# Supplementary material for: Case study of Argus in Togo: An SMS and web-based application to support public health surveillance, results from 2016 to 2019
Source: PLoS One. 2020 Dec 1;15(12):e0243131. doi: 10.1371/journal.pone.0243131 (PMC7707507; doi:10.1371/journal.pone.0243131)
Supplement: S1 Dataset — (ZIP) [file pone.0243131.s002.zip]

Archive with 8 entries (8 files):
- 24x7_downtime.csv
- alerts_list.xlsx
- disease_threshold.csv
- fullreport.csv
- list_sites_pilot.csv
- questionnaireCS_24_08_16.csv
- questionnaireSUP_24_08_16.csv
- reporting_values_week.csv
