# Supplementary material for: Case study of Argus in Togo: An SMS and web-based application to support public health surveillance, results from 2016 to 2019
Source: PLoS One. 2020 Dec 1;15(12):e0243131. doi: 10.1371/journal.pone.0243131 (PMC7707507; doi:10.1371/journal.pone.0243131)
Supplement: S1 Dataset — (ZIP) [file pone.0243131.s002.zip › 24x7_downtime.csv]

Date	Downtime_d	Downtime_h	Downtime_mn	Downtime_s	duration_mn
01/11/2016	0	0	14	53	14.88
01/11/2016	0	17	27	0	1047.00
03/11/2016	0	1	6	0	66.00
06/11/2016	0	5	6	0	306.00
12/11/2016	5	6	56	0	7616.00
19/11/2016	0	0	4	7	4.12
01/12/2016	0	0	28	53	28.88
03/02/2017	0	2	1	0	121.00
13/03/2017	0	0	20	42	20.70
16/03/2017	0	0	13	42	13.70
16/03/2017	0	0	21	3	21.05
10/04/2017	0	6	4	0	364.00
13/04/2017	0	0	13	56	13.93
24/04/2017	16	22	31	0	24391.00
08/06/2017	0	2	2	0	122.00
12/06/2017	0	0	8	15	8.25
27/06/2017	0	0	29	19	29.32
09/07/2017	0	0	15	51	15.85
14/07/2017	0	5	6	0	306.00
30/07/2017	0	1	1	0	61.00
02/08/2017	15	5	25	0	21925.00
18/09/2017	0	0	14	45	14.75
03/10/2017	0	0	2	48	2.80
12/10/2017	0	0	23	58	23.97
23/10/2017	0	0	15	39	15.65
25/10/2017	0	2	9	0	129.00
26/10/2017	0	0	17	6	17.10
30/10/2017	0	0	26	15	26.25
02/11/2017	0	0	19	12	19.20
12/11/2017	0	2	4	0	124.00
17/11/2017	0	0	2	59	2.98
29/11/2017	0	0	28	0	28.00
29/11/2017	0	0	33	57	33.95
12/12/2017	0	0	16	52	16.87
13/12/2017	0	0	3	48	3.80
24/12/2017	0	0	26	28	26.47
08/02/2018	0	1	1	0	61.00
04/03/2018	0	1	1	0	61.00
14/03/2018	0	0	28	42	28.70
10/04/2018	0	0	28	34	28.57
18/04/2018	1	22	54	0	2814.00
24/04/2018	0	0	25	29	25.48
05/05/2018	0	3	2	0	182.00
08/05/2018	0	0	4	54	4.90
10/05/2018	0	1	1	0	61.00
28/05/2018	0	0	13	26	13.43
10/06/2018	0	0	8	4	8.07
17/06/2018	0	0	13	52	13.87
18/06/2018	0	1	2	0	62.00
21/06/2018	0	1	4	0	64.00
26/06/2018	0	0	14	11	14.18
02/07/2018	0	0	13	40	13.67
08/07/2018	0	1	1	0	61.00
20/07/2018	0	2	4	0	124.00
20/09/2018	0	0	35	36	35.60
11/10/2018	0	0	6	28	6.47
07/01/2019	0	0	7	43	7.72
08/01/2019	0	0	8	33	8.55
24/01/2019	0	0	8	34	8.57
02/02/2019	0	2	6	0	126.00
20/02/2019	20	0	0	0	28800.00
