# Supplementary material for: Case study of Argus in Togo: An SMS and web-based application to support public health surveillance, results from 2016 to 2019
Source: PLoS One. 2020 Dec 1;15(12):e0243131. doi: 10.1371/journal.pone.0243131 (PMC7707507; doi:10.1371/journal.pone.0243131)
Supplement: S1 Dataset — (ZIP) [file pone.0243131.s002.zip › alerts_list.xlsx]

## Sheet: alerts_list
ID	date_reception	true_error
183	2019-02-04 05:57:06	acute flaccid paralysis
3	2016-06-30 19:36:28	acute haemorragic fever
28	2017-02-24 10:52:58	acute haemorragic fever
14	2016-08-29 15:42:24	avian flu
158	2018-08-09 08:37:58	bloody diarrhoea
24	2016-12-01 08:46:14	cholera
160	2018-08-29 10:12:20	cholera
161	2018-09-12 09:07:31	cholera
169	2018-10-26 17:10:29	cholera
163	2018-09-16 11:08:36	cluster of deaths
1	2016-06-06 16:24:24	error
2	2016-06-27 10:56:52	error
4	2016-07-12 11:01:53	error
6	2016-08-08 12:48:34	error
7	2016-08-09 08:54:51	error
8	2016-08-09 08:59:32	error
9	2016-08-09 09:01:01	error
10	2016-08-16 10:10:37	error
11	2016-08-16 16:27:38	error
12	2016-08-16 16:31:09	error
15	2016-09-26 10:10:56	error
16	2016-10-03 17:59:52	error
17	2016-10-24 18:38:34	error
18	2016-11-18 17:30:26	error
19	2016-11-18 19:10:37	error
20	2016-11-19 07:57:07	error
23	2016-11-28 16:33:22	error
30	2017-05-15 10:07:20	error
31	2017-05-31 14:29:36	error
32	2017-10-04 16:41:53	error
33	2017-10-23 06:26:10	error
34	2018-02-02 09:24:46	error
35	2018-02-06 13:19:18	error
36	2018-03-19 08:48:05	error
37	2018-04-16 06:37:17	error
38	2018-04-16 06:40:44	error
159	2018-08-27 11:37:50	error
162	2018-09-12 09:42:01	error
165	2018-09-23 17:41:15	error
166	2018-09-23 17:41:40	error
168	2018-10-17 08:42:04	error
172	2018-12-10 09:54:41	error
173	2018-12-20 09:39:51	error
174	2018-12-20 09:53:28	error
175	2018-12-24 18:45:32	error
177	2018-12-28 11:24:27	error
178	2019-01-08 19:12:52	error
179	2019-01-21 10:03:46	error
180	2019-01-28 09:31:24	error
181	2019-01-28 10:52:34	error
184	2019-03-06 17:34:42	error
185	2019-03-08 22:42:28	error
186	2019-03-16 15:27:59	error
187	2019-03-30 14:23:54	error
188	2019-03-30 14:33:32	error
189	2019-03-30 14:41:25	error
170	2018-11-27 07:51:14	food intoxication
182	2019-01-28 17:08:38	human anthrax
171	2018-12-10 09:45:00	human rabies
167	2018-09-26 12:35:40	measles
21	2016-11-21 12:57:10	meningitis
26	2016-12-12 15:47:21	meningitis
27	2017-01-13 07:18:17	meningitis
5	2016-07-18 06:01:20	yellow fever
