# Supplementary material for: Case study of Argus in Togo: An SMS and web-based application to support public health surveillance, results from 2016 to 2019
Source: PLoS One. 2020 Dec 1;15(12):e0243131. doi: 10.1371/journal.pone.0243131 (PMC7707507; doi:10.1371/journal.pone.0243131)
Supplement: S1 Dataset — (ZIP) [file pone.0243131.s002.zip › disease_threshold.csv]

	disease	variable	threshold_value	nb_crossings	ids_fullreports
1	meningite	cas	2	88	341,952,1123,1155,1510,2946,3643,5128,5199,5358,5510,5549,5649,5689,5775,5833,5898,5899,6027,6053,6150,6239,6240,6224,6313,6315,6343,6361,6445,6459,6494,6505,6393,6560,6473,6587,6590,6818,6721,6901,7240,9508,10115,10116,10117,10978,11498,11523,11691,11692,11744,11896,12147,11994,11945,11923,11841,13085,16567,17012,18550,18464,18552,18868,18884,18909,18923,18711,18983,19008,19030,19060,19068,19107…
2	rougeole	cas	2	36	375,3741,3943,5292,5642,895,5745,5828,5909,6012,6038,6444,6483,6559,6562,6574,6607,6674,6687,6779,6903,8942,9734,10715,10905,11347,11548,11647,11881,12073,12850,13793,15004,17789,18496,19293
3	cholera	cas	1	1	2525
4	diarrhee_rouge	cas	5	69	730,1347,1537,1673,2551,1805,2886,3243,3739,4033,4064,4179,4262,4485,4533,4665,4862,5152,5223,6038,6066,6032,6430,6901,7317,7627,7686,8102,8135,8152,8169,10737,10748,10990,11000,12167,12476,12885,13133,13464,13461,13709,13932,14056,14092,14704,14956,15341,15168,15518,15836,16048,16139,16160,16158,16261,16283,16287,16306,16631,16692,16785,17064,17247,17749,18713,19030,19060,19068
5	rage	cas	1	50	248,434,1729,2595,3865,4204,4386,4563,4691,4973,5365,6018,6146,6305,6831,6991,7254,7596,7649,7984,8123,8169,8199,8294,8488,9221,9379,9485,9578,9777,9161,10072,10363,10450,10516,10933,10937,12014,12505,12862,14315,14520,15004,15400,16020,16810,17004,17114,18670,18759
6	sd_grippal	cas	20	321	260,313,317,406,483,595,607,618,555,699,719,764,826,844,775,868,977,1088,1231,1235,1236,1317,1538,1653,1654,1717,1759,1881,1954,2024,2255,2277,2433,2561,2889,3016,1448,3176,3342,3503,3600,3607,3617,3651,3656,3752,3753,3814,3818,3865,3805,3971,4007,4013,3808,4123,4062,3995,3864,3842,4300,4204,4323,4386,4475,4525,4527,3979,4563,4585,4593,4631,4691,4757,4803,4490,4857,4912,4925,4973,5057,5121,5223,5…
7	fievre_jaune	cas	1	251	313,448,498,559,575,503,680,741,780,886,888,518,1044,1202,1295,1309,1318,1409,1475,1478,1673,1709,1765,1769,1783,1846,1938,2043,2431,2475,2318,2532,2792,2909,2951,3057,3213,3220,3231,3240,3269,3309,3332,3391,3401,3407,3460,3505,3527,3600,3549,3724,3732,3901,3908,3859,4061,4145,4146,4148,4206,4263,4269,4317,4558,4672,4715,4721,4713,4933,5058,5231,5330,5248,5439,5601,5608,895,5723,5899,5465,5920,59…
8	tetanos_neonatal	cas	1	9	753,1273,3489,5760,5904,10647,14496,14646,15162
9	PFA	cas	1	71	519,558,1044,1123,1561,1904,2552,3440,3718,4061,4279,4102,4974,5051,5567,5780,6130,6142,6184,6195,6448,6903,7703,7926,8023,8114,8745,8984,9379,9863,10359,10361,10389,10382,10567,10622,10801,11195,11368,11394,11470,12485,12518,12546,13741,13928,14106,14119,14284,14414,14655,14792,14855,15222,15320,15533,15551,15604,16332,17399,17143,17496,17735,17741,17935,18045,18540,18859,18923,19015,19350
10	charbon_humain	cas	1	0
11	sd_FHA	cas	1	38	2384,1447,4002,1564,4355,6090,6139,6077,6261,6224,6390,6496,6533,6393,6590,6671,6749,6945,6972,7051,7180,7240,7344,9022,11233,11635,11878,11578,11923,17564,18256,18565,18812,18769,18887,18848,19106,19232
