# Supplementary material for: Case study of Argus in Togo: An SMS and web-based application to support public health surveillance, results from 2016 to 2019
Source: PLoS One. 2020 Dec 1;15(12):e0243131. doi: 10.1371/journal.pone.0243131 (PMC7707507; doi:10.1371/journal.pone.0243131)
Supplement: S1 Dataset — (ZIP) [file pone.0243131.s002.zip › fullreport.csv]

id	period	fk_site_id	week_start_date	week_number	year	status	status_modified_date	aggregate	created_date	createdBy	first_validation_date	first_rejection_date	fk_site_relationship_id	week_year	delay_report_sec	first_review_date	delay_review_sec
89	Weekly	69	16/05/2016	20	2016	VALIDATED	30/05/2016 18:30	NA	23/05/2016 06:52	NA	NA	NA	69	20_2016	NA	NA	NA
90	Weekly	57	16/05/2016	20	2016	VALIDATED	23/05/2016 12:26	NA	23/05/2016 07:22	NA	23/05/2016 12:26	NA	57	20_2016	NA	23/05/2016 12:26	NA
91	Weekly	60	16/05/2016	20	2016	VALIDATED	23/05/2016 12:24	NA	23/05/2016 07:52	NA	23/05/2016 12:24	NA	60	20_2016	NA	23/05/2016 12:24	NA
92	Weekly	65	16/05/2016	20	2016	VALIDATED	23/05/2016 14:05	NA	23/05/2016 07:59	NA	23/05/2016 14:05	NA	65	20_2016	NA	23/05/2016 14:05	NA
93	Weekly	52	16/05/2016	20	2016	VALIDATED	23/05/2016 19:04	NA	23/05/2016 08:07	NA	23/05/2016 19:04	NA	52	20_2016	NA	23/05/2016 19:04	NA
94	Weekly	7	16/05/2016	20	2016	VALIDATED	07/06/2016 18:09	NA	23/05/2016 08:10	NA	NA	NA	7	20_2016	NA	NA	NA
95	Weekly	63	16/05/2016	20	2016	VALIDATED	23/05/2016 14:04	NA	23/05/2016 08:11	NA	23/05/2016 14:04	NA	63	20_2016	NA	23/05/2016 14:04	NA
96	Weekly	73	16/05/2016	20	2016	VALIDATED	23/05/2016 14:04	NA	23/05/2016 08:20	NA	23/05/2016 14:04	NA	73	20_2016	NA	23/05/2016 14:04	NA
97	Weekly	39	16/05/2016	20	2016	PENDING	27/07/2018 14:51	NA	23/05/2016 08:39	NA	NA	NA	39	20_2016	NA	NA	NA
98	Weekly	47	16/05/2016	20	2016	VALIDATED	30/05/2016 18:35	NA	23/05/2016 08:53	NA	NA	NA	47	20_2016	NA	NA	NA
99	Weekly	56	16/05/2016	20	2016	VALIDATED	23/05/2016 12:21	NA	23/05/2016 09:04	NA	23/05/2016 12:21	NA	56	20_2016	NA	23/05/2016 12:21	NA
100	Weekly	19	16/05/2016	20	2016	VALIDATED	24/05/2016 00:54	NA	23/05/2016 09:26	NA	24/05/2016 00:54	NA	19	20_2016	NA	24/05/2016 00:54	NA
101	Weekly	46	16/05/2016	20	2016	VALIDATED	23/05/2016 19:02	NA	23/05/2016 10:02	NA	23/05/2016 19:02	NA	46	20_2016	NA	23/05/2016 19:02	NA
102	Weekly	53	16/05/2016	20	2016	VALIDATED	23/05/2016 18:59	NA	23/05/2016 10:04	NA	23/05/2016 18:59	NA	53	20_2016	NA	23/05/2016 18:59	NA
103	Weekly	32	16/05/2016	20	2016	VALIDATED	24/05/2016 00:52	NA	NA	NA	24/05/2016 00:52	NA	32	20_2016	NA	24/05/2016 00:52	NA
104	Weekly	55	16/05/2016	20	2016	VALIDATED	24/05/2016 11:01	1	NA	NA	24/05/2016 11:01	NA	55	20_2016	NA	24/05/2016 11:01	NA
105	Weekly	23	16/05/2016	20	2016	VALIDATED	24/05/2016 00:51	NA	23/05/2016 10:23	NA	24/05/2016 00:51	NA	23	20_2016	NA	24/05/2016 00:51	NA
106	Weekly	58	16/05/2016	20	2016	VALIDATED	23/05/2016 23:41	NA	NA	NA	23/05/2016 23:41	NA	58	20_2016	NA	23/05/2016 23:41	NA
107	Weekly	40	16/05/2016	20	2016	VALIDATED	24/05/2016 00:49	NA	23/05/2016 10:27	NA	24/05/2016 00:49	NA	40	20_2016	NA	24/05/2016 00:49	NA
108	Weekly	72	16/05/2016	20	2016	VALIDATED	23/05/2016 14:04	NA	23/05/2016 10:33	NA	23/05/2016 14:04	NA	72	20_2016	NA	23/05/2016 14:04	NA
120	Weekly	18	16/05/2016	20	2016	VALIDATED	23/05/2016 22:00	NA	23/05/2016 10:41	NA	23/05/2016 22:00	NA	18	20_2016	NA	23/05/2016 22:00	NA
125	Weekly	44	16/05/2016	20	2016	VALIDATED	23/05/2016 21:53	NA	23/05/2016 10:44	NA	23/05/2016 21:53	NA	44	20_2016	NA	23/05/2016 21:53	NA
130	Weekly	29	16/05/2016	20	2016	VALIDATED	23/05/2016 21:51	NA	24/05/2016 16:16	NA	23/05/2016 21:51	NA	29	20_2016	NA	23/05/2016 21:51	NA
132	Weekly	16	16/05/2016	20	2016	VALIDATED	23/05/2016 21:50	NA	23/05/2016 11:00	NA	23/05/2016 21:50	NA	16	20_2016	NA	23/05/2016 21:50	NA
133	Weekly	50	16/05/2016	20	2016	VALIDATED	23/05/2016 18:58	NA	23/05/2016 11:08	NA	23/05/2016 18:58	NA	50	20_2016	NA	23/05/2016 18:58	NA
134	Weekly	10	16/05/2016	20	2016	VALIDATED	25/05/2016 12:58	NA	23/05/2016 11:10	NA	25/05/2016 12:58	NA	10	20_2016	NA	25/05/2016 12:58	NA
135	Weekly	59	16/05/2016	20	2016	VALIDATED	23/05/2016 23:40	NA	23/05/2016 11:15	NA	23/05/2016 23:40	NA	59	20_2016	NA	23/05/2016 23:40	NA
138	Weekly	61	16/05/2016	20	2016	VALIDATED	23/05/2016 23:38	NA	23/05/2016 11:22	NA	23/05/2016 23:38	NA	61	20_2016	NA	23/05/2016 23:38	NA
139	Weekly	8	16/05/2016	20	2016	VALIDATED	07/06/2016 18:10	NA	23/05/2016 11:26	NA	NA	NA	8	20_2016	NA	NA	NA
140	Weekly	13	16/05/2016	20	2016	VALIDATED	23/05/2016 21:50	NA	23/05/2016 11:31	NA	23/05/2016 21:50	NA	13	20_2016	NA	23/05/2016 21:50	NA
141	Weekly	67	16/05/2016	20	2016	VALIDATED	23/05/2016 14:03	NA	23/05/2016 11:39	NA	23/05/2016 14:03	NA	67	20_2016	NA	23/05/2016 14:03	NA
142	Weekly	48	16/05/2016	20	2016	VALIDATED	23/05/2016 18:57	NA	23/05/2016 11:44	NA	23/05/2016 18:57	NA	48	20_2016	NA	23/05/2016 18:57	NA
144	Weekly	42	16/05/2016	20	2016	VALIDATED	30/05/2016 23:13	NA	23/05/2016 12:01	NA	NA	NA	42	20_2016	NA	NA	NA
145	Weekly	41	16/05/2016	20	2016	VALIDATED	29/06/2016 04:15	NA	23/05/2016 12:02	NA	NA	NA	41	20_2016	NA	NA	NA
146	Weekly	62	16/05/2016	20	2016	VALIDATED	31/05/2016 16:27	1	NA	NA	31/05/2016 16:27	NA	62	20_2016	NA	31/05/2016 16:27	NA
148	Weekly	34	16/05/2016	20	2016	VALIDATED	24/05/2016 14:22	NA	27/05/2016 09:58	NA	NA	NA	34	20_2016	NA	NA	NA
149	Weekly	66	16/05/2016	20	2016	PENDING	27/07/2018 15:53	NA	23/05/2016 13:10	NA	NA	NA	66	20_2016	NA	NA	NA
150	Weekly	49	16/05/2016	20	2016	VALIDATED	23/05/2016 18:52	NA	23/05/2016 13:45	NA	23/05/2016 18:52	NA	49	20_2016	NA	23/05/2016 18:52	NA
151	Weekly	27	16/05/2016	20	2016	VALIDATED	01/06/2016 22:21	NA	23/05/2016 14:07	NA	NA	NA	27	20_2016	NA	NA	NA
152	Weekly	25	16/05/2016	20	2016	VALIDATED	23/05/2016 21:45	NA	30/05/2016 12:43	NA	23/05/2016 21:45	NA	25	20_2016	NA	23/05/2016 21:45	NA
172	Weekly	45	16/05/2016	20	2016	VALIDATED	31/05/2016 16:26	1	NA	NA	31/05/2016 16:26	NA	45	20_2016	NA	31/05/2016 16:26	NA
173	Weekly	54	16/05/2016	20	2016	VALIDATED	23/05/2016 18:56	NA	23/05/2016 16:53	NA	23/05/2016 18:56	NA	54	20_2016	NA	23/05/2016 18:56	NA
174	Weekly	12	16/05/2016	20	2016	PENDING	27/07/2018 18:06	1	NA	NA	NA	NA	12	20_2016	NA	NA	NA
176	Weekly	3	16/05/2016	20	2016	PENDING	27/07/2018 20:02	1	NA	NA	NA	NA	3	20_2016	NA	NA	NA
205	Weekly	6	16/05/2016	20	2016	VALIDATED	25/05/2016 12:36	NA	24/05/2016 10:49	NA	25/05/2016 12:36	NA	6	20_2016	NA	25/05/2016 12:36	NA
210	Weekly	43	16/05/2016	20	2016	PENDING	27/07/2018 14:42	NA	24/05/2016 15:20	NA	NA	NA	43	20_2016	NA	NA	NA
219	Weekly	24	16/05/2016	20	2016	VALIDATED	25/05/2016 07:43	NA	24/05/2016 19:58	NA	25/05/2016 07:43	NA	24	20_2016	NA	25/05/2016 07:43	NA
220	Weekly	5	16/05/2016	20	2016	PENDING	27/07/2018 17:52	1	NA	NA	NA	NA	5	20_2016	NA	NA	NA
237	Weekly	33	16/05/2016	20	2016	VALIDATED	27/05/2016 12:44	NA	27/05/2016 09:01	NA	27/05/2016 12:44	NA	33	20_2016	NA	27/05/2016 12:44	NA
238	Weekly	17	16/05/2016	20	2016	VALIDATED	27/05/2016 22:50	NA	NA	NA	NA	NA	17	20_2016	NA	NA	NA
239	Weekly	2	16/05/2016	20	2016	CONFLICTING	27/05/2016 14:42	1	NA	NA	NA	NA	2	20_2016	NA	NA	NA
242	Weekly	20	16/05/2016	20	2016	VALIDATED	31/05/2016 00:02	NA	29/05/2016 21:53	NA	31/05/2016 00:02	NA	20	20_2016	NA	31/05/2016 00:02	NA
243	Weekly	59	23/05/2016	21	2016	VALIDATED	30/05/2016 22:14	NA	30/05/2016 03:39	NA	30/05/2016 22:14	NA	59	21_2016	13144	30/05/2016 22:14	66946
244	Weekly	110	23/05/2016	21	2016	VALIDATED	30/05/2016 11:02	NA	30/05/2016 05:44	NA	30/05/2016 11:02	NA	110	21_2016	20667	30/05/2016 11:02	19104
245	Weekly	160	23/05/2016	21	2016	VALIDATED	31/05/2016 08:02	NA	30/05/2016 05:45	NA	31/05/2016 08:02	NA	160	21_2016	20711	31/05/2016 08:02	94650
246	Weekly	124	23/05/2016	21	2016	VALIDATED	30/05/2016 18:15	NA	30/05/2016 06:09	NA	30/05/2016 18:15	NA	124	21_2016	22190	30/05/2016 18:15	43537
247	Weekly	162	23/05/2016	21	2016	VALIDATED	31/05/2016 08:02	NA	30/05/2016 06:19	NA	31/05/2016 08:02	NA	162	21_2016	22764	31/05/2016 08:02	92576
248	Weekly	115	23/05/2016	21	2016	PENDING	27/07/2018 17:04	NA	30/05/2016 06:30	NA	NA	NA	115	21_2016	23455	NA	NA
249	Weekly	60	23/05/2016	21	2016	PENDING	27/07/2018 15:34	NA	30/05/2016 06:33	NA	NA	NA	60	21_2016	23626	NA	NA
250	Weekly	159	23/05/2016	21	2016	VALIDATED	31/05/2016 08:02	NA	30/05/2016 06:40	NA	31/05/2016 08:02	NA	159	21_2016	24059	31/05/2016 08:02	91263
251	Weekly	117	23/05/2016	21	2016	VALIDATED	30/05/2016 10:07	NA	30/05/2016 06:47	NA	30/05/2016 10:07	NA	117	21_2016	24451	30/05/2016 10:07	11972
252	Weekly	90	23/05/2016	21	2016	VALIDATED	30/05/2016 19:07	NA	30/05/2016 06:54	NA	30/05/2016 19:07	NA	90	21_2016	24858	30/05/2016 19:07	44012
253	Weekly	82	23/05/2016	21	2016	VALIDATED	30/05/2016 18:58	NA	NA	NA	30/05/2016 18:58	NA	82	21_2016	NA	30/05/2016 18:58	NA
254	Weekly	104	23/05/2016	21	2016	VALIDATED	30/05/2016 10:06	NA	NA	NA	30/05/2016 10:06	NA	104	21_2016	NA	30/05/2016 10:06	NA
255	Weekly	142	23/05/2016	21	2016	VALIDATED	22/06/2016 09:41	NA	NA	NA	NA	NA	142	21_2016	NA	NA	NA
256	Weekly	151	23/05/2016	21	2016	VALIDATED	31/05/2016 08:01	NA	30/05/2016 07:04	NA	31/05/2016 08:01	NA	151	21_2016	25458	31/05/2016 08:01	89843
257	Weekly	106	23/05/2016	21	2016	VALIDATED	30/05/2016 10:04	NA	30/05/2016 07:12	NA	30/05/2016 10:04	NA	106	21_2016	25955	30/05/2016 10:04	10338
258	Weekly	136	23/05/2016	21	2016	VALIDATED	30/05/2016 22:49	NA	30/05/2016 07:20	NA	30/05/2016 22:49	NA	136	21_2016	26446	30/05/2016 22:49	55744
259	Weekly	141	23/05/2016	21	2016	VALIDATED	30/05/2016 22:48	NA	30/05/2016 07:28	NA	30/05/2016 22:48	NA	141	21_2016	26895	30/05/2016 22:48	55223
260	Weekly	64	23/05/2016	21	2016	VALIDATED	30/05/2016 18:25	NA	30/05/2016 07:29	NA	30/05/2016 18:25	NA	64	21_2016	26989	30/05/2016 18:25	39318
261	Weekly	54	23/05/2016	21	2016	VALIDATED	30/05/2016 13:30	NA	30/05/2016 07:33	NA	30/05/2016 13:30	NA	54	21_2016	27216	30/05/2016 13:30	21428
262	Weekly	29	23/05/2016	21	2016	VALIDATED	31/05/2016 00:00	NA	30/05/2016 09:28	NA	31/05/2016 00:00	NA	29	21_2016	34083	31/05/2016 00:00	52362
263	Weekly	16	23/05/2016	21	2016	VALIDATED	30/05/2016 23:59	NA	30/05/2016 07:36	NA	30/05/2016 23:59	NA	16	21_2016	27415	30/05/2016 23:59	58965
264	Weekly	156	23/05/2016	21	2016	VALIDATED	31/05/2016 08:01	NA	30/05/2016 07:41	NA	31/05/2016 08:01	NA	156	21_2016	27714	31/05/2016 08:01	87566
265	Weekly	129	23/05/2016	21	2016	VALIDATED	30/05/2016 22:47	NA	30/05/2016 07:46	NA	30/05/2016 22:47	NA	129	21_2016	27977	30/05/2016 22:47	54091
266	Weekly	139	23/05/2016	21	2016	VALIDATED	22/06/2016 09:38	NA	30/05/2016 07:46	NA	NA	NA	139	21_2016	27991	NA	NA
267	Weekly	134	23/05/2016	21	2016	VALIDATED	30/05/2016 22:45	NA	30/05/2016 07:48	NA	30/05/2016 22:45	NA	134	21_2016	28085	30/05/2016 22:45	53859
268	Weekly	19	23/05/2016	21	2016	VALIDATED	07/06/2016 23:43	NA	30/05/2016 07:49	NA	NA	NA	19	21_2016	28156	NA	NA
269	Weekly	103	23/05/2016	21	2016	VALIDATED	30/05/2016 19:48	NA	30/05/2016 07:49	NA	NA	NA	103	21_2016	28167	NA	NA
270	Weekly	38	23/05/2016	21	2016	VALIDATED	30/05/2016 23:56	NA	30/05/2016 07:50	NA	30/05/2016 23:56	NA	38	21_2016	28233	30/05/2016 23:56	57968
271	Weekly	56	23/05/2016	21	2016	VALIDATED	30/05/2016 22:01	NA	30/05/2016 07:50	NA	30/05/2016 22:01	NA	56	21_2016	28251	30/05/2016 22:01	51025
272	Weekly	57	23/05/2016	21	2016	VALIDATED	30/05/2016 21:58	NA	30/05/2016 07:51	NA	30/05/2016 21:58	NA	57	21_2016	28266	30/05/2016 21:58	50819
273	Weekly	128	23/05/2016	21	2016	VALIDATED	28/06/2016 04:08	NA	30/05/2016 07:51	NA	NA	NA	128	21_2016	28302	NA	NA
274	Weekly	138	23/05/2016	21	2016	VALIDATED	30/05/2016 22:44	NA	30/05/2016 07:51	NA	30/05/2016 22:44	NA	138	21_2016	28304	30/05/2016 22:44	53538
275	Weekly	123	23/05/2016	21	2016	VALIDATED	30/05/2016 19:49	NA	30/05/2016 07:52	NA	NA	NA	123	21_2016	28329	NA	NA
276	Weekly	166	23/05/2016	21	2016	VALIDATED	31/05/2016 08:01	NA	30/05/2016 07:52	NA	31/05/2016 08:01	NA	166	21_2016	28344	31/05/2016 08:01	86918
277	Weekly	73	23/05/2016	21	2016	PENDING	27/07/2018 15:51	NA	30/05/2016 07:52	NA	NA	NA	73	21_2016	28356	NA	NA
278	Weekly	118	23/05/2016	21	2016	VALIDATED	30/05/2016 10:01	NA	30/05/2016 07:53	NA	30/05/2016 10:01	NA	118	21_2016	28389	30/05/2016 10:01	7697
279	Weekly	85	23/05/2016	21	2016	VALIDATED	30/05/2016 18:58	NA	30/05/2016 07:54	NA	30/05/2016 18:58	NA	85	21_2016	28441	30/05/2016 18:58	39855
280	Weekly	175	23/05/2016	21	2016	VALIDATED	31/05/2016 08:00	NA	30/05/2016 07:54	NA	31/05/2016 08:00	NA	175	21_2016	28495	31/05/2016 08:00	86742
281	Weekly	112	23/05/2016	21	2016	PENDING	27/07/2018 17:19	NA	30/05/2016 07:55	NA	NA	NA	112	21_2016	28530	NA	NA
282	Weekly	81	23/05/2016	21	2016	VALIDATED	30/05/2016 18:58	NA	30/05/2016 07:57	NA	30/05/2016 18:58	NA	81	21_2016	28651	30/05/2016 18:58	39633
283	Weekly	101	23/05/2016	21	2016	PENDING	27/07/2018 19:18	1	NA	NA	NA	NA	101	21_2016	NA	NA	NA
284	Weekly	65	23/05/2016	21	2016	VALIDATED	30/05/2016 18:23	NA	30/05/2016 08:02	NA	30/05/2016 18:23	NA	65	21_2016	28945	30/05/2016 18:23	37292
285	Weekly	93	23/05/2016	21	2016	VALIDATED	30/05/2016 19:07	NA	30/05/2016 08:03	NA	30/05/2016 19:07	NA	93	21_2016	28999	30/05/2016 19:07	39836
286	Weekly	161	23/05/2016	21	2016	VALIDATED	31/05/2016 08:00	NA	30/05/2016 08:05	NA	31/05/2016 08:00	NA	161	21_2016	29132	31/05/2016 08:00	86068
287	Weekly	169	23/05/2016	21	2016	VALIDATED	31/05/2016 07:59	NA	30/05/2016 08:08	NA	31/05/2016 07:59	NA	169	21_2016	29288	31/05/2016 07:59	85892
288	Weekly	170	23/05/2016	21	2016	VALIDATED	31/05/2016 07:59	NA	30/05/2016 08:08	NA	31/05/2016 07:59	NA	170	21_2016	29332	31/05/2016 07:59	85826
289	Weekly	116	23/05/2016	21	2016	VALIDATED	30/05/2016 18:05	NA	30/05/2016 08:10	NA	30/05/2016 18:05	NA	116	21_2016	29456	30/05/2016 18:05	35675
290	Weekly	94	23/05/2016	21	2016	VALIDATED	30/05/2016 19:06	NA	30/05/2016 08:11	NA	30/05/2016 19:06	NA	94	21_2016	29491	30/05/2016 19:06	39317
292	Weekly	158	23/05/2016	21	2016	VALIDATED	31/05/2016 07:58	NA	30/05/2016 08:12	NA	31/05/2016 07:58	NA	158	21_2016	29529	31/05/2016 07:58	85606
293	Weekly	79	23/05/2016	21	2016	VALIDATED	30/05/2016 18:57	NA	30/05/2016 08:14	NA	30/05/2016 18:57	NA	79	21_2016	29640	30/05/2016 18:57	38602
294	Weekly	17	23/05/2016	21	2016	VALIDATED	30/05/2016 23:54	NA	NA	NA	30/05/2016 23:54	NA	17	21_2016	NA	30/05/2016 23:54	NA
295	Weekly	107	23/05/2016	21	2016	PENDING	27/07/2018 16:56	NA	30/05/2016 07:03	NA	NA	NA	107	21_2016	25402	NA	NA
296	Weekly	91	23/05/2016	21	2016	VALIDATED	30/05/2016 19:06	NA	30/05/2016 08:17	NA	30/05/2016 19:06	NA	91	21_2016	29873	30/05/2016 19:06	38905
297	Weekly	155	23/05/2016	21	2016	VALIDATED	31/05/2016 07:58	NA	30/05/2016 08:25	NA	31/05/2016 07:58	NA	155	21_2016	30358	31/05/2016 07:58	84756
298	Weekly	47	23/05/2016	21	2016	VALIDATED	19/01/2017 12:16	NA	30/05/2016 08:26	NA	19/01/2017 12:16	NA	47	21_2016	30375	19/01/2017 12:16	20231398
299	Weekly	52	23/05/2016	21	2016	VALIDATED	30/05/2016 12:11	NA	30/05/2016 08:27	NA	30/05/2016 12:11	NA	52	21_2016	30451	30/05/2016 12:11	13428
300	Weekly	171	23/05/2016	21	2016	VALIDATED	31/05/2016 07:58	NA	30/05/2016 08:32	NA	31/05/2016 07:58	NA	171	21_2016	30763	31/05/2016 07:58	84317
301	Weekly	99	23/05/2016	21	2016	VALIDATED	30/05/2016 19:05	NA	30/05/2016 08:34	NA	30/05/2016 19:05	NA	99	21_2016	30899	30/05/2016 19:05	37844
302	Weekly	27	23/05/2016	21	2016	VALIDATED	30/05/2016 23:53	NA	30/05/2016 08:35	NA	30/05/2016 23:53	NA	27	21_2016	30952	30/05/2016 23:53	55049
303	Weekly	172	23/05/2016	21	2016	VALIDATED	31/05/2016 07:57	NA	NA	NA	31/05/2016 07:57	NA	172	21_2016	NA	31/05/2016 07:57	NA
304	Weekly	120	23/05/2016	21	2016	VALIDATED	06/06/2016 19:50	NA	30/05/2016 08:41	NA	NA	NA	120	21_2016	31291	NA	NA
305	Weekly	152	23/05/2016	21	2016	VALIDATED	31/05/2016 07:56	NA	30/05/2016 08:46	NA	31/05/2016 07:56	NA	152	21_2016	31598	31/05/2016 07:56	83413
306	Weekly	95	23/05/2016	21	2016	VALIDATED	30/05/2016 19:05	NA	30/05/2016 08:48	NA	30/05/2016 19:05	NA	95	21_2016	31716	30/05/2016 19:05	36985
307	Weekly	89	23/05/2016	21	2016	VALIDATED	30/05/2016 19:04	NA	30/05/2016 08:49	NA	30/05/2016 19:04	NA	89	21_2016	31781	30/05/2016 19:04	36880
308	Weekly	111	23/05/2016	21	2016	VALIDATED	30/05/2016 18:02	NA	30/05/2016 08:51	NA	30/05/2016 18:02	NA	111	21_2016	31888	30/05/2016 18:02	33069
309	Weekly	174	23/05/2016	21	2016	VALIDATED	31/05/2016 08:03	NA	30/05/2016 08:52	NA	31/05/2016 08:03	NA	174	21_2016	31936	31/05/2016 08:03	83458
310	Weekly	92	23/05/2016	21	2016	VALIDATED	30/05/2016 18:59	NA	30/05/2016 08:52	NA	30/05/2016 18:59	NA	92	21_2016	31950	30/05/2016 18:59	36444
311	Weekly	113	23/05/2016	21	2016	VALIDATED	30/05/2016 18:02	NA	30/05/2016 08:53	NA	30/05/2016 18:02	NA	113	21_2016	32009	30/05/2016 18:02	32921
312	Weekly	133	23/05/2016	21	2016	VALIDATED	30/05/2016 22:43	NA	30/05/2016 10:17	NA	30/05/2016 22:43	NA	133	21_2016	37062	30/05/2016 22:43	44738
313	Weekly	63	23/05/2016	21	2016	VALIDATED	30/05/2016 18:23	NA	30/05/2016 08:54	NA	30/05/2016 18:23	NA	63	21_2016	32084	30/05/2016 18:23	34102
314	Weekly	102	23/05/2016	21	2016	VALIDATED	30/05/2016 18:01	NA	30/05/2016 08:56	NA	30/05/2016 18:01	NA	102	21_2016	32195	30/05/2016 18:01	32687
315	Weekly	97	23/05/2016	21	2016	VALIDATED	30/05/2016 18:59	NA	30/05/2016 08:57	NA	30/05/2016 18:59	NA	97	21_2016	32247	30/05/2016 18:59	36104
316	Weekly	165	23/05/2016	21	2016	VALIDATED	31/05/2016 08:03	NA	30/05/2016 08:58	NA	31/05/2016 08:03	NA	165	21_2016	32320	31/05/2016 08:03	83096
317	Weekly	46	23/05/2016	21	2016	VALIDATED	30/05/2016 11:31	NA	30/05/2016 08:58	NA	30/05/2016 11:31	NA	46	21_2016	32324	30/05/2016 11:31	9177
318	Weekly	167	23/05/2016	21	2016	VALIDATED	31/05/2016 08:03	NA	30/05/2016 09:00	NA	31/05/2016 08:03	NA	167	21_2016	32432	31/05/2016 08:03	83005
319	Weekly	121	23/05/2016	21	2016	VALIDATED	30/05/2016 18:00	NA	30/05/2016 09:02	NA	30/05/2016 18:00	NA	121	21_2016	32574	30/05/2016 18:00	32283
320	Weekly	6	23/05/2016	21	2016	VALIDATED	07/06/2016 18:09	NA	30/05/2016 09:06	NA	NA	NA	6	21_2016	32765	NA	NA
321	Weekly	32	23/05/2016	21	2016	VALIDATED	30/05/2016 23:51	NA	NA	NA	30/05/2016 23:51	NA	32	21_2016	NA	30/05/2016 23:51	NA
322	Weekly	126	23/05/2016	21	2016	VALIDATED	30/05/2016 22:42	NA	30/05/2016 09:09	NA	30/05/2016 22:42	NA	126	21_2016	32969	30/05/2016 22:42	48789
323	Weekly	119	23/05/2016	21	2016	VALIDATED	30/05/2016 17:58	NA	30/05/2016 09:12	NA	30/05/2016 17:58	NA	119	21_2016	33156	30/05/2016 17:58	31535
324	Weekly	145	23/05/2016	21	2016	VALIDATED	30/05/2016 22:39	NA	30/05/2016 09:14	NA	30/05/2016 22:39	NA	145	21_2016	33260	30/05/2016 22:39	48334
325	Weekly	163	23/05/2016	21	2016	VALIDATED	31/05/2016 08:04	NA	30/05/2016 09:17	NA	31/05/2016 08:04	NA	163	21_2016	33444	31/05/2016 08:04	82008
326	Weekly	130	23/05/2016	21	2016	VALIDATED	30/05/2016 22:39	NA	30/05/2016 09:19	NA	30/05/2016 22:39	NA	130	21_2016	33591	30/05/2016 22:39	47951
327	Weekly	157	23/05/2016	21	2016	PENDING	27/07/2018 16:57	NA	30/05/2016 09:22	NA	NA	NA	157	21_2016	33765	NA	NA
328	Weekly	173	23/05/2016	21	2016	VALIDATED	28/06/2016 06:11	NA	30/05/2016 09:23	NA	NA	NA	173	21_2016	33804	NA	NA
329	Weekly	149	23/05/2016	21	2016	VALIDATED	31/05/2016 08:05	NA	30/05/2016 09:25	NA	31/05/2016 08:05	NA	149	21_2016	33916	31/05/2016 08:05	81587
330	Weekly	84	23/05/2016	21	2016	VALIDATED	30/05/2016 19:27	NA	NA	NA	30/05/2016 19:27	NA	84	21_2016	NA	30/05/2016 19:27	NA
331	Weekly	45	23/05/2016	21	2016	VALIDATED	09/06/2016 10:06	1	NA	NA	09/06/2016 10:06	NA	45	21_2016	NA	09/06/2016 10:06	NA
332	Weekly	33	23/05/2016	21	2016	VALIDATED	30/05/2016 23:50	NA	30/05/2016 09:30	NA	30/05/2016 23:50	NA	33	21_2016	34221	30/05/2016 23:50	51583
333	Weekly	131	23/05/2016	21	2016	PENDING	27/07/2018 17:43	NA	NA	NA	NA	NA	131	21_2016	NA	NA	NA
334	Weekly	153	23/05/2016	21	2016	VALIDATED	28/06/2016 06:28	NA	30/05/2016 16:40	NA	NA	NA	153	21_2016	60015	NA	NA
335	Weekly	96	23/05/2016	21	2016	VALIDATED	30/05/2016 18:58	NA	30/05/2016 09:37	NA	30/05/2016 18:58	NA	96	21_2016	34649	30/05/2016 18:58	33666
336	Weekly	164	23/05/2016	21	2016	VALIDATED	31/05/2016 08:05	NA	30/05/2016 09:39	NA	31/05/2016 08:05	NA	164	21_2016	34772	31/05/2016 08:05	80768
337	Weekly	137	23/05/2016	21	2016	VALIDATED	30/05/2016 22:36	NA	30/05/2016 09:42	NA	30/05/2016 22:36	NA	137	21_2016	34920	30/05/2016 22:36	46499
338	Weekly	100	23/05/2016	21	2016	VALIDATED	30/05/2016 18:58	NA	NA	NA	30/05/2016 18:58	NA	100	21_2016	NA	30/05/2016 18:58	NA
339	Weekly	23	23/05/2016	21	2016	VALIDATED	30/05/2016 23:48	NA	30/05/2016 09:55	NA	30/05/2016 23:48	NA	23	21_2016	35749	30/05/2016 23:48	49954
340	Weekly	147	23/05/2016	21	2016	VALIDATED	31/05/2016 08:05	NA	30/05/2016 09:57	NA	31/05/2016 08:05	NA	147	21_2016	35842	31/05/2016 08:05	79714
341	Weekly	176	23/05/2016	21	2016	VALIDATED	31/05/2016 08:10	NA	30/05/2016 10:00	NA	31/05/2016 08:10	NA	176	21_2016	36028	31/05/2016 08:10	79803
342	Weekly	150	23/05/2016	21	2016	VALIDATED	31/05/2016 08:10	NA	30/05/2016 10:10	NA	31/05/2016 08:10	NA	150	21_2016	36643	31/05/2016 08:10	79205
343	Weekly	83	23/05/2016	21	2016	VALIDATED	30/05/2016 18:54	NA	NA	NA	30/05/2016 18:54	NA	83	21_2016	NA	30/05/2016 18:54	NA
344	Weekly	143	23/05/2016	21	2016	VALIDATED	30/05/2016 22:36	NA	NA	NA	30/05/2016 22:36	NA	143	21_2016	NA	30/05/2016 22:36	NA
345	Weekly	7	23/05/2016	21	2016	VALIDATED	07/06/2016 18:09	NA	30/05/2016 10:18	NA	NA	NA	7	21_2016	37083	NA	NA
346	Weekly	40	23/05/2016	21	2016	VALIDATED	30/05/2016 23:41	NA	30/05/2016 10:23	NA	30/05/2016 23:41	NA	40	21_2016	37418	30/05/2016 23:41	47901
347	Weekly	41	23/05/2016	21	2016	VALIDATED	30/05/2016 23:33	NA	30/05/2016 10:24	NA	30/05/2016 23:33	NA	41	21_2016	37478	30/05/2016 23:33	47329
348	Weekly	148	23/05/2016	21	2016	VALIDATED	31/05/2016 08:11	NA	30/05/2016 10:24	NA	31/05/2016 08:11	NA	148	21_2016	37483	31/05/2016 08:11	78384
349	Weekly	72	23/05/2016	21	2016	VALIDATED	30/05/2016 18:22	NA	30/05/2016 10:25	NA	30/05/2016 18:22	NA	72	21_2016	37555	30/05/2016 18:22	28596
350	Weekly	109	23/05/2016	21	2016	VALIDATED	13/06/2016 18:32	NA	30/05/2016 10:35	NA	NA	NA	109	21_2016	38104	NA	NA
351	Weekly	14	16/05/2016	20	2016	VALIDATED	30/05/2016 23:25	NA	NA	NA	30/05/2016 23:25	NA	14	20_2016	NA	30/05/2016 23:25	NA
352	Weekly	14	23/05/2016	21	2016	VALIDATED	30/05/2016 23:27	NA	NA	NA	30/05/2016 23:27	NA	14	21_2016	NA	30/05/2016 23:27	NA
353	Weekly	80	23/05/2016	21	2016	VALIDATED	30/05/2016 18:52	NA	30/05/2016 10:49	NA	30/05/2016 18:52	NA	80	21_2016	38954	30/05/2016 18:52	28975
354	Weekly	42	23/05/2016	21	2016	VALIDATED	30/05/2016 23:15	NA	30/05/2016 10:58	NA	30/05/2016 23:15	NA	42	21_2016	39523	30/05/2016 23:15	44200
355	Weekly	53	23/05/2016	21	2016	VALIDATED	30/05/2016 13:27	NA	30/05/2016 10:58	NA	30/05/2016 13:27	NA	53	21_2016	39531	30/05/2016 13:27	8898
356	Weekly	168	23/05/2016	21	2016	VALIDATED	31/05/2016 08:11	NA	30/05/2016 11:02	NA	31/05/2016 08:11	NA	168	21_2016	39765	31/05/2016 08:11	76118
357	Weekly	15	23/05/2016	21	2016	VALIDATED	30/05/2016 23:10	NA	30/05/2016 11:05	NA	30/05/2016 23:10	NA	15	21_2016	39913	30/05/2016 23:10	43544
358	Weekly	48	23/05/2016	21	2016	VALIDATED	07/06/2016 18:34	NA	30/05/2016 11:06	NA	NA	NA	48	21_2016	40013	NA	NA
359	Weekly	18	23/05/2016	21	2016	VALIDATED	01/06/2016 11:37	NA	30/05/2016 11:08	NA	NA	NA	18	21_2016	40095	NA	NA
360	Weekly	50	23/05/2016	21	2016	VALIDATED	30/05/2016 15:01	NA	30/05/2016 11:09	NA	30/05/2016 15:01	NA	50	21_2016	40193	30/05/2016 15:01	13873
361	Weekly	15	16/05/2016	20	2016	VALIDATED	30/05/2016 23:09	NA	30/05/2016 11:10	NA	30/05/2016 23:09	NA	15	20_2016	NA	30/05/2016 23:09	NA
362	Weekly	114	23/05/2016	21	2016	VALIDATED	13/06/2016 18:34	NA	30/05/2016 11:15	NA	NA	NA	114	21_2016	40521	NA	NA
363	Weekly	154	23/05/2016	21	2016	VALIDATED	31/05/2016 08:12	NA	30/05/2016 11:29	NA	31/05/2016 08:12	NA	154	21_2016	41393	31/05/2016 08:12	74530
364	Weekly	61	23/05/2016	21	2016	VALIDATED	30/05/2016 21:56	NA	30/05/2016 11:35	NA	30/05/2016 21:56	NA	61	21_2016	41742	30/05/2016 21:56	37273
365	Weekly	44	23/05/2016	21	2016	VALIDATED	30/05/2016 23:04	NA	30/05/2016 11:39	NA	30/05/2016 23:04	NA	44	21_2016	41992	30/05/2016 23:04	41103
366	Weekly	39	23/05/2016	21	2016	VALIDATED	01/06/2016 21:29	NA	30/05/2016 11:45	NA	NA	NA	39	21_2016	42332	NA	NA
367	Weekly	77	16/05/2016	20	2016	VALIDATED	30/05/2016 18:30	NA	30/05/2016 11:46	NA	30/05/2016 18:30	NA	77	20_2016	NA	30/05/2016 18:30	NA
368	Weekly	140	23/05/2016	21	2016	VALIDATED	30/05/2016 22:35	NA	30/05/2016 11:47	NA	30/05/2016 22:35	NA	140	21_2016	42460	30/05/2016 22:35	38892
369	Weekly	67	23/05/2016	21	2016	VALIDATED	30/05/2016 18:21	NA	30/05/2016 11:53	NA	30/05/2016 18:21	NA	67	21_2016	42836	30/05/2016 18:21	23277
370	Weekly	13	23/05/2016	21	2016	VALIDATED	30/05/2016 23:00	NA	30/05/2016 11:55	NA	30/05/2016 23:00	NA	13	21_2016	42934	30/05/2016 23:00	39880
371	Weekly	88	23/05/2016	21	2016	VALIDATED	30/05/2016 18:57	NA	30/05/2016 11:59	NA	30/05/2016 18:57	NA	88	21_2016	43169	30/05/2016 18:57	25064
372	Weekly	77	23/05/2016	21	2016	VALIDATED	30/05/2016 18:19	NA	30/05/2016 12:02	NA	30/05/2016 18:19	NA	77	21_2016	43337	30/05/2016 18:19	22636
373	Weekly	38	16/05/2016	20	2016	VALIDATED	30/05/2016 23:55	NA	30/05/2016 12:37	NA	30/05/2016 23:55	NA	38	20_2016	NA	30/05/2016 23:55	NA
374	Weekly	144	23/05/2016	21	2016	VALIDATED	28/06/2016 04:07	NA	30/05/2016 12:39	NA	NA	NA	144	21_2016	45598	NA	NA
375	Weekly	58	23/05/2016	21	2016	VALIDATED	30/05/2016 21:52	NA	NA	NA	30/05/2016 21:52	NA	58	21_2016	NA	30/05/2016 21:52	NA
376	Weekly	35	16/05/2016	20	2016	VALIDATED	30/05/2016 22:54	NA	NA	NA	30/05/2016 22:54	NA	35	20_2016	NA	30/05/2016 22:54	NA
377	Weekly	35	23/05/2016	21	2016	VALIDATED	30/05/2016 22:55	NA	NA	NA	30/05/2016 22:55	NA	35	21_2016	NA	30/05/2016 22:55	NA
378	Weekly	49	23/05/2016	21	2016	VALIDATED	30/05/2016 15:15	NA	30/05/2016 13:01	NA	30/05/2016 15:15	NA	49	21_2016	46887	30/05/2016 15:15	8061
379	Weekly	25	23/05/2016	21	2016	VALIDATED	09/06/2016 02:03	NA	30/05/2016 12:51	NA	NA	NA	25	21_2016	46287	NA	NA
380	Weekly	87	23/05/2016	21	2016	VALIDATED	30/05/2016 18:55	NA	30/05/2016 14:34	NA	30/05/2016 18:55	NA	87	21_2016	52450	30/05/2016 18:55	15708
381	Weekly	3	23/05/2016	21	2016	PENDING	27/07/2018 20:02	1	NA	NA	NA	NA	3	21_2016	NA	NA	NA
382	Weekly	34	23/05/2016	21	2016	VALIDATED	30/05/2016 22:47	NA	30/05/2016 08:14	NA	30/05/2016 22:47	NA	34	21_2016	29663	30/05/2016 22:47	52388
383	Weekly	9	23/05/2016	21	2016	VALIDATED	31/05/2016 17:14	NA	30/05/2016 16:04	NA	31/05/2016 17:14	NA	9	21_2016	57851	31/05/2016 17:14	90605
384	Weekly	9	16/05/2016	20	2016	VALIDATED	31/05/2016 17:14	NA	30/05/2016 16:18	NA	31/05/2016 17:14	NA	9	20_2016	NA	31/05/2016 17:14	NA
385	Weekly	66	23/05/2016	21	2016	VALIDATED	31/05/2016 01:40	NA	30/05/2016 16:18	NA	31/05/2016 01:40	NA	66	21_2016	58700	31/05/2016 01:40	33707
386	Weekly	62	23/05/2016	21	2016	PENDING	27/07/2018 17:49	1	NA	NA	NA	NA	62	21_2016	NA	NA	NA
387	Weekly	135	23/05/2016	21	2016	VALIDATED	30/05/2016 22:34	NA	NA	NA	30/05/2016 22:34	NA	135	21_2016	NA	30/05/2016 22:34	NA
388	Weekly	78	23/05/2016	21	2016	VALIDATED	31/05/2016 08:28	1	NA	NA	31/05/2016 08:28	NA	78	21_2016	NA	31/05/2016 08:28	NA
389	Weekly	105	23/05/2016	21	2016	VALIDATED	30/05/2016 22:15	NA	30/05/2016 16:52	NA	30/05/2016 22:15	NA	105	21_2016	60779	30/05/2016 22:15	19353
390	Weekly	86	23/05/2016	21	2016	VALIDATED	31/05/2016 08:24	1	NA	NA	31/05/2016 08:24	NA	86	21_2016	NA	31/05/2016 08:24	NA
391	Weekly	132	23/05/2016	21	2016	VALIDATED	30/05/2016 22:33	NA	30/05/2016 17:27	NA	30/05/2016 22:33	NA	132	21_2016	62863	30/05/2016 22:33	18361
392	Weekly	122	23/05/2016	21	2016	VALIDATED	30/05/2016 22:18	NA	30/05/2016 17:35	NA	30/05/2016 22:18	NA	122	21_2016	63357	30/05/2016 22:18	16926
393	Weekly	98	23/05/2016	21	2016	VALIDATED	31/05/2016 01:11	NA	30/05/2016 18:00	NA	31/05/2016 01:11	NA	98	21_2016	64837	31/05/2016 01:11	25859
394	Weekly	28	16/05/2016	20	2016	VALIDATED	13/06/2016 22:56	NA	30/05/2016 18:24	NA	NA	NA	28	20_2016	NA	NA	NA
395	Weekly	28	23/05/2016	21	2016	VALIDATED	13/06/2016 22:55	NA	30/05/2016 18:28	NA	NA	NA	28	21_2016	66516	NA	NA
396	Weekly	55	23/05/2016	21	2016	PENDING	27/07/2018 17:57	1	NA	NA	NA	NA	55	21_2016	NA	NA	NA
397	Weekly	24	23/05/2016	21	2016	VALIDATED	30/05/2016 22:40	NA	30/05/2016 20:21	NA	30/05/2016 22:40	NA	24	21_2016	73316	30/05/2016 22:40	8310
398	Weekly	125	23/05/2016	21	2016	PENDING	27/07/2018 18:46	1	NA	NA	NA	NA	125	21_2016	NA	NA	NA
399	Weekly	12	23/05/2016	21	2016	VALIDATED	15/06/2016 12:01	1	NA	NA	15/06/2016 12:01	NA	12	21_2016	NA	15/06/2016 12:01	NA
400	Weekly	127	23/05/2016	21	2016	VALIDATED	22/06/2016 09:43	NA	30/05/2016 21:17	NA	NA	NA	127	21_2016	76637	NA	NA
401	Weekly	146	23/05/2016	21	2016	VALIDATED	26/08/2016 09:55	1	NA	NA	26/08/2016 09:55	NA	146	21_2016	NA	26/08/2016 09:55	NA
402	Weekly	4	23/05/2016	21	2016	PENDING	27/07/2018 19:49	1	NA	NA	NA	NA	4	21_2016	NA	NA	NA
403	Weekly	8	23/05/2016	21	2016	VALIDATED	31/05/2016 17:13	NA	31/05/2016 07:41	NA	31/05/2016 17:13	NA	8	21_2016	114101	31/05/2016 17:13	34331
404	Weekly	5	23/05/2016	21	2016	PENDING	27/07/2018 17:52	1	NA	NA	NA	NA	5	21_2016	NA	NA	NA
405	Weekly	2	23/05/2016	21	2016	CONFLICTING	31/05/2016 19:52	1	NA	NA	NA	NA	2	21_2016	NA	NA	NA
406	Weekly	43	23/05/2016	21	2016	VALIDATED	01/06/2016 21:28	NA	01/06/2016 14:25	NA	01/06/2016 21:28	NA	43	21_2016	224710	01/06/2016 21:28	25389
407	Weekly	160	30/05/2016	22	2016	VALIDATED	06/06/2016 19:10	NA	06/06/2016 05:49	NA	06/06/2016 19:10	NA	160	22_2016	20983	06/06/2016 19:10	48052
408	Weekly	124	30/05/2016	22	2016	VALIDATED	06/06/2016 19:49	NA	06/06/2016 06:28	NA	06/06/2016 19:49	NA	124	22_2016	23304	06/06/2016 19:49	48060
409	Weekly	126	30/05/2016	22	2016	VALIDATED	07/06/2016 01:09	NA	06/06/2016 06:49	NA	07/06/2016 01:09	NA	126	22_2016	24594	07/06/2016 01:09	65990
410	Weekly	99	30/05/2016	22	2016	VALIDATED	06/06/2016 20:46	NA	06/06/2016 07:12	NA	06/06/2016 20:46	NA	99	22_2016	25965	06/06/2016 20:46	48850
411	Weekly	169	30/05/2016	22	2016	VALIDATED	06/06/2016 19:11	NA	06/06/2016 07:22	NA	06/06/2016 19:11	NA	169	22_2016	26545	06/06/2016 19:11	42520
412	Weekly	63	30/05/2016	22	2016	PENDING	27/07/2018 15:47	NA	06/06/2016 07:28	NA	NA	NA	63	22_2016	26933	NA	NA
413	Weekly	136	30/05/2016	22	2016	VALIDATED	22/06/2016 09:48	NA	06/06/2016 07:29	NA	NA	NA	136	22_2016	26994	NA	NA
414	Weekly	90	30/05/2016	22	2016	VALIDATED	06/06/2016 20:46	NA	06/06/2016 07:37	NA	06/06/2016 20:46	NA	90	22_2016	27430	06/06/2016 20:46	47351
415	Weekly	38	30/05/2016	22	2016	VALIDATED	07/06/2016 00:15	NA	06/06/2016 07:38	NA	07/06/2016 00:15	NA	38	22_2016	27483	07/06/2016 00:15	59823
416	Weekly	96	30/05/2016	22	2016	VALIDATED	06/06/2016 20:45	NA	06/06/2016 07:42	NA	06/06/2016 20:45	NA	96	22_2016	27731	06/06/2016 20:45	47019
417	Weekly	128	30/05/2016	22	2016	VALIDATED	07/06/2016 01:08	NA	06/06/2016 07:44	NA	07/06/2016 01:08	NA	128	22_2016	27856	07/06/2016 01:08	62655
418	Weekly	155	30/05/2016	22	2016	VALIDATED	06/06/2016 19:07	NA	06/06/2016 07:47	NA	06/06/2016 19:07	NA	155	22_2016	28079	06/06/2016 19:07	40756
419	Weekly	94	30/05/2016	22	2016	VALIDATED	06/06/2016 20:45	NA	06/06/2016 07:48	NA	06/06/2016 20:45	NA	94	22_2016	28116	06/06/2016 20:45	46608
420	Weekly	64	30/05/2016	22	2016	PENDING	27/07/2018 15:49	NA	06/06/2016 07:49	NA	NA	NA	64	22_2016	28165	NA	NA
421	Weekly	123	30/05/2016	22	2016	VALIDATED	13/06/2016 18:31	NA	06/06/2016 07:51	NA	NA	NA	123	22_2016	28317	NA	NA
422	Weekly	141	30/05/2016	22	2016	VALIDATED	07/06/2016 01:08	NA	06/06/2016 07:52	NA	07/06/2016 01:08	NA	141	22_2016	28354	07/06/2016 01:08	62130
423	Weekly	153	30/05/2016	22	2016	VALIDATED	06/06/2016 19:06	NA	07/06/2016 12:15	NA	06/06/2016 19:06	NA	153	22_2016	130518	06/06/2016 19:06	NA
424	Weekly	142	30/05/2016	22	2016	VALIDATED	22/06/2016 09:41	NA	NA	NA	NA	NA	142	22_2016	NA	NA	NA
425	Weekly	57	30/05/2016	22	2016	VALIDATED	13/06/2016 23:34	NA	06/06/2016 07:58	NA	13/06/2016 23:34	NA	57	22_2016	28736	13/06/2016 23:34	660909
426	Weekly	24	30/05/2016	22	2016	PENDING	27/07/2018 14:44	NA	06/06/2016 08:01	NA	NA	NA	24	22_2016	28861	NA	NA
427	Weekly	161	30/05/2016	22	2016	VALIDATED	06/06/2016 19:06	NA	06/06/2016 08:01	NA	06/06/2016 19:06	NA	161	22_2016	28882	06/06/2016 19:06	39894
428	Weekly	98	30/05/2016	22	2016	VALIDATED	06/06/2016 20:44	NA	06/06/2016 08:03	NA	06/06/2016 20:44	NA	98	22_2016	28982	06/06/2016 20:44	45711
429	Weekly	139	30/05/2016	22	2016	VALIDATED	07/06/2016 01:07	NA	06/06/2016 08:12	NA	07/06/2016 01:07	NA	139	22_2016	29532	07/06/2016 01:07	60899
430	Weekly	149	30/05/2016	22	2016	VALIDATED	06/06/2016 19:05	NA	06/06/2016 08:17	NA	06/06/2016 19:05	NA	149	22_2016	29840	06/06/2016 19:05	38913
431	Weekly	140	30/05/2016	22	2016	VALIDATED	07/06/2016 01:06	NA	06/06/2016 08:18	NA	07/06/2016 01:06	NA	140	22_2016	29888	07/06/2016 01:06	60512
432	Weekly	134	30/05/2016	22	2016	VALIDATED	07/06/2016 01:06	NA	06/06/2016 08:21	NA	07/06/2016 01:06	NA	134	22_2016	30084	07/06/2016 01:06	60290
433	Weekly	50	30/05/2016	22	2016	VALIDATED	06/06/2016 19:45	NA	06/06/2016 08:23	NA	06/06/2016 19:45	NA	50	22_2016	30221	06/06/2016 19:45	40884
434	Weekly	69	23/05/2016	21	2016	VALIDATED	06/06/2016 17:04	NA	06/06/2016 08:25	NA	06/06/2016 17:04	NA	69	21_2016	635138	06/06/2016 17:04	31141
435	Weekly	147	30/05/2016	22	2016	VALIDATED	08/06/2016 18:24	NA	06/06/2016 08:26	NA	NA	NA	147	22_2016	30384	NA	NA
436	Weekly	133	30/05/2016	22	2016	VALIDATED	07/06/2016 00:55	NA	07/06/2016 12:17	NA	07/06/2016 00:55	NA	133	22_2016	130623	07/06/2016 00:55	NA
437	Weekly	138	30/05/2016	22	2016	VALIDATED	07/06/2016 00:53	NA	06/06/2016 08:30	NA	07/06/2016 00:53	NA	138	22_2016	30643	07/06/2016 00:53	58991
438	Weekly	32	30/05/2016	22	2016	VALIDATED	07/06/2016 00:10	NA	NA	NA	07/06/2016 00:10	NA	32	22_2016	NA	07/06/2016 00:10	NA
439	Weekly	47	30/05/2016	22	2016	VALIDATED	06/06/2016 15:00	NA	06/06/2016 08:41	NA	06/06/2016 15:00	NA	47	22_2016	31296	06/06/2016 15:00	22750
440	Weekly	73	30/05/2016	22	2016	PENDING	27/07/2018 15:50	NA	06/06/2016 08:48	NA	NA	NA	73	22_2016	31723	NA	NA
441	Weekly	67	30/05/2016	22	2016	PENDING	27/07/2018 15:38	NA	06/06/2016 08:50	NA	NA	NA	67	22_2016	31859	NA	NA
442	Weekly	56	30/05/2016	22	2016	VALIDATED	07/06/2016 15:19	NA	06/06/2016 08:58	NA	07/06/2016 15:19	NA	56	22_2016	32320	07/06/2016 15:19	109278
443	Weekly	172	30/05/2016	22	2016	VALIDATED	06/06/2016 19:05	NA	NA	NA	06/06/2016 19:05	NA	172	22_2016	NA	06/06/2016 19:05	NA
444	Weekly	16	30/05/2016	22	2016	VALIDATED	07/06/2016 00:09	NA	06/06/2016 09:01	NA	07/06/2016 00:09	NA	16	22_2016	32494	07/06/2016 00:09	54453
445	Weekly	164	30/05/2016	22	2016	VALIDATED	06/06/2016 19:05	NA	06/06/2016 09:01	NA	06/06/2016 19:05	NA	164	22_2016	32510	06/06/2016 19:05	36198
446	Weekly	92	30/05/2016	22	2016	VALIDATED	06/06/2016 20:44	NA	06/06/2016 09:05	NA	06/06/2016 20:44	NA	92	22_2016	32732	06/06/2016 20:44	41930
447	Weekly	65	30/05/2016	22	2016	PENDING	27/07/2018 15:45	NA	06/06/2016 09:05	NA	NA	NA	65	22_2016	32753	NA	NA
448	Weekly	54	30/05/2016	22	2016	VALIDATED	06/06/2016 19:44	NA	06/06/2016 09:08	NA	06/06/2016 19:44	NA	54	22_2016	32916	06/06/2016 19:44	38168
449	Weekly	144	30/05/2016	22	2016	VALIDATED	22/06/2016 09:55	NA	06/06/2016 09:09	NA	NA	NA	144	22_2016	32973	NA	NA
450	Weekly	104	30/05/2016	22	2016	VALIDATED	15/06/2016 18:19	NA	NA	NA	NA	NA	104	22_2016	NA	NA	NA
451	Weekly	130	30/05/2016	22	2016	VALIDATED	07/06/2016 00:52	NA	06/06/2016 09:14	NA	07/06/2016 00:52	NA	130	22_2016	33263	07/06/2016 00:52	56264
452	Weekly	122	30/05/2016	22	2016	VALIDATED	13/06/2016 18:31	NA	06/06/2016 09:14	NA	NA	NA	122	22_2016	33263	NA	NA
453	Weekly	166	30/05/2016	22	2016	VALIDATED	06/06/2016 19:04	NA	06/06/2016 09:14	NA	06/06/2016 19:04	NA	166	22_2016	33275	06/06/2016 19:04	35411
454	Weekly	165	30/05/2016	22	2016	VALIDATED	06/06/2016 19:03	NA	06/06/2016 09:15	NA	06/06/2016 19:03	NA	165	22_2016	33306	06/06/2016 19:03	35306
455	Weekly	19	30/05/2016	22	2016	VALIDATED	07/06/2016 00:08	NA	06/06/2016 09:16	NA	07/06/2016 00:08	NA	19	22_2016	33383	07/06/2016 00:08	53499
456	Weekly	113	30/05/2016	22	2016	VALIDATED	06/06/2016 19:46	NA	06/06/2016 09:17	NA	06/06/2016 19:46	NA	113	22_2016	33460	06/06/2016 19:46	37751
457	Weekly	116	30/05/2016	22	2016	VALIDATED	06/06/2016 19:46	NA	06/06/2016 09:19	NA	06/06/2016 19:46	NA	116	22_2016	33554	06/06/2016 19:46	37638
458	Weekly	83	30/05/2016	22	2016	VALIDATED	06/06/2016 19:36	NA	NA	NA	06/06/2016 19:36	NA	83	22_2016	NA	06/06/2016 19:36	NA
459	Weekly	117	30/05/2016	22	2016	VALIDATED	06/06/2016 19:45	NA	06/06/2016 09:21	NA	06/06/2016 19:45	NA	117	22_2016	33701	06/06/2016 19:45	37415
460	Weekly	66	30/05/2016	22	2016	PENDING	27/07/2018 15:46	NA	06/06/2016 09:22	NA	NA	NA	66	22_2016	33732	NA	NA
461	Weekly	33	30/05/2016	22	2016	VALIDATED	07/06/2016 00:06	NA	06/06/2016 09:25	NA	07/06/2016 00:06	NA	33	22_2016	33932	07/06/2016 00:06	52880
462	Weekly	100	30/05/2016	22	2016	VALIDATED	06/06/2016 20:43	NA	NA	NA	06/06/2016 20:43	NA	100	22_2016	NA	06/06/2016 20:43	NA
463	Weekly	158	30/05/2016	22	2016	VALIDATED	06/06/2016 19:03	NA	06/06/2016 09:33	NA	06/06/2016 19:03	NA	158	22_2016	34404	06/06/2016 19:03	34181
464	Weekly	159	30/05/2016	22	2016	VALIDATED	06/06/2016 19:02	NA	06/06/2016 09:35	NA	06/06/2016 19:02	NA	159	22_2016	34513	06/06/2016 19:02	34044
465	Weekly	151	30/05/2016	22	2016	VALIDATED	06/06/2016 19:02	NA	06/06/2016 09:35	NA	06/06/2016 19:02	NA	151	22_2016	34539	06/06/2016 19:02	33982
466	Weekly	82	30/05/2016	22	2016	VALIDATED	05/09/2016 19:44	NA	NA	NA	05/09/2016 19:44	NA	82	22_2016	NA	05/09/2016 19:44	NA
467	Weekly	106	30/05/2016	22	2016	VALIDATED	07/12/2016 15:30	NA	06/06/2016 09:41	NA	07/12/2016 15:30	NA	106	22_2016	34893	07/12/2016 15:30	15918520
468	Weekly	156	22/12/2014	52	2014	PENDING	27/07/2018 16:27	NA	06/06/2016 09:42	NA	NA	NA	156	52_2014	NA	NA	NA
469	Weekly	154	30/05/2016	22	2016	VALIDATED	06/06/2016 19:01	NA	06/06/2016 09:42	NA	06/06/2016 19:01	NA	154	22_2016	34957	06/06/2016 19:01	33531
470	Weekly	59	30/05/2016	22	2016	VALIDATED	07/06/2016 15:18	NA	06/06/2016 09:42	NA	07/06/2016 15:18	NA	59	22_2016	34958	07/06/2016 15:18	106538
471	Weekly	109	30/05/2016	22	2016	VALIDATED	06/06/2016 19:39	NA	06/06/2016 09:47	NA	06/06/2016 19:39	NA	109	22_2016	35260	06/06/2016 19:39	35485
472	Weekly	49	30/05/2016	22	2016	VALIDATED	06/06/2016 19:44	NA	06/06/2016 09:49	NA	06/06/2016 19:44	NA	49	22_2016	35351	06/06/2016 19:44	35705
473	Weekly	39	30/05/2016	22	2016	VALIDATED	07/06/2016 00:05	NA	06/06/2016 09:49	NA	07/06/2016 00:05	NA	39	22_2016	35387	07/06/2016 00:05	51352
474	Weekly	6	30/05/2016	22	2016	VALIDATED	29/06/2016 11:03	NA	06/06/2016 09:50	NA	NA	NA	6	22_2016	35420	NA	NA
475	Weekly	52	30/05/2016	22	2016	VALIDATED	06/06/2016 14:39	NA	06/06/2016 10:01	NA	06/06/2016 14:39	NA	52	22_2016	36116	06/06/2016 14:39	16645
476	Weekly	150	30/05/2016	22	2016	PENDING	27/07/2018 16:56	NA	06/06/2016 10:02	NA	NA	NA	150	22_2016	36154	NA	NA
477	Weekly	174	30/05/2016	22	2016	VALIDATED	06/06/2016 19:00	NA	06/06/2016 10:02	NA	06/06/2016 19:00	NA	174	22_2016	36177	06/06/2016 19:00	32264
478	Weekly	79	30/05/2016	22	2016	VALIDATED	06/06/2016 19:35	NA	06/06/2016 10:12	NA	06/06/2016 19:35	NA	79	22_2016	36756	06/06/2016 19:35	33752
479	Weekly	85	30/05/2016	22	2016	VALIDATED	06/06/2016 19:34	NA	06/06/2016 10:12	NA	06/06/2016 19:34	NA	85	22_2016	36769	06/06/2016 19:34	33714
480	Weekly	168	30/05/2016	22	2016	VALIDATED	06/06/2016 19:00	NA	06/06/2016 10:14	NA	06/06/2016 19:00	NA	168	22_2016	36868	06/06/2016 19:00	31539
481	Weekly	111	30/05/2016	22	2016	VALIDATED	06/06/2016 19:37	NA	06/06/2016 10:14	NA	06/06/2016 19:37	NA	111	22_2016	36885	06/06/2016 19:37	33778
482	Weekly	156	02/06/2014	23	2014	PENDING	27/07/2018 16:28	NA	06/06/2016 10:19	NA	NA	NA	156	23_2014	NA	NA	NA
483	Weekly	46	30/05/2016	22	2016	VALIDATED	06/06/2016 19:48	NA	06/06/2016 10:20	NA	06/06/2016 19:48	NA	46	22_2016	37249	06/06/2016 19:48	34078
484	Weekly	97	30/05/2016	22	2016	PENDING	27/07/2018 16:18	NA	06/06/2016 10:22	NA	NA	NA	97	22_2016	37323	NA	NA
485	Weekly	173	30/05/2016	22	2016	VALIDATED	06/06/2016 18:59	NA	06/06/2016 10:27	NA	06/06/2016 18:59	NA	173	22_2016	37632	06/06/2016 18:59	30747
486	Weekly	171	30/05/2016	22	2016	VALIDATED	06/06/2016 18:59	NA	06/06/2016 10:31	NA	06/06/2016 18:59	NA	171	22_2016	37874	06/06/2016 18:59	30485
487	Weekly	44	30/05/2016	22	2016	VALIDATED	07/06/2016 00:04	NA	06/06/2016 10:35	NA	07/06/2016 00:04	NA	44	22_2016	38115	07/06/2016 00:04	48546
488	Weekly	7	30/05/2016	22	2016	VALIDATED	07/06/2016 18:06	NA	06/06/2016 10:43	NA	07/06/2016 18:06	NA	7	22_2016	38598	07/06/2016 18:06	112985
489	Weekly	40	30/05/2016	22	2016	VALIDATED	07/06/2016 00:02	NA	06/06/2016 10:43	NA	07/06/2016 00:02	NA	40	22_2016	38636	07/06/2016 00:02	47911
490	Weekly	157	30/05/2016	22	2016	VALIDATED	28/06/2016 06:15	NA	06/06/2016 10:44	NA	NA	NA	157	22_2016	38655	NA	NA
491	Weekly	163	30/05/2016	22	2016	VALIDATED	06/06/2016 18:58	NA	06/06/2016 10:46	NA	06/06/2016 18:58	NA	163	22_2016	38818	06/06/2016 18:58	29482
492	Weekly	167	30/05/2016	22	2016	VALIDATED	06/06/2016 18:57	NA	06/06/2016 10:50	NA	06/06/2016 18:57	NA	167	22_2016	39031	06/06/2016 18:57	29245
493	Weekly	103	30/05/2016	22	2016	VALIDATED	06/06/2016 19:36	NA	06/06/2016 10:56	NA	06/06/2016 19:36	NA	103	22_2016	39375	06/06/2016 19:36	31203
494	Weekly	88	30/05/2016	22	2016	PENDING	27/07/2018 16:17	NA	06/06/2016 11:09	NA	NA	NA	88	22_2016	40174	NA	NA
495	Weekly	72	30/05/2016	22	2016	PENDING	27/07/2018 15:42	NA	06/06/2016 11:09	NA	NA	NA	72	22_2016	40190	NA	NA
496	Weekly	95	30/05/2016	22	2016	VALIDATED	06/06/2016 20:39	NA	06/06/2016 11:10	NA	06/06/2016 20:39	NA	95	22_2016	40219	06/06/2016 20:39	34165
497	Weekly	89	30/05/2016	22	2016	VALIDATED	06/06/2016 20:37	NA	06/06/2016 11:12	NA	06/06/2016 20:37	NA	89	22_2016	40372	06/06/2016 20:37	33872
498	Weekly	81	30/05/2016	22	2016	VALIDATED	06/06/2016 19:34	NA	06/06/2016 11:14	NA	06/06/2016 19:34	NA	81	22_2016	40476	06/06/2016 19:34	29982
499	Weekly	84	30/05/2016	22	2016	VALIDATED	06/06/2016 19:33	NA	NA	NA	06/06/2016 19:33	NA	84	22_2016	NA	06/06/2016 19:33	NA
500	Weekly	170	30/05/2016	22	2016	VALIDATED	06/06/2016 18:57	NA	06/06/2016 11:19	NA	06/06/2016 18:57	NA	170	22_2016	40799	06/06/2016 18:57	27429
501	Weekly	93	30/05/2016	22	2016	VALIDATED	06/06/2016 20:36	NA	06/06/2016 11:23	NA	06/06/2016 20:36	NA	93	22_2016	40984	06/06/2016 20:36	33220
502	Weekly	18	30/05/2016	22	2016	VALIDATED	07/06/2016 00:01	NA	06/06/2016 11:23	NA	07/06/2016 00:01	NA	18	22_2016	40992	07/06/2016 00:01	45493
503	Weekly	80	30/05/2016	22	2016	VALIDATED	05/09/2016 19:43	NA	06/06/2016 11:26	NA	05/09/2016 19:43	NA	80	22_2016	41205	05/09/2016 19:43	7892228
504	Weekly	61	30/05/2016	22	2016	VALIDATED	07/06/2016 15:17	NA	06/06/2016 11:26	NA	07/06/2016 15:17	NA	61	22_2016	41209	07/06/2016 15:17	100221
505	Weekly	41	30/05/2016	22	2016	VALIDATED	07/06/2016 00:00	NA	06/06/2016 11:28	NA	07/06/2016 00:00	NA	41	22_2016	41308	07/06/2016 00:00	45130
506	Weekly	176	30/05/2016	22	2016	VALIDATED	06/06/2016 18:55	NA	06/06/2016 11:30	NA	06/06/2016 18:55	NA	176	22_2016	41426	06/06/2016 18:55	26698
507	Weekly	91	30/05/2016	22	2016	PENDING	27/07/2018 16:12	NA	06/06/2016 11:34	NA	NA	NA	91	22_2016	41670	NA	NA
508	Weekly	110	30/05/2016	22	2016	PENDING	27/07/2018 17:13	NA	06/06/2016 11:34	NA	NA	NA	110	22_2016	41672	NA	NA
509	Weekly	77	30/05/2016	22	2016	PENDING	27/07/2018 15:50	NA	06/06/2016 11:34	NA	NA	NA	77	22_2016	41692	NA	NA
510	Weekly	115	30/05/2016	22	2016	VALIDATED	06/06/2016 19:35	NA	06/06/2016 11:35	NA	06/06/2016 19:35	NA	115	22_2016	41719	06/06/2016 19:35	28803
511	Weekly	121	30/05/2016	22	2016	VALIDATED	06/06/2016 19:34	NA	06/06/2016 11:40	NA	06/06/2016 19:34	NA	121	22_2016	42001	06/06/2016 19:34	28469
512	Weekly	87	30/05/2016	22	2016	VALIDATED	06/06/2016 20:34	NA	06/06/2016 11:47	NA	06/06/2016 20:34	NA	87	22_2016	42454	06/06/2016 20:34	31603
513	Weekly	105	30/05/2016	22	2016	VALIDATED	06/06/2016 19:34	NA	06/06/2016 11:54	NA	06/06/2016 19:34	NA	105	22_2016	42898	06/06/2016 19:34	27545
514	Weekly	29	30/05/2016	22	2016	VALIDATED	13/06/2016 23:18	NA	06/06/2016 11:19	NA	NA	NA	29	22_2016	40771	NA	NA
515	Weekly	152	30/05/2016	22	2016	VALIDATED	06/06/2016 18:54	NA	06/06/2016 12:06	NA	06/06/2016 18:54	NA	152	22_2016	43613	06/06/2016 18:54	24448
516	Weekly	14	30/05/2016	22	2016	VALIDATED	06/06/2016 23:55	NA	NA	NA	06/06/2016 23:55	NA	14	22_2016	NA	06/06/2016 23:55	NA
517	Weekly	45	30/05/2016	22	2016	VALIDATED	08/06/2016 09:39	1	NA	NA	08/06/2016 09:39	NA	45	22_2016	NA	08/06/2016 09:39	NA
518	Weekly	13	30/05/2016	22	2016	VALIDATED	29/06/2016 03:41	NA	06/06/2016 12:48	NA	NA	NA	13	22_2016	46091	NA	NA
519	Weekly	58	30/05/2016	22	2016	VALIDATED	07/06/2016 15:05	NA	NA	NA	07/06/2016 15:05	NA	58	22_2016	NA	07/06/2016 15:05	NA
520	Weekly	17	30/05/2016	22	2016	VALIDATED	15/06/2016 13:30	NA	NA	NA	NA	NA	17	22_2016	NA	NA	NA
521	Weekly	162	30/05/2016	22	2016	VALIDATED	06/06/2016 18:53	NA	06/06/2016 13:27	NA	06/06/2016 18:53	NA	162	22_2016	48463	06/06/2016 18:53	19535
522	Weekly	175	30/05/2016	22	2016	VALIDATED	06/06/2016 18:52	NA	06/06/2016 14:46	NA	06/06/2016 18:52	NA	175	22_2016	53176	06/06/2016 18:52	14752
523	Weekly	10	30/05/2016	22	2016	VALIDATED	07/06/2016 18:06	NA	06/06/2016 14:47	NA	07/06/2016 18:06	NA	10	22_2016	53238	07/06/2016 18:06	98325
524	Weekly	62	30/05/2016	22	2016	VALIDATED	26/08/2016 09:55	1	NA	NA	26/08/2016 09:55	NA	62	22_2016	NA	26/08/2016 09:55	NA
525	Weekly	23	30/05/2016	22	2016	VALIDATED	06/06/2016 23:51	NA	06/06/2016 15:15	NA	06/06/2016 23:51	NA	23	22_2016	54941	06/06/2016 23:51	30941
526	Weekly	42	30/05/2016	22	2016	VALIDATED	06/06/2016 23:49	NA	06/06/2016 15:19	NA	06/06/2016 23:49	NA	42	22_2016	55168	06/06/2016 23:49	30621
527	Weekly	35	30/05/2016	22	2016	VALIDATED	06/06/2016 23:47	NA	NA	NA	06/06/2016 23:47	NA	35	22_2016	NA	06/06/2016 23:47	NA
528	Weekly	60	30/05/2016	22	2016	VALIDATED	07/06/2016 11:43	NA	06/06/2016 15:36	NA	07/06/2016 11:43	NA	60	22_2016	56164	07/06/2016 11:43	72419
529	Weekly	9	30/05/2016	22	2016	VALIDATED	07/06/2016 18:05	NA	06/06/2016 15:50	NA	07/06/2016 18:05	NA	9	22_2016	57053	07/06/2016 18:05	94489
530	Weekly	102	30/05/2016	22	2016	VALIDATED	06/06/2016 19:33	NA	06/06/2016 16:16	NA	06/06/2016 19:33	NA	102	22_2016	58561	06/06/2016 19:33	11840
531	Weekly	146	30/05/2016	22	2016	PENDING	27/07/2018 19:10	1	NA	NA	NA	NA	146	22_2016	NA	NA	NA
532	Weekly	78	30/05/2016	22	2016	VALIDATED	10/10/2016 18:28	1	NA	NA	10/10/2016 18:28	NA	78	22_2016	NA	10/10/2016 18:28	NA
533	Weekly	101	30/05/2016	22	2016	PENDING	27/07/2018 19:18	1	NA	NA	NA	NA	101	22_2016	NA	NA	NA
534	Weekly	34	30/05/2016	22	2016	VALIDATED	06/06/2016 23:45	NA	06/06/2016 13:20	NA	06/06/2016 23:45	NA	34	22_2016	48025	06/06/2016 23:45	37529
535	Weekly	28	30/05/2016	22	2016	VALIDATED	06/06/2016 23:44	NA	06/06/2016 18:08	NA	06/06/2016 23:44	NA	28	22_2016	65282	06/06/2016 23:44	20159
536	Weekly	118	30/05/2016	22	2016	VALIDATED	09/01/2017 08:30	NA	06/06/2016 18:11	NA	09/01/2017 08:30	NA	118	22_2016	65475	09/01/2017 08:30	18713958
537	Weekly	86	30/05/2016	22	2016	PENDING	27/07/2018 18:58	1	NA	NA	NA	NA	86	22_2016	NA	NA	NA
538	Weekly	120	30/05/2016	22	2016	VALIDATED	13/06/2016 18:09	NA	06/06/2016 18:31	NA	13/06/2016 18:09	NA	120	22_2016	66665	13/06/2016 18:09	603493
539	Weekly	12	30/05/2016	22	2016	PENDING	27/07/2018 18:06	1	NA	NA	NA	NA	12	22_2016	NA	NA	NA
540	Weekly	125	30/05/2016	22	2016	PENDING	27/07/2018 18:50	1	NA	NA	NA	NA	125	22_2016	NA	NA	NA
541	Weekly	20	23/05/2016	21	2016	VALIDATED	07/06/2016 23:33	NA	06/06/2016 23:11	NA	07/06/2016 23:33	NA	20	21_2016	688287	07/06/2016 23:33	87697
542	Weekly	4	30/05/2016	22	2016	PENDING	27/07/2018 19:49	1	NA	NA	NA	NA	4	22_2016	NA	NA	NA
543	Weekly	55	30/05/2016	22	2016	VALIDATED	15/06/2016 12:06	1	NA	NA	15/06/2016 12:06	NA	55	22_2016	NA	15/06/2016 12:06	NA
544	Weekly	53	30/05/2016	22	2016	VALIDATED	07/06/2016 18:38	NA	07/06/2016 09:39	NA	07/06/2016 18:38	NA	53	22_2016	121191	07/06/2016 18:38	32310
545	Weekly	48	30/05/2016	22	2016	VALIDATED	07/06/2016 18:37	NA	07/06/2016 10:00	NA	07/06/2016 18:37	NA	48	22_2016	122441	07/06/2016 18:37	30988
546	Weekly	137	30/05/2016	22	2016	VALIDATED	13/06/2016 22:33	NA	07/06/2016 12:14	NA	13/06/2016 22:33	NA	137	22_2016	130472	13/06/2016 22:33	555538
547	Weekly	135	30/05/2016	22	2016	VALIDATED	13/06/2016 22:27	NA	NA	NA	13/06/2016 22:27	NA	135	22_2016	NA	13/06/2016 22:27	NA
548	Weekly	132	30/05/2016	22	2016	VALIDATED	13/06/2016 22:35	NA	07/06/2016 12:15	NA	13/06/2016 22:35	NA	132	22_2016	130538	13/06/2016 22:35	555576
549	Weekly	145	30/05/2016	22	2016	VALIDATED	13/06/2016 22:38	NA	07/06/2016 12:16	NA	13/06/2016 22:38	NA	145	22_2016	130605	13/06/2016 22:38	555705
550	Weekly	143	30/05/2016	22	2016	VALIDATED	13/06/2016 22:25	NA	NA	NA	13/06/2016 22:25	NA	143	22_2016	NA	13/06/2016 22:25	NA
551	Weekly	2	30/05/2016	22	2016	CONFLICTING	07/06/2016 16:24	1	NA	NA	NA	NA	2	22_2016	NA	NA	NA
552	Weekly	5	30/05/2016	22	2016	VALIDATED	26/08/2016 09:55	1	NA	NA	26/08/2016 09:55	NA	5	22_2016	NA	26/08/2016 09:55	NA
553	Weekly	3	30/05/2016	22	2016	PENDING	27/07/2018 20:02	1	NA	NA	NA	NA	3	22_2016	NA	NA	NA
554	Weekly	119	30/05/2016	22	2016	VALIDATED	13/06/2016 18:05	NA	08/06/2016 07:41	NA	13/06/2016 18:05	NA	119	22_2016	200460	13/06/2016 18:05	469474
555	Weekly	15	30/05/2016	22	2016	VALIDATED	17/06/2016 06:44	NA	08/06/2016 07:53	NA	NA	NA	15	22_2016	201230	NA	NA
556	Weekly	25	30/05/2016	22	2016	VALIDATED	09/06/2016 02:08	NA	06/06/2016 15:27	NA	09/06/2016 02:08	NA	25	22_2016	55659	09/06/2016 02:08	211244
557	Weekly	8	30/05/2016	22	2016	VALIDATED	15/06/2016 10:03	NA	09/06/2016 08:15	NA	15/06/2016 10:03	NA	8	22_2016	288934	15/06/2016 10:03	524877
558	Weekly	43	30/05/2016	22	2016	VALIDATED	29/06/2016 03:56	NA	09/06/2016 14:11	NA	NA	NA	43	22_2016	310272	NA	NA
559	Weekly	81	06/06/2016	23	2016	VALIDATED	13/06/2016 19:43	NA	13/06/2016 00:36	NA	13/06/2016 19:43	NA	81	23_2016	2170	13/06/2016 19:43	68858
560	Weekly	159	06/06/2016	23	2016	VALIDATED	13/06/2016 17:26	NA	13/06/2016 05:30	NA	13/06/2016 17:26	NA	159	23_2016	19820	13/06/2016 17:26	42945
561	Weekly	117	06/06/2016	23	2016	VALIDATED	20/06/2016 19:31	NA	13/06/2016 05:33	NA	NA	NA	117	23_2016	19992	NA	NA
562	Weekly	110	06/06/2016	23	2016	VALIDATED	13/06/2016 18:30	NA	13/06/2016 05:53	NA	13/06/2016 18:30	NA	110	23_2016	21184	13/06/2016 18:30	45416
563	Weekly	134	06/06/2016	23	2016	VALIDATED	13/06/2016 22:43	NA	13/06/2016 05:53	NA	13/06/2016 22:43	NA	134	23_2016	21199	13/06/2016 22:43	60621
564	Weekly	122	06/06/2016	23	2016	PENDING	27/07/2018 17:18	NA	13/06/2016 05:57	NA	NA	NA	122	23_2016	21474	NA	NA
565	Weekly	60	06/06/2016	23	2016	VALIDATED	13/06/2016 23:39	NA	13/06/2016 06:01	NA	13/06/2016 23:39	NA	60	23_2016	21670	13/06/2016 23:39	63488
566	Weekly	90	06/06/2016	23	2016	VALIDATED	13/06/2016 18:59	NA	13/06/2016 06:39	NA	13/06/2016 18:59	NA	90	23_2016	23974	13/06/2016 18:59	44410
567	Weekly	95	06/06/2016	23	2016	VALIDATED	13/06/2016 18:59	NA	13/06/2016 06:40	NA	13/06/2016 18:59	NA	95	23_2016	24003	13/06/2016 18:59	44345
568	Weekly	116	06/06/2016	23	2016	VALIDATED	13/06/2016 18:28	NA	13/06/2016 06:41	NA	13/06/2016 18:28	NA	116	23_2016	24103	13/06/2016 18:28	42430
569	Weekly	126	06/06/2016	23	2016	PENDING	27/07/2018 17:34	NA	13/06/2016 06:43	NA	NA	NA	126	23_2016	24230	NA	NA
570	Weekly	82	06/06/2016	23	2016	VALIDATED	13/06/2016 19:43	NA	NA	NA	13/06/2016 19:43	NA	82	23_2016	NA	13/06/2016 19:43	NA
571	Weekly	99	06/06/2016	23	2016	VALIDATED	13/06/2016 18:58	NA	13/06/2016 06:55	NA	13/06/2016 18:58	NA	99	23_2016	24946	13/06/2016 18:58	43372
572	Weekly	142	06/06/2016	23	2016	VALIDATED	22/06/2016 09:40	NA	NA	NA	NA	NA	142	23_2016	NA	NA	NA
573	Weekly	156	09/06/2014	24	2014	PENDING	27/07/2018 16:28	NA	13/06/2016 07:00	NA	NA	NA	156	24_2014	NA	NA	NA
574	Weekly	103	06/06/2016	23	2016	VALIDATED	13/06/2016 18:28	NA	13/06/2016 07:00	NA	13/06/2016 18:28	NA	103	23_2016	25222	13/06/2016 18:28	41272
575	Weekly	124	06/06/2016	23	2016	VALIDATED	13/06/2016 18:27	NA	13/06/2016 07:08	NA	13/06/2016 18:27	NA	124	23_2016	25727	13/06/2016 18:27	40740
576	Weekly	94	06/06/2016	23	2016	VALIDATED	13/06/2016 18:58	NA	13/06/2016 07:09	NA	13/06/2016 18:58	NA	94	23_2016	25748	13/06/2016 18:58	42540
577	Weekly	130	06/06/2016	23	2016	VALIDATED	13/06/2016 22:40	NA	13/06/2016 07:11	NA	13/06/2016 22:40	NA	130	23_2016	25915	13/06/2016 22:40	55728
578	Weekly	118	06/06/2016	23	2016	VALIDATED	13/06/2016 18:27	NA	13/06/2016 07:12	NA	13/06/2016 18:27	NA	118	23_2016	25928	13/06/2016 18:27	40507
579	Weekly	138	06/06/2016	23	2016	VALIDATED	22/06/2016 09:42	NA	13/06/2016 07:18	NA	NA	NA	138	23_2016	26312	NA	NA
580	Weekly	136	06/06/2016	23	2016	VALIDATED	13/06/2016 22:39	NA	13/06/2016 07:23	NA	13/06/2016 22:39	NA	136	23_2016	26604	13/06/2016 22:39	54955
581	Weekly	59	06/06/2016	23	2016	PENDING	27/07/2018 15:28	NA	13/06/2016 07:24	NA	NA	NA	59	23_2016	26677	NA	NA
582	Weekly	53	06/06/2016	23	2016	VALIDATED	22/06/2016 11:04	NA	13/06/2016 07:24	NA	NA	NA	53	23_2016	26691	NA	NA
583	Weekly	91	06/06/2016	23	2016	VALIDATED	13/06/2016 18:57	NA	13/06/2016 07:27	NA	13/06/2016 18:57	NA	91	23_2016	26845	13/06/2016 18:57	41416
584	Weekly	174	06/06/2016	23	2016	VALIDATED	13/06/2016 17:01	NA	13/06/2016 07:28	NA	13/06/2016 17:01	NA	174	23_2016	26894	13/06/2016 17:01	34422
585	Weekly	106	06/06/2016	23	2016	VALIDATED	13/06/2016 18:26	NA	13/06/2016 07:29	NA	13/06/2016 18:26	NA	106	23_2016	26958	13/06/2016 18:26	39455
586	Weekly	145	06/06/2016	23	2016	VALIDATED	13/06/2016 22:37	NA	13/06/2016 07:31	NA	13/06/2016 22:37	NA	145	23_2016	27109	13/06/2016 22:37	54367
587	Weekly	139	06/06/2016	23	2016	VALIDATED	13/06/2016 22:36	NA	13/06/2016 07:32	NA	13/06/2016 22:36	NA	139	23_2016	27137	13/06/2016 22:36	54241
588	Weekly	175	06/06/2016	23	2016	VALIDATED	13/06/2016 17:01	NA	13/06/2016 07:34	NA	13/06/2016 17:01	NA	175	23_2016	27277	13/06/2016 17:01	34019
589	Weekly	113	06/06/2016	23	2016	VALIDATED	13/06/2016 18:26	NA	13/06/2016 07:35	NA	13/06/2016 18:26	NA	113	23_2016	27355	13/06/2016 18:26	39023
590	Weekly	79	06/06/2016	23	2016	VALIDATED	13/06/2016 19:41	NA	13/06/2016 07:40	NA	13/06/2016 19:41	NA	79	23_2016	27614	13/06/2016 19:41	43278
591	Weekly	147	06/06/2016	23	2016	VALIDATED	13/06/2016 17:01	NA	13/06/2016 07:43	NA	13/06/2016 17:01	NA	147	23_2016	27822	13/06/2016 17:01	33452
592	Weekly	123	06/06/2016	23	2016	VALIDATED	13/06/2016 18:25	NA	13/06/2016 07:45	NA	13/06/2016 18:25	NA	123	23_2016	27928	13/06/2016 18:25	38383
593	Weekly	170	06/06/2016	23	2016	VALIDATED	13/06/2016 17:00	NA	13/06/2016 07:47	NA	13/06/2016 17:00	NA	170	23_2016	28024	13/06/2016 17:00	33223
594	Weekly	107	06/06/2016	23	2016	VALIDATED	22/06/2016 13:40	NA	13/06/2016 06:59	NA	NA	NA	107	23_2016	25199	NA	NA
595	Weekly	63	06/06/2016	23	2016	VALIDATED	13/06/2016 17:15	NA	13/06/2016 07:55	NA	13/06/2016 17:15	NA	63	23_2016	28550	13/06/2016 17:15	33588
596	Weekly	162	06/06/2016	23	2016	VALIDATED	13/06/2016 16:59	NA	13/06/2016 07:59	NA	13/06/2016 16:59	NA	162	23_2016	28765	13/06/2016 16:59	32430
597	Weekly	87	06/06/2016	23	2016	VALIDATED	13/06/2016 18:57	NA	13/06/2016 08:00	NA	13/06/2016 18:57	NA	87	23_2016	28819	13/06/2016 18:57	39411
598	Weekly	56	06/06/2016	23	2016	VALIDATED	13/06/2016 23:36	NA	13/06/2016 08:01	NA	13/06/2016 23:36	NA	56	23_2016	28917	13/06/2016 23:36	56071
599	Weekly	57	06/06/2016	23	2016	VALIDATED	13/06/2016 23:35	NA	13/06/2016 08:02	NA	13/06/2016 23:35	NA	57	23_2016	28922	13/06/2016 23:35	56010
600	Weekly	149	06/06/2016	23	2016	VALIDATED	13/06/2016 16:58	NA	13/06/2016 08:08	NA	13/06/2016 16:58	NA	149	23_2016	29289	13/06/2016 16:58	31808
601	Weekly	48	06/06/2016	23	2016	VALIDATED	13/06/2016 12:27	NA	13/06/2016 08:11	NA	13/06/2016 12:27	NA	48	23_2016	29485	13/06/2016 12:27	15369
602	Weekly	132	06/06/2016	23	2016	VALIDATED	28/06/2016 00:28	NA	13/06/2016 08:11	NA	NA	NA	132	23_2016	29503	NA	NA
603	Weekly	89	06/06/2016	23	2016	VALIDATED	13/06/2016 18:56	NA	13/06/2016 08:14	NA	13/06/2016 18:56	NA	89	23_2016	29651	13/06/2016 18:56	38552
604	Weekly	137	06/06/2016	23	2016	VALIDATED	13/06/2016 22:32	NA	13/06/2016 08:16	NA	13/06/2016 22:32	NA	137	23_2016	29790	13/06/2016 22:32	51384
605	Weekly	166	06/06/2016	23	2016	VALIDATED	13/06/2016 16:57	NA	13/06/2016 08:16	NA	13/06/2016 16:57	NA	166	23_2016	29798	13/06/2016 16:57	31262
606	Weekly	47	06/06/2016	23	2016	VALIDATED	13/06/2016 12:26	NA	13/06/2016 08:16	NA	13/06/2016 12:26	NA	47	23_2016	29817	13/06/2016 12:26	15001
607	Weekly	64	06/06/2016	23	2016	VALIDATED	13/06/2016 17:15	NA	13/06/2016 08:28	NA	13/06/2016 17:15	NA	64	23_2016	30483	13/06/2016 17:15	31621
608	Weekly	38	06/06/2016	23	2016	VALIDATED	13/06/2016 23:16	NA	13/06/2016 08:32	NA	13/06/2016 23:16	NA	38	23_2016	30766	13/06/2016 23:16	53014
609	Weekly	121	06/06/2016	23	2016	VALIDATED	13/06/2016 18:22	NA	13/06/2016 08:37	NA	13/06/2016 18:22	NA	121	23_2016	31064	13/06/2016 18:22	35093
610	Weekly	171	06/06/2016	23	2016	VALIDATED	13/06/2016 16:57	NA	13/06/2016 08:38	NA	13/06/2016 16:57	NA	171	23_2016	31125	13/06/2016 16:57	29909
611	Weekly	133	06/06/2016	23	2016	VALIDATED	13/06/2016 22:32	NA	13/06/2016 14:17	NA	13/06/2016 22:32	NA	133	23_2016	51437	13/06/2016 22:32	29685
612	Weekly	92	06/06/2016	23	2016	VALIDATED	13/06/2016 18:56	NA	13/06/2016 08:42	NA	13/06/2016 18:56	NA	92	23_2016	31355	13/06/2016 18:56	36818
613	Weekly	127	06/06/2016	23	2016	VALIDATED	13/06/2016 22:31	NA	13/06/2016 08:46	NA	13/06/2016 22:31	NA	127	23_2016	31593	13/06/2016 22:31	49486
614	Weekly	163	06/06/2016	23	2016	VALIDATED	13/06/2016 16:56	NA	13/06/2016 08:46	NA	13/06/2016 16:56	NA	163	23_2016	31614	13/06/2016 16:56	29392
615	Weekly	105	06/06/2016	23	2016	VALIDATED	13/06/2016 18:22	NA	13/06/2016 08:47	NA	13/06/2016 18:22	NA	105	23_2016	31628	13/06/2016 18:22	34492
616	Weekly	114	06/06/2016	23	2016	VALIDATED	22/06/2016 12:49	NA	13/06/2016 08:51	NA	NA	NA	114	23_2016	31890	NA	NA
617	Weekly	93	06/06/2016	23	2016	VALIDATED	13/06/2016 18:55	NA	13/06/2016 08:53	NA	13/06/2016 18:55	NA	93	23_2016	32028	13/06/2016 18:55	36120
618	Weekly	46	06/06/2016	23	2016	VALIDATED	13/06/2016 12:25	NA	13/06/2016 09:06	NA	13/06/2016 12:25	NA	46	23_2016	32762	13/06/2016 12:25	11991
619	Weekly	109	06/06/2016	23	2016	PENDING	27/07/2018 17:16	NA	13/06/2016 09:09	NA	NA	NA	109	23_2016	32953	NA	NA
620	Weekly	144	06/06/2016	23	2016	VALIDATED	22/06/2016 09:55	NA	13/06/2016 09:12	NA	NA	NA	144	23_2016	33122	NA	NA
621	Weekly	120	06/06/2016	23	2016	VALIDATED	13/06/2016 18:06	NA	13/06/2016 09:16	NA	13/06/2016 18:06	NA	120	23_2016	33374	13/06/2016 18:06	31815
622	Weekly	88	06/06/2016	23	2016	VALIDATED	13/06/2016 18:55	NA	13/06/2016 09:17	NA	13/06/2016 18:55	NA	88	23_2016	33432	13/06/2016 18:55	34692
623	Weekly	54	06/06/2016	23	2016	VALIDATED	20/06/2016 18:48	NA	13/06/2016 09:20	NA	NA	NA	54	23_2016	33605	NA	NA
624	Weekly	167	06/06/2016	23	2016	VALIDATED	13/06/2016 16:55	NA	13/06/2016 09:25	NA	13/06/2016 16:55	NA	167	23_2016	33916	13/06/2016 16:55	26985
625	Weekly	98	06/06/2016	23	2016	VALIDATED	13/06/2016 18:54	NA	13/06/2016 09:29	NA	13/06/2016 18:54	NA	98	23_2016	34198	13/06/2016 18:54	33894
626	Weekly	141	06/06/2016	23	2016	VALIDATED	13/06/2016 22:30	NA	13/06/2016 09:40	NA	13/06/2016 22:30	NA	141	23_2016	34851	13/06/2016 22:30	46166
627	Weekly	119	06/06/2016	23	2016	VALIDATED	13/06/2016 18:04	NA	13/06/2016 09:50	NA	13/06/2016 18:04	NA	119	23_2016	35447	13/06/2016 18:04	29630
628	Weekly	176	06/06/2016	23	2016	VALIDATED	13/06/2016 16:54	NA	13/06/2016 09:54	NA	13/06/2016 16:54	NA	176	23_2016	35667	13/06/2016 16:54	25185
629	Weekly	61	06/06/2016	23	2016	VALIDATED	13/06/2016 23:32	NA	13/06/2016 09:56	NA	13/06/2016 23:32	NA	61	23_2016	35791	13/06/2016 23:32	48986
630	Weekly	100	06/06/2016	23	2016	PENDING	27/07/2018 16:19	NA	NA	NA	NA	NA	100	23_2016	NA	NA	NA
631	Weekly	102	06/06/2016	23	2016	VALIDATED	13/06/2016 18:02	NA	13/06/2016 10:14	NA	13/06/2016 18:02	NA	102	23_2016	36878	13/06/2016 18:02	28097
632	Weekly	44	06/06/2016	23	2016	VALIDATED	17/06/2016 06:25	NA	13/06/2016 10:15	NA	NA	NA	44	23_2016	36941	NA	NA
633	Weekly	83	06/06/2016	23	2016	VALIDATED	13/06/2016 19:40	NA	NA	NA	13/06/2016 19:40	NA	83	23_2016	NA	13/06/2016 19:40	NA
634	Weekly	45	06/06/2016	23	2016	VALIDATED	22/06/2016 11:38	1	NA	NA	22/06/2016 11:38	NA	45	23_2016	NA	22/06/2016 11:38	NA
635	Weekly	40	06/06/2016	23	2016	VALIDATED	13/06/2016 23:14	NA	13/06/2016 10:24	NA	13/06/2016 23:14	NA	40	23_2016	37488	13/06/2016 23:14	46152
636	Weekly	65	06/06/2016	23	2016	VALIDATED	13/06/2016 17:14	NA	13/06/2016 10:25	NA	13/06/2016 17:14	NA	65	23_2016	37544	13/06/2016 17:14	24525
637	Weekly	115	06/06/2016	23	2016	VALIDATED	13/06/2016 18:00	NA	13/06/2016 10:30	NA	13/06/2016 18:00	NA	115	23_2016	37807	13/06/2016 18:00	26997
638	Weekly	150	06/06/2016	23	2016	VALIDATED	13/06/2016 16:50	NA	13/06/2016 10:32	NA	13/06/2016 16:50	NA	150	23_2016	37973	13/06/2016 16:50	22664
639	Weekly	85	06/06/2016	23	2016	VALIDATED	13/06/2016 19:39	NA	13/06/2016 10:37	NA	13/06/2016 19:39	NA	85	23_2016	38222	13/06/2016 19:39	32552
640	Weekly	151	06/06/2016	23	2016	VALIDATED	13/06/2016 16:48	NA	13/06/2016 10:38	NA	13/06/2016 16:48	NA	151	23_2016	38328	13/06/2016 16:48	22179
641	Weekly	72	06/06/2016	23	2016	VALIDATED	13/06/2016 17:13	NA	13/06/2016 11:01	NA	13/06/2016 17:13	NA	72	23_2016	39690	13/06/2016 17:13	22325
642	Weekly	140	06/06/2016	23	2016	VALIDATED	22/06/2016 09:39	NA	13/06/2016 11:04	NA	NA	NA	140	23_2016	39856	NA	NA
643	Weekly	148	06/06/2016	23	2016	PENDING	27/07/2018 16:56	NA	13/06/2016 11:04	NA	NA	NA	148	23_2016	39867	NA	NA
644	Weekly	49	06/06/2016	23	2016	VALIDATED	14/06/2016 16:45	NA	13/06/2016 11:09	NA	14/06/2016 16:45	NA	49	23_2016	40196	14/06/2016 16:45	106538
645	Weekly	69	30/05/2016	22	2016	PENDING	27/07/2018 15:42	NA	13/06/2016 11:19	NA	NA	NA	69	22_2016	645557	NA	NA
646	Weekly	128	06/06/2016	23	2016	VALIDATED	13/06/2016 22:28	NA	13/06/2016 11:21	NA	13/06/2016 22:28	NA	128	23_2016	40911	13/06/2016 22:28	40012
647	Weekly	112	06/06/2016	23	2016	VALIDATED	13/06/2016 17:57	NA	13/06/2016 11:30	NA	13/06/2016 17:57	NA	112	23_2016	41404	13/06/2016 17:57	23220
648	Weekly	73	06/06/2016	23	2016	VALIDATED	13/06/2016 17:13	NA	13/06/2016 11:30	NA	13/06/2016 17:13	NA	73	23_2016	41426	13/06/2016 17:13	20565
649	Weekly	157	06/06/2016	23	2016	VALIDATED	13/06/2016 16:47	NA	13/06/2016 11:34	NA	13/06/2016 16:47	NA	157	23_2016	41646	13/06/2016 16:47	18782
650	Weekly	67	06/06/2016	23	2016	VALIDATED	13/06/2016 17:12	NA	13/06/2016 11:39	NA	13/06/2016 17:12	NA	67	23_2016	41959	13/06/2016 17:12	19996
651	Weekly	84	06/06/2016	23	2016	VALIDATED	13/06/2016 19:38	NA	NA	NA	13/06/2016 19:38	NA	84	23_2016	NA	13/06/2016 19:38	NA
652	Weekly	131	30/05/2016	22	2016	PENDING	27/07/2018 17:43	NA	NA	NA	NA	NA	131	22_2016	NA	NA	NA
653	Weekly	42	06/06/2016	23	2016	VALIDATED	13/06/2016 23:12	NA	13/06/2016 12:12	NA	13/06/2016 23:12	NA	42	23_2016	43973	13/06/2016 23:12	39568
654	Weekly	135	06/06/2016	23	2016	VALIDATED	22/06/2016 09:56	NA	NA	NA	NA	NA	135	23_2016	NA	NA	NA
655	Weekly	52	06/06/2016	23	2016	VALIDATED	14/06/2016 16:44	NA	13/06/2016 12:29	NA	14/06/2016 16:44	NA	52	23_2016	44969	14/06/2016 16:44	101727
656	Weekly	66	06/06/2016	23	2016	VALIDATED	13/06/2016 17:11	NA	13/06/2016 12:35	NA	13/06/2016 17:11	NA	66	23_2016	45342	13/06/2016 17:11	16546
657	Weekly	34	06/06/2016	23	2016	VALIDATED	13/06/2016 23:11	NA	14/06/2016 08:01	NA	13/06/2016 23:11	NA	34	23_2016	115269	13/06/2016 23:11	NA
658	Weekly	131	06/06/2016	23	2016	VALIDATED	22/06/2016 09:38	NA	NA	NA	NA	NA	131	23_2016	NA	NA	NA
659	Weekly	35	06/06/2016	23	2016	VALIDATED	13/06/2016 23:10	NA	NA	NA	13/06/2016 23:10	NA	35	23_2016	NA	13/06/2016 23:10	NA
660	Weekly	77	06/06/2016	23	2016	VALIDATED	13/06/2016 17:10	NA	13/06/2016 14:05	NA	13/06/2016 17:10	NA	77	23_2016	50742	13/06/2016 17:10	11096
661	Weekly	143	06/06/2016	23	2016	VALIDATED	13/06/2016 22:25	NA	NA	NA	13/06/2016 22:25	NA	143	23_2016	NA	13/06/2016 22:25	NA
662	Weekly	97	06/06/2016	23	2016	VALIDATED	13/06/2016 18:53	NA	13/06/2016 14:23	NA	13/06/2016 18:53	NA	97	23_2016	51786	13/06/2016 18:53	16252
663	Weekly	146	06/06/2016	23	2016	PENDING	27/07/2018 19:10	1	NA	NA	NA	NA	146	23_2016	NA	NA	NA
664	Weekly	62	06/06/2016	23	2016	VALIDATED	22/06/2016 11:40	1	NA	NA	22/06/2016 11:40	NA	62	23_2016	NA	22/06/2016 11:40	NA
665	Weekly	20	06/06/2016	23	2016	VALIDATED	13/06/2016 23:08	NA	13/06/2016 15:30	NA	13/06/2016 23:08	NA	20	23_2016	55843	13/06/2016 23:08	27494
666	Weekly	160	06/06/2016	23	2016	VALIDATED	14/06/2016 12:34	NA	13/06/2016 15:30	NA	14/06/2016 12:34	NA	160	23_2016	55843	14/06/2016 12:34	75807
667	Weekly	169	06/06/2016	23	2016	PENDING	27/07/2018 16:56	NA	13/06/2016 15:34	NA	NA	NA	169	23_2016	56042	NA	NA
668	Weekly	155	06/06/2016	23	2016	PENDING	27/07/2018 16:55	NA	13/06/2016 15:35	NA	NA	NA	155	23_2016	56112	NA	NA
669	Weekly	19	06/06/2016	23	2016	VALIDATED	27/06/2016 23:23	NA	13/06/2016 15:35	NA	NA	NA	19	23_2016	56148	NA	NA
670	Weekly	18	06/06/2016	23	2016	VALIDATED	13/06/2016 23:06	NA	13/06/2016 15:39	NA	13/06/2016 23:06	NA	18	23_2016	56359	13/06/2016 23:06	26828
671	Weekly	158	06/06/2016	23	2016	VALIDATED	28/06/2016 06:27	NA	13/06/2016 15:39	NA	NA	NA	158	23_2016	56385	NA	NA
672	Weekly	172	06/06/2016	23	2016	PENDING	27/07/2018 16:56	NA	NA	NA	NA	NA	172	23_2016	NA	NA	NA
673	Weekly	33	06/06/2016	23	2016	VALIDATED	22/06/2016 11:48	NA	13/06/2016 15:47	NA	NA	NA	33	23_2016	56862	NA	NA
674	Weekly	152	06/06/2016	23	2016	VALIDATED	14/06/2016 12:36	NA	13/06/2016 15:48	NA	14/06/2016 12:36	NA	152	23_2016	56883	14/06/2016 12:36	74906
675	Weekly	33	09/05/2016	19	2016	PENDING	26/07/2018 11:31	NA	19/05/2016 16:12	NA	NA	NA	33	19_2016	NA	NA	NA
676	Weekly	154	06/06/2016	23	2016	VALIDATED	14/06/2016 12:34	NA	13/06/2016 15:53	NA	14/06/2016 12:34	NA	154	23_2016	57184	14/06/2016 12:34	74508
677	Weekly	8	06/06/2016	23	2016	PENDING	27/07/2018 14:19	NA	13/06/2016 15:55	NA	NA	NA	8	23_2016	57335	NA	NA
678	Weekly	101	06/06/2016	23	2016	PENDING	27/07/2018 19:18	1	NA	NA	NA	NA	101	23_2016	NA	NA	NA
679	Weekly	58	06/06/2016	23	2016	VALIDATED	13/06/2016 23:31	NA	NA	NA	13/06/2016 23:31	NA	58	23_2016	NA	13/06/2016 23:31	NA
680	Weekly	112	30/05/2016	22	2016	VALIDATED	13/06/2016 18:33	NA	13/06/2016 16:02	NA	13/06/2016 18:33	NA	112	22_2016	662563	13/06/2016 18:33	9022
681	Weekly	96	06/06/2016	23	2016	VALIDATED	13/06/2016 18:53	NA	13/06/2016 16:06	NA	13/06/2016 18:53	NA	96	23_2016	57999	13/06/2016 18:53	10007
682	Weekly	16	06/06/2016	23	2016	VALIDATED	13/06/2016 23:04	NA	13/06/2016 16:19	NA	13/06/2016 23:04	NA	16	23_2016	58792	13/06/2016 23:04	24259
683	Weekly	111	06/06/2016	23	2016	VALIDATED	15/06/2016 18:16	NA	13/06/2016 16:24	NA	15/06/2016 18:16	NA	111	23_2016	59085	15/06/2016 18:16	179516
684	Weekly	39	06/06/2016	23	2016	VALIDATED	13/06/2016 23:01	NA	13/06/2016 16:38	NA	13/06/2016 23:01	NA	39	23_2016	59903	13/06/2016 23:01	23008
685	Weekly	86	06/06/2016	23	2016	VALIDATED	15/06/2016 10:56	1	NA	NA	15/06/2016 10:56	NA	86	23_2016	NA	15/06/2016 10:56	NA
686	Weekly	107	30/05/2016	22	2016	VALIDATED	15/06/2016 18:18	NA	06/06/2016 07:56	NA	15/06/2016 18:18	NA	107	22_2016	28567	15/06/2016 18:18	814918
687	Weekly	104	06/06/2016	23	2016	VALIDATED	15/06/2016 18:15	NA	NA	NA	15/06/2016 18:15	NA	104	23_2016	NA	15/06/2016 18:15	NA
688	Weekly	50	06/06/2016	23	2016	VALIDATED	14/06/2016 16:44	NA	13/06/2016 17:19	NA	14/06/2016 16:44	NA	50	23_2016	62385	14/06/2016 16:44	84280
689	Weekly	23	06/06/2016	23	2016	VALIDATED	13/06/2016 23:00	NA	13/06/2016 17:34	NA	13/06/2016 23:00	NA	23	23_2016	63242	13/06/2016 23:00	19605
690	Weekly	78	06/06/2016	23	2016	VALIDATED	10/10/2016 18:28	1	NA	NA	10/10/2016 18:28	NA	78	23_2016	NA	10/10/2016 18:28	NA
691	Weekly	14	06/06/2016	23	2016	VALIDATED	13/06/2016 22:59	NA	NA	NA	13/06/2016 22:59	NA	14	23_2016	NA	13/06/2016 22:59	NA
692	Weekly	28	06/06/2016	23	2016	VALIDATED	13/06/2016 22:58	NA	13/06/2016 18:42	NA	13/06/2016 22:58	NA	28	23_2016	67375	13/06/2016 22:58	15314
693	Weekly	125	06/06/2016	23	2016	PENDING	27/07/2018 18:50	1	NA	NA	NA	NA	125	23_2016	NA	NA	NA
694	Weekly	12	06/06/2016	23	2016	VALIDATED	26/08/2016 09:55	1	NA	NA	26/08/2016 09:55	NA	12	23_2016	NA	26/08/2016 09:55	NA
695	Weekly	55	06/06/2016	23	2016	PENDING	27/07/2018 17:57	1	NA	NA	NA	NA	55	23_2016	NA	NA	NA
696	Weekly	7	06/06/2016	23	2016	VALIDATED	15/06/2016 10:01	NA	13/06/2016 21:56	NA	15/06/2016 10:01	NA	7	23_2016	78980	15/06/2016 10:01	129925
697	Weekly	20	30/05/2016	22	2016	VALIDATED	15/06/2016 14:08	NA	14/06/2016 05:58	NA	15/06/2016 14:08	NA	20	22_2016	712710	15/06/2016 14:08	115789
698	Weekly	17	06/06/2016	23	2016	VALIDATED	22/06/2016 11:53	NA	NA	NA	NA	NA	17	23_2016	NA	NA	NA
699	Weekly	15	06/06/2016	23	2016	VALIDATED	15/06/2016 12:57	NA	14/06/2016 08:43	NA	15/06/2016 12:57	NA	15	23_2016	117799	15/06/2016 12:57	101676
700	Weekly	41	06/06/2016	23	2016	VALIDATED	15/06/2016 12:47	NA	14/06/2016 10:37	NA	15/06/2016 12:47	NA	41	23_2016	124637	15/06/2016 12:47	94233
701	Weekly	9	06/06/2016	23	2016	PENDING	27/07/2018 14:14	NA	14/06/2016 10:41	NA	NA	NA	9	23_2016	124878	NA	NA
702	Weekly	6	06/06/2016	23	2016	VALIDATED	15/06/2016 10:00	NA	14/06/2016 14:04	NA	15/06/2016 10:00	NA	6	23_2016	137080	15/06/2016 10:00	71728
703	Weekly	29	06/06/2016	23	2016	REJECTED	05/07/2016 19:17	NA	13/06/2016 11:43	NA	NA	NA	29	23_2016	42229	NA	NA
704	Weekly	5	06/06/2016	23	2016	PENDING	27/07/2018 17:52	1	NA	NA	NA	NA	5	23_2016	NA	NA	NA
705	Weekly	4	06/06/2016	23	2016	PENDING	27/07/2018 19:49	1	NA	NA	NA	NA	4	23_2016	NA	NA	NA
706	Weekly	3	06/06/2016	23	2016	PENDING	27/07/2018 20:02	1	NA	NA	NA	NA	3	23_2016	NA	NA	NA
707	Weekly	2	06/06/2016	23	2016	CONFLICTING	15/06/2016 13:26	1	NA	NA	NA	NA	2	23_2016	NA	NA	NA
708	Weekly	27	06/06/2016	23	2016	VALIDATED	27/06/2016 23:09	NA	16/06/2016 14:30	NA	27/06/2016 23:09	NA	27	23_2016	311434	27/06/2016 23:09	981537
709	Weekly	95	13/06/2016	24	2016	VALIDATED	20/06/2016 19:16	NA	20/06/2016 01:05	NA	20/06/2016 19:16	NA	95	24_2016	3954	20/06/2016 19:16	65437
710	Weekly	96	13/06/2016	24	2016	VALIDATED	20/06/2016 19:14	NA	20/06/2016 02:00	NA	20/06/2016 19:14	NA	96	24_2016	7220	20/06/2016 19:14	62067
711	Weekly	117	13/06/2016	24	2016	VALIDATED	20/06/2016 19:30	NA	20/06/2016 04:02	NA	20/06/2016 19:30	NA	117	24_2016	14566	20/06/2016 19:30	55646
712	Weekly	159	13/06/2016	24	2016	VALIDATED	20/06/2016 17:47	NA	20/06/2016 05:15	NA	20/06/2016 17:47	NA	159	24_2016	18949	20/06/2016 17:47	45105
713	Weekly	90	13/06/2016	24	2016	VALIDATED	20/06/2016 19:14	NA	20/06/2016 05:26	NA	20/06/2016 19:14	NA	90	24_2016	19610	20/06/2016 19:14	49634
714	Weekly	118	13/06/2016	24	2016	VALIDATED	20/06/2016 19:29	NA	20/06/2016 05:27	NA	20/06/2016 19:29	NA	118	24_2016	19627	20/06/2016 19:29	50557
715	Weekly	116	13/06/2016	24	2016	VALIDATED	20/06/2016 19:29	NA	20/06/2016 06:02	NA	20/06/2016 19:29	NA	116	24_2016	21750	20/06/2016 19:29	48403
716	Weekly	104	13/06/2016	24	2016	VALIDATED	20/06/2016 19:27	NA	NA	NA	20/06/2016 19:27	NA	104	24_2016	NA	20/06/2016 19:27	NA
717	Weekly	17	13/06/2016	24	2016	VALIDATED	22/06/2016 12:00	NA	NA	NA	22/06/2016 12:00	NA	17	24_2016	NA	22/06/2016 12:00	NA
718	Weekly	134	13/06/2016	24	2016	VALIDATED	21/06/2016 23:58	NA	20/06/2016 06:43	NA	21/06/2016 23:58	NA	134	24_2016	24185	21/06/2016 23:58	148539
719	Weekly	63	13/06/2016	24	2016	VALIDATED	20/06/2016 19:01	NA	20/06/2016 06:47	NA	20/06/2016 19:01	NA	63	24_2016	24445	20/06/2016 19:01	44047
720	Weekly	124	13/06/2016	24	2016	VALIDATED	20/06/2016 19:27	NA	20/06/2016 06:48	NA	20/06/2016 19:27	NA	124	24_2016	24517	20/06/2016 19:27	45515
721	Weekly	126	13/06/2016	24	2016	VALIDATED	21/06/2016 23:59	NA	20/06/2016 06:58	NA	21/06/2016 23:59	NA	126	24_2016	25101	21/06/2016 23:59	147668
722	Weekly	82	13/06/2016	24	2016	VALIDATED	21/06/2016 10:59	NA	NA	NA	21/06/2016 10:59	NA	82	24_2016	NA	21/06/2016 10:59	NA
723	Weekly	81	13/06/2016	24	2016	VALIDATED	21/06/2016 10:59	NA	20/06/2016 07:13	NA	21/06/2016 10:59	NA	81	24_2016	26016	21/06/2016 10:59	99926
724	Weekly	136	13/06/2016	24	2016	VALIDATED	21/06/2016 23:59	NA	20/06/2016 07:14	NA	21/06/2016 23:59	NA	136	24_2016	26044	21/06/2016 23:59	146755
725	Weekly	114	13/06/2016	24	2016	VALIDATED	20/06/2016 19:25	NA	20/06/2016 07:15	NA	20/06/2016 19:25	NA	114	24_2016	26110	20/06/2016 19:25	43847
726	Weekly	166	13/06/2016	24	2016	VALIDATED	20/06/2016 17:47	NA	20/06/2016 07:15	NA	20/06/2016 17:47	NA	166	24_2016	26127	20/06/2016 17:47	37898
727	Weekly	123	13/06/2016	24	2016	VALIDATED	20/06/2016 19:24	NA	20/06/2016 07:22	NA	20/06/2016 19:24	NA	123	24_2016	26548	20/06/2016 19:24	43331
728	Weekly	122	13/06/2016	24	2016	VALIDATED	27/06/2016 14:33	NA	20/06/2016 07:28	NA	NA	NA	122	24_2016	26907	NA	NA
729	Weekly	156	16/06/2014	25	2014	PENDING	27/07/2018 16:28	NA	20/06/2016 07:29	NA	NA	NA	156	25_2014	NA	NA	NA
730	Weekly	93	13/06/2016	24	2016	VALIDATED	20/06/2016 19:13	NA	20/06/2016 07:30	NA	20/06/2016 19:13	NA	93	24_2016	27025	20/06/2016 19:13	42175
731	Weekly	33	13/06/2016	24	2016	VALIDATED	22/06/2016 11:46	NA	20/06/2016 07:31	NA	22/06/2016 11:46	NA	33	24_2016	27112	22/06/2016 11:46	188106
732	Weekly	130	13/06/2016	24	2016	VALIDATED	22/06/2016 00:00	NA	20/06/2016 07:36	NA	22/06/2016 00:00	NA	130	24_2016	27384	22/06/2016 00:00	145460
733	Weekly	113	13/06/2016	24	2016	VALIDATED	20/06/2016 19:20	NA	20/06/2016 07:38	NA	20/06/2016 19:20	NA	113	24_2016	27503	20/06/2016 19:20	42149
734	Weekly	128	13/06/2016	24	2016	VALIDATED	22/06/2016 09:27	NA	20/06/2016 07:41	NA	22/06/2016 09:27	NA	128	24_2016	27663	22/06/2016 09:27	179212
735	Weekly	16	13/06/2016	24	2016	VALIDATED	27/06/2016 23:16	NA	20/06/2016 07:43	NA	NA	NA	16	24_2016	27829	NA	NA
736	Weekly	149	13/06/2016	24	2016	VALIDATED	20/06/2016 17:46	NA	20/06/2016 07:44	NA	20/06/2016 17:46	NA	149	24_2016	27893	20/06/2016 17:46	36112
737	Weekly	60	13/06/2016	24	2016	VALIDATED	21/06/2016 20:21	NA	20/06/2016 07:48	NA	21/06/2016 20:21	NA	60	24_2016	28138	21/06/2016 20:21	131553
738	Weekly	147	13/06/2016	24	2016	VALIDATED	20/06/2016 17:46	NA	20/06/2016 07:52	NA	20/06/2016 17:46	NA	147	24_2016	28325	20/06/2016 17:46	35652
739	Weekly	57	13/06/2016	24	2016	VALIDATED	21/06/2016 20:20	NA	20/06/2016 07:53	NA	21/06/2016 20:20	NA	57	24_2016	28429	21/06/2016 20:20	131178
740	Weekly	56	13/06/2016	24	2016	VALIDATED	21/06/2016 20:18	NA	20/06/2016 07:53	NA	21/06/2016 20:18	NA	56	24_2016	28434	21/06/2016 20:18	131088
741	Weekly	79	13/06/2016	24	2016	VALIDATED	21/06/2016 10:58	NA	20/06/2016 07:58	NA	21/06/2016 10:58	NA	79	24_2016	28737	21/06/2016 10:58	97182
742	Weekly	38	13/06/2016	24	2016	VALIDATED	22/06/2016 11:44	NA	20/06/2016 08:00	NA	22/06/2016 11:44	NA	38	24_2016	28845	22/06/2016 11:44	186201
743	Weekly	163	13/06/2016	24	2016	VALIDATED	20/06/2016 17:45	NA	20/06/2016 08:01	NA	20/06/2016 17:45	NA	163	24_2016	28862	20/06/2016 17:45	35087
744	Weekly	69	06/06/2016	23	2016	VALIDATED	20/06/2016 19:00	NA	20/06/2016 08:03	NA	20/06/2016 19:00	NA	69	23_2016	633815	20/06/2016 19:00	39409
745	Weekly	119	13/06/2016	24	2016	VALIDATED	20/06/2016 19:20	NA	20/06/2016 08:05	NA	20/06/2016 19:20	NA	119	24_2016	29139	20/06/2016 19:20	40470
746	Weekly	174	13/06/2016	24	2016	VALIDATED	20/06/2016 17:45	NA	20/06/2016 08:07	NA	20/06/2016 17:45	NA	174	24_2016	29278	20/06/2016 17:45	34642
747	Weekly	65	13/06/2016	24	2016	VALIDATED	20/06/2016 19:00	NA	20/06/2016 08:07	NA	20/06/2016 19:00	NA	65	24_2016	29279	20/06/2016 19:00	39172
748	Weekly	69	13/06/2016	24	2016	PENDING	27/07/2018 15:53	NA	20/06/2016 08:10	NA	NA	NA	69	24_2016	29430	NA	NA
749	Weekly	105	13/06/2016	24	2016	VALIDATED	20/06/2016 19:19	NA	20/06/2016 08:13	NA	20/06/2016 19:19	NA	105	24_2016	29612	20/06/2016 19:19	39957
750	Weekly	127	13/06/2016	24	2016	PENDING	27/07/2018 17:39	NA	20/06/2016 08:16	NA	NA	NA	127	24_2016	29802	NA	NA
751	Weekly	176	13/06/2016	24	2016	VALIDATED	20/06/2016 17:44	NA	20/06/2016 08:20	NA	20/06/2016 17:44	NA	176	24_2016	30029	20/06/2016 17:44	33862
752	Weekly	89	13/06/2016	24	2016	VALIDATED	20/06/2016 19:11	NA	20/06/2016 08:23	NA	20/06/2016 19:11	NA	89	24_2016	30182	20/06/2016 19:11	38903
753	Weekly	157	13/06/2016	24	2016	VALIDATED	20/06/2016 17:44	NA	20/06/2016 08:23	NA	20/06/2016 17:44	NA	157	24_2016	30235	20/06/2016 17:44	33634
754	Weekly	88	13/06/2016	24	2016	VALIDATED	20/06/2016 19:08	NA	20/06/2016 08:26	NA	20/06/2016 19:08	NA	88	24_2016	30385	20/06/2016 19:08	38532
755	Weekly	47	13/06/2016	24	2016	VALIDATED	20/06/2016 18:47	NA	20/06/2016 08:27	NA	20/06/2016 18:47	NA	47	24_2016	30443	20/06/2016 18:47	37224
756	Weekly	175	13/06/2016	24	2016	VALIDATED	20/06/2016 17:44	NA	20/06/2016 08:27	NA	20/06/2016 17:44	NA	175	24_2016	30451	20/06/2016 17:44	33390
757	Weekly	138	13/06/2016	24	2016	VALIDATED	28/06/2016 04:02	NA	20/06/2016 08:30	NA	NA	NA	138	24_2016	30618	NA	NA
758	Weekly	73	13/06/2016	24	2016	VALIDATED	20/06/2016 18:59	NA	20/06/2016 08:41	NA	20/06/2016 18:59	NA	73	24_2016	31304	20/06/2016 18:59	37075
759	Weekly	171	13/06/2016	24	2016	VALIDATED	20/06/2016 17:43	NA	20/06/2016 08:42	NA	20/06/2016 17:43	NA	171	24_2016	31335	20/06/2016 17:43	32465
760	Weekly	87	13/06/2016	24	2016	VALIDATED	20/06/2016 19:08	NA	20/06/2016 08:42	NA	20/06/2016 19:08	NA	87	24_2016	31350	20/06/2016 19:08	37530
761	Weekly	141	13/06/2016	24	2016	VALIDATED	21/06/2016 23:49	NA	20/06/2016 08:43	NA	21/06/2016 23:49	NA	141	24_2016	31402	21/06/2016 23:49	140761
762	Weekly	142	13/06/2016	24	2016	VALIDATED	28/06/2016 03:57	NA	NA	NA	NA	NA	142	24_2016	NA	NA	NA
763	Weekly	67	13/06/2016	24	2016	VALIDATED	20/06/2016 18:59	NA	20/06/2016 08:50	NA	20/06/2016 18:59	NA	67	24_2016	31857	20/06/2016 18:59	36494
764	Weekly	46	13/06/2016	24	2016	VALIDATED	20/06/2016 18:47	NA	20/06/2016 08:52	NA	20/06/2016 18:47	NA	46	24_2016	31933	20/06/2016 18:47	35700
765	Weekly	92	13/06/2016	24	2016	VALIDATED	20/06/2016 19:07	NA	20/06/2016 08:57	NA	20/06/2016 19:07	NA	92	24_2016	32222	20/06/2016 19:07	36621
766	Weekly	170	13/06/2016	24	2016	VALIDATED	20/06/2016 17:42	NA	20/06/2016 08:57	NA	20/06/2016 17:42	NA	170	24_2016	32261	20/06/2016 17:42	31465
767	Weekly	83	13/06/2016	24	2016	VALIDATED	21/06/2016 10:58	NA	NA	NA	21/06/2016 10:58	NA	83	24_2016	NA	21/06/2016 10:58	NA
768	Weekly	85	13/06/2016	24	2016	VALIDATED	21/06/2016 10:57	NA	20/06/2016 09:13	NA	21/06/2016 10:57	NA	85	24_2016	33194	21/06/2016 10:57	92674
769	Weekly	102	13/06/2016	24	2016	VALIDATED	20/06/2016 19:18	NA	20/06/2016 09:13	NA	20/06/2016 19:18	NA	102	24_2016	33210	20/06/2016 19:18	36321
770	Weekly	80	13/06/2016	24	2016	VALIDATED	05/09/2016 19:42	NA	20/06/2016 09:16	NA	05/09/2016 19:42	NA	80	24_2016	33415	05/09/2016 19:42	6690351
771	Weekly	162	13/06/2016	24	2016	VALIDATED	20/06/2016 17:41	NA	20/06/2016 09:18	NA	20/06/2016 17:41	NA	162	24_2016	33518	20/06/2016 17:41	30167
772	Weekly	54	13/06/2016	24	2016	VALIDATED	20/06/2016 18:46	NA	20/06/2016 09:20	NA	20/06/2016 18:46	NA	54	24_2016	33626	20/06/2016 18:46	33959
773	Weekly	148	13/06/2016	24	2016	VALIDATED	20/06/2016 17:40	NA	20/06/2016 09:26	NA	20/06/2016 17:40	NA	148	24_2016	33972	20/06/2016 17:40	29672
774	Weekly	98	13/06/2016	24	2016	VALIDATED	20/06/2016 19:06	NA	20/06/2016 09:28	NA	20/06/2016 19:06	NA	98	24_2016	34124	20/06/2016 19:06	34666
775	Weekly	15	13/06/2016	24	2016	VALIDATED	05/07/2016 19:00	NA	20/06/2016 09:34	NA	NA	NA	15	24_2016	34460	NA	NA
776	Weekly	121	13/06/2016	24	2016	VALIDATED	27/06/2016 14:23	NA	20/06/2016 09:38	NA	NA	NA	121	24_2016	34698	NA	NA
777	Weekly	140	13/06/2016	24	2016	VALIDATED	21/06/2016 23:47	NA	20/06/2016 09:40	NA	21/06/2016 23:47	NA	140	24_2016	34829	21/06/2016 23:47	137223
778	Weekly	110	13/06/2016	24	2016	VALIDATED	20/06/2016 19:16	NA	20/06/2016 09:49	NA	20/06/2016 19:16	NA	110	24_2016	35397	20/06/2016 19:16	34012
779	Weekly	48	13/06/2016	24	2016	VALIDATED	20/06/2016 18:45	NA	20/06/2016 09:50	NA	20/06/2016 18:45	NA	48	24_2016	35411	20/06/2016 18:45	32137
780	Weekly	80	06/06/2016	23	2016	VALIDATED	05/09/2016 19:43	NA	20/06/2016 09:50	NA	05/09/2016 19:43	NA	80	23_2016	640235	05/09/2016 19:43	6688359
781	Weekly	133	13/06/2016	24	2016	VALIDATED	28/06/2016 00:33	NA	20/06/2016 14:04	NA	NA	NA	133	24_2016	50699	NA	NA
782	Weekly	52	13/06/2016	24	2016	VALIDATED	20/06/2016 18:45	NA	20/06/2016 09:55	NA	20/06/2016 18:45	NA	52	24_2016	35711	20/06/2016 18:45	31809
783	Weekly	99	13/06/2016	24	2016	VALIDATED	20/06/2016 20:24	NA	20/06/2016 09:58	NA	20/06/2016 20:24	NA	99	24_2016	35884	20/06/2016 20:24	37571
784	Weekly	131	13/06/2016	24	2016	VALIDATED	21/06/2016 23:45	NA	NA	NA	21/06/2016 23:45	NA	131	24_2016	NA	21/06/2016 23:45	NA
785	Weekly	150	13/06/2016	24	2016	VALIDATED	28/06/2016 06:09	NA	20/06/2016 10:12	NA	NA	NA	150	24_2016	36738	NA	NA
786	Weekly	59	13/06/2016	24	2016	VALIDATED	21/06/2016 20:17	NA	20/06/2016 10:14	NA	21/06/2016 20:17	NA	59	24_2016	36843	21/06/2016 20:17	122608
787	Weekly	44	13/06/2016	24	2016	VALIDATED	22/06/2016 11:40	NA	20/06/2016 10:16	NA	22/06/2016 11:40	NA	44	24_2016	36968	22/06/2016 11:40	177868
788	Weekly	100	13/06/2016	24	2016	PENDING	27/07/2018 16:18	NA	NA	NA	NA	NA	100	24_2016	NA	NA	NA
789	Weekly	151	13/06/2016	24	2016	VALIDATED	20/06/2016 17:42	NA	20/06/2016 10:18	NA	20/06/2016 17:42	NA	151	24_2016	37104	20/06/2016 17:42	26670
790	Weekly	97	13/06/2016	24	2016	PENDING	27/07/2018 16:18	NA	20/06/2016 10:22	NA	NA	NA	97	24_2016	37347	NA	NA
791	Weekly	40	13/06/2016	24	2016	VALIDATED	22/06/2016 11:38	NA	20/06/2016 10:23	NA	22/06/2016 11:38	NA	40	24_2016	37413	22/06/2016 11:38	177309
792	Weekly	137	13/06/2016	24	2016	VALIDATED	28/06/2016 04:01	NA	20/06/2016 10:27	NA	NA	NA	137	24_2016	37665	NA	NA
793	Weekly	115	13/06/2016	24	2016	VALIDATED	20/06/2016 19:16	NA	20/06/2016 10:45	NA	20/06/2016 19:16	NA	115	24_2016	38739	20/06/2016 19:16	30625
794	Weekly	139	13/06/2016	24	2016	VALIDATED	21/06/2016 23:43	NA	20/06/2016 10:54	NA	21/06/2016 23:43	NA	139	24_2016	39284	21/06/2016 23:43	132520
795	Weekly	120	13/06/2016	24	2016	VALIDATED	20/06/2016 19:15	NA	20/06/2016 11:30	NA	20/06/2016 19:15	NA	120	24_2016	41432	20/06/2016 19:15	27884
796	Weekly	61	13/06/2016	24	2016	VALIDATED	21/06/2016 20:22	NA	20/06/2016 11:57	NA	21/06/2016 20:22	NA	61	24_2016	43060	21/06/2016 20:22	116692
797	Weekly	66	13/06/2016	24	2016	VALIDATED	20/06/2016 18:58	NA	20/06/2016 12:02	NA	20/06/2016 18:58	NA	66	24_2016	43336	20/06/2016 18:58	24986
798	Weekly	41	13/06/2016	24	2016	VALIDATED	22/06/2016 11:36	NA	20/06/2016 12:04	NA	22/06/2016 11:36	NA	41	24_2016	43460	22/06/2016 11:36	171138
799	Weekly	84	13/06/2016	24	2016	VALIDATED	21/06/2016 10:57	NA	NA	NA	21/06/2016 10:57	NA	84	24_2016	NA	21/06/2016 10:57	NA
800	Weekly	39	13/06/2016	24	2016	VALIDATED	22/06/2016 11:35	NA	20/06/2016 12:16	NA	22/06/2016 11:35	NA	39	24_2016	44205	22/06/2016 11:35	170319
801	Weekly	20	13/06/2016	24	2016	VALIDATED	22/06/2016 11:27	NA	20/06/2016 12:23	NA	22/06/2016 11:27	NA	20	24_2016	44616	22/06/2016 11:27	169428
802	Weekly	109	13/06/2016	24	2016	VALIDATED	20/06/2016 19:14	NA	20/06/2016 12:52	NA	20/06/2016 19:14	NA	109	24_2016	46337	20/06/2016 19:14	22934
803	Weekly	145	13/06/2016	24	2016	VALIDATED	21/06/2016 23:41	NA	20/06/2016 13:47	NA	21/06/2016 23:41	NA	145	24_2016	49626	21/06/2016 23:41	122080
804	Weekly	143	13/06/2016	24	2016	VALIDATED	21/06/2016 23:40	NA	NA	NA	21/06/2016 23:40	NA	143	24_2016	NA	21/06/2016 23:40	NA
805	Weekly	35	13/06/2016	24	2016	VALIDATED	22/06/2016 11:26	NA	NA	NA	22/06/2016 11:26	NA	35	24_2016	NA	22/06/2016 11:26	NA
806	Weekly	23	13/06/2016	24	2016	VALIDATED	22/06/2016 11:25	NA	20/06/2016 14:26	NA	22/06/2016 11:25	NA	23	24_2016	51989	22/06/2016 11:25	161919
807	Weekly	49	13/06/2016	24	2016	VALIDATED	20/06/2016 18:44	NA	20/06/2016 14:41	NA	20/06/2016 18:44	NA	49	24_2016	52891	20/06/2016 18:44	14599
808	Weekly	50	13/06/2016	24	2016	VALIDATED	20/06/2016 19:15	NA	20/06/2016 14:50	NA	20/06/2016 19:15	NA	50	24_2016	53408	20/06/2016 19:15	15896
809	Weekly	94	13/06/2016	24	2016	VALIDATED	20/06/2016 20:23	NA	20/06/2016 15:01	NA	20/06/2016 20:23	NA	94	24_2016	54082	20/06/2016 20:23	19316
810	Weekly	146	13/06/2016	24	2016	PENDING	27/07/2018 19:10	1	NA	NA	NA	NA	146	24_2016	NA	NA	NA
811	Weekly	91	13/06/2016	24	2016	VALIDATED	20/06/2016 19:02	NA	20/06/2016 16:20	NA	20/06/2016 19:02	NA	91	24_2016	58824	20/06/2016 19:02	9725
812	Weekly	111	13/06/2016	24	2016	VALIDATED	20/06/2016 19:12	NA	20/06/2016 16:24	NA	20/06/2016 19:12	NA	111	24_2016	59093	20/06/2016 19:12	10085
813	Weekly	45	13/06/2016	24	2016	VALIDATED	28/06/2016 13:23	1	NA	NA	28/06/2016 13:23	NA	45	24_2016	NA	28/06/2016 13:23	NA
814	Weekly	62	13/06/2016	24	2016	PENDING	27/07/2018 17:49	1	NA	NA	NA	NA	62	24_2016	NA	NA	NA
815	Weekly	86	13/06/2016	24	2016	PENDING	27/07/2018 18:58	1	NA	NA	NA	NA	86	24_2016	NA	NA	NA
816	Weekly	101	13/06/2016	24	2016	PENDING	27/07/2018 19:18	1	NA	NA	NA	NA	101	24_2016	NA	NA	NA
817	Weekly	34	13/06/2016	24	2016	VALIDATED	22/06/2016 11:24	NA	20/06/2016 06:24	NA	22/06/2016 11:24	NA	34	24_2016	23050	22/06/2016 11:24	190791
818	Weekly	42	13/06/2016	24	2016	VALIDATED	22/06/2016 12:05	NA	20/06/2016 17:28	NA	22/06/2016 12:05	NA	42	24_2016	62918	22/06/2016 12:05	153382
819	Weekly	58	13/06/2016	24	2016	VALIDATED	21/06/2016 20:13	NA	NA	NA	21/06/2016 20:13	NA	58	24_2016	NA	21/06/2016 20:13	NA
820	Weekly	77	13/06/2016	24	2016	VALIDATED	04/07/2016 19:51	NA	20/06/2016 18:47	NA	04/07/2016 19:51	NA	77	24_2016	67646	04/07/2016 19:51	1213432
821	Weekly	112	13/06/2016	24	2016	PENDING	27/07/2018 17:19	NA	20/06/2016 20:22	NA	NA	NA	112	24_2016	73353	NA	NA
822	Weekly	167	13/06/2016	24	2016	PENDING	27/07/2018 16:55	NA	20/06/2016 21:49	NA	NA	NA	167	24_2016	78541	NA	NA
823	Weekly	7	13/06/2016	24	2016	VALIDATED	29/06/2016 11:04	NA	20/06/2016 22:05	NA	29/06/2016 11:04	NA	7	24_2016	79555	29/06/2016 11:04	737905
824	Weekly	14	13/06/2016	24	2016	VALIDATED	22/06/2016 23:48	NA	NA	NA	NA	NA	14	24_2016	NA	NA	NA
825	Weekly	135	13/06/2016	24	2016	PENDING	27/07/2018 17:42	NA	NA	NA	NA	NA	135	24_2016	NA	NA	NA
826	Weekly	64	13/06/2016	24	2016	VALIDATED	05/07/2016 19:33	NA	21/06/2016 06:25	NA	05/07/2016 19:33	NA	64	24_2016	109546	05/07/2016 19:33	1256880
827	Weekly	78	13/06/2016	24	2016	VALIDATED	10/10/2016 18:26	1	NA	NA	10/10/2016 18:26	NA	78	24_2016	NA	10/10/2016 18:26	NA
828	Weekly	106	13/06/2016	24	2016	VALIDATED	27/06/2016 12:44	NA	21/06/2016 09:41	NA	27/06/2016 12:44	NA	106	24_2016	121319	27/06/2016 12:44	529359
829	Weekly	4	13/06/2016	24	2016	PENDING	27/07/2018 19:49	1	NA	NA	NA	NA	4	24_2016	NA	NA	NA
830	Weekly	144	13/06/2016	24	2016	VALIDATED	21/06/2016 23:37	NA	21/06/2016 12:34	NA	21/06/2016 23:37	NA	144	24_2016	131649	21/06/2016 23:37	39791
831	Weekly	28	13/06/2016	24	2016	VALIDATED	22/06/2016 12:01	NA	21/06/2016 16:22	NA	22/06/2016 12:01	NA	28	24_2016	145374	22/06/2016 12:01	70736
832	Weekly	55	13/06/2016	24	2016	VALIDATED	22/06/2016 11:36	1	NA	NA	22/06/2016 11:36	NA	55	24_2016	NA	22/06/2016 11:36	NA
833	Weekly	125	13/06/2016	24	2016	PENDING	27/07/2018 18:50	1	NA	NA	NA	NA	125	24_2016	NA	NA	NA
834	Weekly	11	13/06/2016	24	2016	VALIDATED	29/06/2016 11:06	NA	22/06/2016 08:06	NA	29/06/2016 11:06	NA	11	24_2016	201976	29/06/2016 11:06	615615
835	Weekly	11	06/06/2016	23	2016	VALIDATED	29/06/2016 11:07	NA	22/06/2016 08:24	NA	29/06/2016 11:07	NA	11	23_2016	807870	29/06/2016 11:07	614554
836	Weekly	11	30/05/2016	22	2016	VALIDATED	29/06/2016 11:07	NA	22/06/2016 08:28	NA	29/06/2016 11:07	NA	11	22_2016	1412912	29/06/2016 11:07	614331
837	Weekly	11	23/05/2016	21	2016	PENDING	27/07/2018 14:16	NA	22/06/2016 08:31	NA	NA	NA	11	21_2016	2017892	NA	NA
838	Weekly	11	16/05/2016	20	2016	PENDING	27/07/2018 14:16	NA	22/06/2016 08:34	NA	NA	NA	11	20_2016	NA	NA	NA
839	Weekly	11	09/05/2016	19	2016	PENDING	27/07/2018 14:16	NA	22/06/2016 08:37	NA	NA	NA	11	19_2016	NA	NA	NA
840	Weekly	53	13/06/2016	24	2016	VALIDATED	22/06/2016 12:16	NA	22/06/2016 09:03	NA	22/06/2016 12:16	NA	53	24_2016	205416	22/06/2016 12:16	11569
841	Weekly	12	13/06/2016	24	2016	PENDING	27/07/2018 18:06	1	NA	NA	NA	NA	12	24_2016	NA	NA	NA
842	Weekly	3	13/06/2016	24	2016	PENDING	27/07/2018 20:01	1	NA	NA	NA	NA	3	24_2016	NA	NA	NA
843	Weekly	8	13/06/2016	24	2016	VALIDATED	29/06/2016 10:58	NA	22/06/2016 16:14	NA	29/06/2016 10:58	NA	8	24_2016	231243	29/06/2016 10:58	585863
844	Weekly	43	13/06/2016	24	2016	VALIDATED	27/06/2016 23:19	NA	24/06/2016 15:01	NA	27/06/2016 23:19	NA	43	24_2016	399680	27/06/2016 23:19	289101
845	Weekly	2	13/06/2016	24	2016	CONFLICTING	24/06/2016 17:09	1	NA	NA	NA	NA	2	24_2016	NA	NA	NA
846	Weekly	165	06/06/2016	23	2016	VALIDATED	28/06/2016 06:24	NA	26/06/2016 20:42	NA	28/06/2016 06:24	NA	165	23_2016	1197757	28/06/2016 06:24	121332
847	Weekly	165	13/06/2016	24	2016	VALIDATED	28/06/2016 06:24	NA	26/06/2016 20:50	NA	28/06/2016 06:24	NA	165	24_2016	593434	28/06/2016 06:24	120832
848	Weekly	59	20/06/2016	25	2016	VALIDATED	28/06/2016 11:05	NA	27/06/2016 04:07	NA	28/06/2016 11:05	NA	59	25_2016	14861	28/06/2016 11:05	111457
849	Weekly	159	20/06/2016	25	2016	VALIDATED	28/06/2016 06:26	NA	27/06/2016 05:15	NA	28/06/2016 06:26	NA	159	25_2016	18937	28/06/2016 06:26	90657
850	Weekly	95	20/06/2016	25	2016	VALIDATED	27/06/2016 18:07	NA	27/06/2016 05:36	NA	27/06/2016 18:07	NA	95	25_2016	20211	27/06/2016 18:07	45052
851	Weekly	116	20/06/2016	25	2016	VALIDATED	27/06/2016 14:32	NA	27/06/2016 05:41	NA	27/06/2016 14:32	NA	116	25_2016	20503	27/06/2016 14:32	31851
852	Weekly	134	20/06/2016	25	2016	VALIDATED	28/06/2016 04:00	NA	27/06/2016 06:01	NA	28/06/2016 04:00	NA	134	25_2016	21701	28/06/2016 04:00	79145
853	Weekly	90	20/06/2016	25	2016	VALIDATED	27/06/2016 18:07	NA	27/06/2016 06:03	NA	27/06/2016 18:07	NA	90	25_2016	21793	27/06/2016 18:07	43433
854	Weekly	27	13/06/2016	24	2016	VALIDATED	27/06/2016 23:08	NA	27/06/2016 06:07	NA	27/06/2016 23:08	NA	27	24_2016	626842	27/06/2016 23:08	61268
855	Weekly	27	20/06/2016	25	2016	REJECTED	02/09/2016 05:57	NA	27/06/2016 06:10	NA	NA	02/09/2016 05:57	27	25_2016	22244	02/09/2016 05:57	5787981
856	Weekly	118	20/06/2016	25	2016	VALIDATED	27/06/2016 14:32	NA	27/06/2016 06:20	NA	27/06/2016 14:32	NA	118	25_2016	22842	27/06/2016 14:32	29479
857	Weekly	110	20/06/2016	25	2016	VALIDATED	27/06/2016 14:31	NA	27/06/2016 06:34	NA	27/06/2016 14:31	NA	110	25_2016	23697	27/06/2016 14:31	28607
858	Weekly	126	20/06/2016	25	2016	VALIDATED	28/06/2016 04:00	NA	27/06/2016 06:37	NA	28/06/2016 04:00	NA	126	25_2016	23879	28/06/2016 04:00	76934
859	Weekly	82	20/06/2016	25	2016	VALIDATED	27/06/2016 20:55	NA	NA	NA	27/06/2016 20:55	NA	82	25_2016	NA	27/06/2016 20:55	NA
860	Weekly	60	20/06/2016	25	2016	PENDING	27/07/2018 15:34	NA	27/06/2016 06:40	NA	NA	NA	60	25_2016	24008	NA	NA
861	Weekly	111	20/06/2016	25	2016	VALIDATED	27/06/2016 14:30	NA	27/06/2016 06:42	NA	27/06/2016 14:30	NA	111	25_2016	24131	27/06/2016 14:30	28125
862	Weekly	164	06/06/2016	23	2016	VALIDATED	28/06/2016 06:08	NA	27/06/2016 06:47	NA	28/06/2016 06:08	NA	164	23_2016	1234032	28/06/2016 06:08	84058
863	Weekly	162	20/06/2016	25	2016	VALIDATED	28/06/2016 06:25	NA	27/06/2016 06:53	NA	28/06/2016 06:25	NA	162	25_2016	24784	28/06/2016 06:25	84770
864	Weekly	160	20/06/2016	25	2016	VALIDATED	28/06/2016 06:25	NA	27/06/2016 06:57	NA	28/06/2016 06:25	NA	160	25_2016	25067	28/06/2016 06:25	84451
865	Weekly	165	20/06/2016	25	2016	VALIDATED	27/08/2016 12:50	NA	27/06/2016 07:08	NA	27/08/2016 12:50	NA	165	25_2016	25729	27/08/2016 12:50	5290898
866	Weekly	81	20/06/2016	25	2016	VALIDATED	05/09/2016 19:42	NA	27/06/2016 07:09	NA	05/09/2016 19:42	NA	81	25_2016	25748	05/09/2016 19:42	6093191
867	Weekly	169	20/06/2016	25	2016	VALIDATED	28/06/2016 06:23	NA	27/06/2016 07:10	NA	28/06/2016 06:23	NA	169	25_2016	25850	28/06/2016 06:23	83568
868	Weekly	63	20/06/2016	25	2016	VALIDATED	05/07/2016 19:36	NA	27/06/2016 07:12	NA	05/07/2016 19:36	NA	63	25_2016	25929	05/07/2016 19:36	735877
869	Weekly	170	20/06/2016	25	2016	VALIDATED	28/06/2016 06:23	NA	27/06/2016 07:14	NA	28/06/2016 06:23	NA	170	25_2016	26079	28/06/2016 06:23	83305
870	Weekly	136	20/06/2016	25	2016	VALIDATED	28/06/2016 03:59	NA	27/06/2016 07:21	NA	28/06/2016 03:59	NA	136	25_2016	26497	28/06/2016 03:59	74277
871	Weekly	53	20/06/2016	25	2016	VALIDATED	27/06/2016 13:39	NA	27/06/2016 07:27	NA	27/06/2016 13:39	NA	53	25_2016	26837	27/06/2016 13:39	22305
872	Weekly	113	20/06/2016	25	2016	VALIDATED	05/07/2016 09:43	NA	27/06/2016 07:28	NA	05/07/2016 09:43	NA	113	25_2016	26935	05/07/2016 09:43	699294
873	Weekly	96	20/06/2016	25	2016	VALIDATED	27/06/2016 18:06	NA	27/06/2016 07:33	NA	27/06/2016 18:06	NA	96	25_2016	27186	27/06/2016 18:06	38008
874	Weekly	167	20/06/2016	25	2016	VALIDATED	28/06/2016 06:21	NA	27/06/2016 07:33	NA	28/06/2016 06:21	NA	167	25_2016	27193	28/06/2016 06:21	82122
875	Weekly	174	20/06/2016	25	2016	VALIDATED	28/06/2016 06:21	NA	27/06/2016 07:33	NA	28/06/2016 06:21	NA	174	25_2016	27237	28/06/2016 06:21	82037
876	Weekly	175	20/06/2016	25	2016	VALIDATED	28/06/2016 06:20	NA	27/06/2016 07:34	NA	28/06/2016 06:20	NA	175	25_2016	27276	28/06/2016 06:20	81961
877	Weekly	127	20/06/2016	25	2016	VALIDATED	28/06/2016 03:58	NA	27/06/2016 07:37	NA	28/06/2016 03:58	NA	127	25_2016	27436	28/06/2016 03:58	73265
878	Weekly	124	20/06/2016	25	2016	VALIDATED	27/06/2016 14:30	NA	27/06/2016 07:39	NA	27/06/2016 14:30	NA	124	25_2016	27568	27/06/2016 14:30	24665
879	Weekly	105	20/06/2016	25	2016	VALIDATED	31/08/2016 01:15	NA	27/06/2016 07:40	NA	31/08/2016 01:15	NA	105	25_2016	27603	31/08/2016 01:15	5592909
880	Weekly	119	20/06/2016	25	2016	VALIDATED	27/06/2016 14:28	NA	27/06/2016 07:46	NA	27/06/2016 14:28	NA	119	25_2016	28004	27/06/2016 14:28	24094
881	Weekly	87	20/06/2016	25	2016	VALIDATED	27/06/2016 18:06	NA	27/06/2016 07:47	NA	27/06/2016 18:06	NA	87	25_2016	28030	27/06/2016 18:06	37136
882	Weekly	156	05/01/2015	2	2015	PENDING	27/07/2018 16:26	NA	27/06/2016 07:47	NA	NA	NA	156	2_2015	NA	NA	NA
883	Weekly	166	20/06/2016	25	2016	VALIDATED	28/06/2016 06:20	NA	27/06/2016 07:48	NA	28/06/2016 06:20	NA	166	25_2016	28113	28/06/2016 06:20	81087
884	Weekly	89	20/06/2016	25	2016	VALIDATED	27/06/2016 18:05	NA	27/06/2016 07:55	NA	27/06/2016 18:05	NA	89	25_2016	28518	27/06/2016 18:05	36613
885	Weekly	155	13/06/2016	24	2016	VALIDATED	28/06/2016 06:19	NA	27/06/2016 08:02	NA	28/06/2016 06:19	NA	155	24_2016	633755	28/06/2016 06:19	80193
886	Weekly	117	20/06/2016	25	2016	VALIDATED	27/06/2016 14:27	NA	27/06/2016 08:03	NA	27/06/2016 14:27	NA	117	25_2016	28996	27/06/2016 14:27	23067
887	Weekly	156	12/01/2015	3	2015	PENDING	27/07/2018 16:26	NA	27/06/2016 08:03	NA	NA	NA	156	3_2015	NA	NA	NA
888	Weekly	155	20/06/2016	25	2016	VALIDATED	28/06/2016 06:18	NA	27/06/2016 08:06	NA	28/06/2016 06:18	NA	155	25_2016	29206	28/06/2016 06:18	79904
889	Weekly	38	20/06/2016	25	2016	VALIDATED	27/06/2016 23:07	NA	27/06/2016 08:13	NA	27/06/2016 23:07	NA	38	25_2016	29605	27/06/2016 23:07	53642
890	Weekly	47	20/06/2016	25	2016	VALIDATED	27/06/2016 13:39	NA	27/06/2016 08:16	NA	27/06/2016 13:39	NA	47	25_2016	29765	27/06/2016 13:39	19428
891	Weekly	123	20/06/2016	25	2016	VALIDATED	27/06/2016 14:25	NA	27/06/2016 08:17	NA	27/06/2016 14:25	NA	123	25_2016	29852	27/06/2016 14:25	22063
892	Weekly	147	20/06/2016	25	2016	VALIDATED	28/06/2016 06:17	NA	27/06/2016 08:22	NA	28/06/2016 06:17	NA	147	25_2016	30149	28/06/2016 06:17	78919
893	Weekly	91	20/06/2016	25	2016	PENDING	27/07/2018 16:12	NA	27/06/2016 08:23	NA	NA	NA	91	25_2016	30233	NA	NA
894	Weekly	115	20/06/2016	25	2016	VALIDATED	27/06/2016 14:24	NA	27/06/2016 08:32	NA	27/06/2016 14:24	NA	115	25_2016	30726	27/06/2016 14:24	21126
895	Weekly	11	20/06/2016	25	2016	PENDING	27/07/2018 14:23	NA	27/06/2016 08:33	NA	NA	NA	11	25_2016	30814	NA	NA
896	Weekly	103	16/06/2014	25	2014	PENDING	27/07/2018 16:28	NA	27/06/2016 08:35	NA	NA	NA	103	25_2014	NA	NA	NA
897	Weekly	157	20/06/2016	25	2016	VALIDATED	28/06/2016 06:14	NA	27/06/2016 08:35	NA	28/06/2016 06:14	NA	157	25_2016	30940	28/06/2016 06:14	77946
898	Weekly	39	20/06/2016	25	2016	VALIDATED	27/06/2016 23:06	NA	27/06/2016 08:36	NA	27/06/2016 23:06	NA	39	25_2016	31000	27/06/2016 23:06	52194
899	Weekly	99	20/06/2016	25	2016	VALIDATED	27/06/2016 18:04	NA	27/06/2016 08:39	NA	27/06/2016 18:04	NA	99	25_2016	31197	27/06/2016 18:04	33865
900	Weekly	163	20/06/2016	25	2016	VALIDATED	28/06/2016 06:14	NA	27/06/2016 08:43	NA	28/06/2016 06:14	NA	163	25_2016	31407	28/06/2016 06:14	77440
901	Weekly	104	20/06/2016	25	2016	PENDING	27/07/2018 17:19	NA	NA	NA	NA	NA	104	25_2016	NA	NA	NA
902	Weekly	73	20/06/2016	25	2016	VALIDATED	05/07/2016 19:36	NA	27/06/2016 08:59	NA	05/07/2016 19:36	NA	73	25_2016	32389	05/07/2016 19:36	729391
903	Weekly	139	20/06/2016	25	2016	VALIDATED	28/06/2016 03:57	NA	27/06/2016 09:00	NA	28/06/2016 03:57	NA	139	25_2016	32445	28/06/2016 03:57	68225
904	Weekly	142	20/06/2016	25	2016	PENDING	27/07/2018 17:37	NA	NA	NA	NA	NA	142	25_2016	NA	NA	NA
905	Weekly	93	20/06/2016	25	2016	VALIDATED	27/06/2016 18:03	NA	27/06/2016 09:09	NA	27/06/2016 18:03	NA	93	25_2016	32996	27/06/2016 18:03	32036
906	Weekly	145	20/06/2016	25	2016	VALIDATED	28/06/2016 00:38	NA	27/06/2016 09:10	NA	28/06/2016 00:38	NA	145	25_2016	33008	28/06/2016 00:38	55696
907	Weekly	33	20/06/2016	25	2016	VALIDATED	27/06/2016 23:05	NA	27/06/2016 09:13	NA	27/06/2016 23:05	NA	33	25_2016	33190	27/06/2016 23:05	49945
908	Weekly	151	20/06/2016	25	2016	VALIDATED	28/06/2016 06:13	NA	27/06/2016 09:14	NA	28/06/2016 06:13	NA	151	25_2016	33274	28/06/2016 06:13	75547
909	Weekly	88	20/06/2016	25	2016	VALIDATED	27/06/2016 18:03	NA	27/06/2016 09:14	NA	27/06/2016 18:03	NA	88	25_2016	33286	27/06/2016 18:03	31714
910	Weekly	144	20/06/2016	25	2016	VALIDATED	05/07/2016 10:42	NA	27/06/2016 09:15	NA	05/07/2016 10:42	NA	144	25_2016	33301	05/07/2016 10:42	696470
911	Weekly	40	20/06/2016	25	2016	VALIDATED	27/06/2016 23:04	NA	27/06/2016 09:24	NA	27/06/2016 23:04	NA	40	25_2016	33881	27/06/2016 23:04	49208
912	Weekly	114	20/06/2016	25	2016	VALIDATED	05/07/2016 09:48	NA	27/06/2016 09:26	NA	05/07/2016 09:48	NA	114	25_2016	33988	05/07/2016 09:48	692510
913	Weekly	85	20/06/2016	25	2016	VALIDATED	27/06/2016 20:54	NA	27/06/2016 09:27	NA	27/06/2016 20:54	NA	85	25_2016	34021	27/06/2016 20:54	41274
914	Weekly	65	20/06/2016	25	2016	VALIDATED	05/07/2016 19:36	NA	27/06/2016 09:29	NA	05/07/2016 19:36	NA	65	25_2016	34147	05/07/2016 19:36	727617
915	Weekly	120	20/06/2016	25	2016	VALIDATED	27/06/2016 14:23	NA	27/06/2016 09:32	NA	27/06/2016 14:23	NA	120	25_2016	34357	27/06/2016 14:23	17454
916	Weekly	121	20/06/2016	25	2016	VALIDATED	27/06/2016 14:22	NA	27/06/2016 09:35	NA	27/06/2016 14:22	NA	121	25_2016	34556	27/06/2016 14:22	17202
917	Weekly	130	20/06/2016	25	2016	VALIDATED	28/06/2016 00:34	NA	27/06/2016 09:36	NA	28/06/2016 00:34	NA	130	25_2016	34609	28/06/2016 00:34	53858
918	Weekly	133	20/06/2016	25	2016	VALIDATED	28/06/2016 00:32	NA	27/06/2016 16:18	NA	28/06/2016 00:32	NA	133	25_2016	58716	28/06/2016 00:32	29620
919	Weekly	66	20/06/2016	25	2016	VALIDATED	05/07/2016 19:35	NA	27/06/2016 09:38	NA	05/07/2016 19:35	NA	66	25_2016	34716	05/07/2016 19:35	727017
920	Weekly	46	20/06/2016	25	2016	VALIDATED	30/08/2016 14:21	NA	27/06/2016 09:40	NA	30/08/2016 14:21	NA	46	25_2016	34813	30/08/2016 14:21	5546503
921	Weekly	154	20/06/2016	25	2016	PENDING	27/07/2018 16:54	NA	27/06/2016 09:45	NA	NA	NA	154	25_2016	35133	NA	NA
922	Weekly	92	20/06/2016	25	2016	VALIDATED	27/06/2016 18:02	NA	27/06/2016 09:47	NA	27/06/2016 18:02	NA	92	25_2016	35272	27/06/2016 18:02	29692
923	Weekly	48	20/06/2016	25	2016	VALIDATED	27/06/2016 13:42	NA	27/06/2016 09:47	NA	27/06/2016 13:42	NA	48	25_2016	35273	27/06/2016 13:42	14068
924	Weekly	109	20/06/2016	25	2016	VALIDATED	27/06/2016 14:22	NA	27/06/2016 09:49	NA	27/06/2016 14:22	NA	109	25_2016	35365	27/06/2016 14:22	16360
925	Weekly	54	20/06/2016	25	2016	VALIDATED	27/06/2016 13:43	NA	27/06/2016 09:51	NA	27/06/2016 13:43	NA	54	25_2016	35492	27/06/2016 13:43	13892
926	Weekly	173	13/06/2016	24	2016	VALIDATED	28/06/2016 06:10	NA	27/06/2016 09:54	NA	28/06/2016 06:10	NA	173	24_2016	640465	28/06/2016 06:10	72947
927	Weekly	154	13/06/2016	24	2016	VALIDATED	28/06/2016 06:13	NA	27/06/2016 09:55	NA	28/06/2016 06:13	NA	154	24_2016	640549	28/06/2016 06:13	73035
928	Weekly	148	20/06/2016	25	2016	VALIDATED	28/06/2016 06:11	NA	27/06/2016 09:56	NA	28/06/2016 06:11	NA	148	25_2016	35764	28/06/2016 06:11	72945
929	Weekly	173	20/06/2016	25	2016	VALIDATED	28/06/2016 06:10	NA	27/06/2016 10:01	NA	28/06/2016 06:10	NA	173	25_2016	36083	28/06/2016 06:10	72562
930	Weekly	72	13/06/2016	24	2016	VALIDATED	05/07/2016 19:34	NA	27/06/2016 10:18	NA	05/07/2016 19:34	NA	72	24_2016	641909	05/07/2016 19:34	724573
931	Weekly	14	20/06/2016	25	2016	VALIDATED	27/06/2016 23:03	NA	NA	NA	27/06/2016 23:03	NA	14	25_2016	NA	27/06/2016 23:03	NA
932	Weekly	72	20/06/2016	25	2016	VALIDATED	05/07/2016 19:35	NA	27/06/2016 10:20	NA	05/07/2016 19:35	NA	72	25_2016	37234	05/07/2016 19:35	724472
933	Weekly	150	20/06/2016	25	2016	VALIDATED	28/06/2016 06:08	NA	27/06/2016 10:24	NA	28/06/2016 06:08	NA	150	25_2016	37486	28/06/2016 06:08	71036
934	Weekly	128	20/06/2016	25	2016	VALIDATED	28/06/2016 00:31	NA	27/06/2016 10:26	NA	28/06/2016 00:31	NA	128	25_2016	37612	28/06/2016 00:31	50669
935	Weekly	61	20/06/2016	25	2016	VALIDATED	28/06/2016 11:04	NA	27/06/2016 10:32	NA	28/06/2016 11:04	NA	61	25_2016	37925	28/06/2016 11:04	88324
936	Weekly	164	13/06/2016	24	2016	VALIDATED	28/06/2016 06:07	NA	27/06/2016 10:33	NA	28/06/2016 06:07	NA	164	24_2016	642793	28/06/2016 06:07	70462
937	Weekly	20	20/06/2016	25	2016	VALIDATED	27/06/2016 23:02	NA	27/06/2016 10:34	NA	27/06/2016 23:02	NA	20	25_2016	38097	27/06/2016 23:02	44857
938	Weekly	164	20/06/2016	25	2016	PENDING	27/07/2018 16:54	NA	27/06/2016 10:39	NA	NA	NA	164	25_2016	38386	NA	NA
939	Weekly	171	20/06/2016	25	2016	VALIDATED	28/06/2016 06:06	NA	27/06/2016 10:47	NA	28/06/2016 06:06	NA	171	25_2016	38857	28/06/2016 06:06	69555
940	Weekly	44	20/06/2016	25	2016	VALIDATED	27/06/2016 23:01	NA	27/06/2016 10:52	NA	27/06/2016 23:01	NA	44	25_2016	39127	27/06/2016 23:01	43776
941	Weekly	152	13/06/2016	24	2016	PENDING	27/07/2018 16:54	NA	27/06/2016 10:54	NA	NA	NA	152	24_2016	644096	NA	NA
942	Weekly	152	20/06/2016	25	2016	VALIDATED	29/08/2016 18:40	NA	27/06/2016 10:58	NA	29/08/2016 18:40	NA	152	25_2016	39532	29/08/2016 18:40	5470881
943	Weekly	98	20/06/2016	25	2016	VALIDATED	27/06/2016 18:01	NA	27/06/2016 10:59	NA	27/06/2016 18:01	NA	98	25_2016	39547	27/06/2016 18:01	25344
944	Weekly	100	20/06/2016	25	2016	VALIDATED	27/06/2016 18:00	NA	NA	NA	27/06/2016 18:00	NA	100	25_2016	NA	27/06/2016 18:00	NA
945	Weekly	140	20/06/2016	25	2016	VALIDATED	05/07/2016 10:44	NA	27/06/2016 11:09	NA	05/07/2016 10:44	NA	140	25_2016	40153	05/07/2016 10:44	689741
946	Weekly	84	20/06/2016	25	2016	VALIDATED	27/06/2016 20:54	NA	NA	NA	27/06/2016 20:54	NA	84	25_2016	NA	27/06/2016 20:54	NA
947	Weekly	83	20/06/2016	25	2016	VALIDATED	27/06/2016 20:54	NA	NA	NA	27/06/2016 20:54	NA	83	25_2016	NA	27/06/2016 20:54	NA
948	Weekly	49	20/06/2016	25	2016	VALIDATED	27/06/2016 13:43	NA	27/06/2016 11:14	NA	27/06/2016 13:43	NA	49	25_2016	40492	27/06/2016 13:43	8922
949	Weekly	57	20/06/2016	25	2016	VALIDATED	28/06/2016 11:03	NA	27/06/2016 11:17	NA	28/06/2016 11:03	NA	57	25_2016	40651	28/06/2016 11:03	85549
950	Weekly	80	20/06/2016	25	2016	VALIDATED	27/06/2016 20:53	NA	27/06/2016 11:18	NA	27/06/2016 20:53	NA	80	25_2016	40737	27/06/2016 20:53	34478
951	Weekly	41	20/06/2016	25	2016	VALIDATED	27/06/2016 23:00	NA	27/06/2016 11:20	NA	27/06/2016 23:00	NA	41	25_2016	40847	27/06/2016 23:00	41985
952	Weekly	176	20/06/2016	25	2016	VALIDATED	28/06/2016 06:03	NA	27/06/2016 11:21	NA	28/06/2016 06:03	NA	176	25_2016	40875	28/06/2016 06:03	67361
953	Weekly	141	20/06/2016	25	2016	VALIDATED	28/06/2016 00:29	NA	27/06/2016 11:37	NA	28/06/2016 00:29	NA	141	25_2016	41850	28/06/2016 00:29	46341
954	Weekly	45	20/06/2016	25	2016	VALIDATED	28/06/2016 13:23	1	NA	NA	28/06/2016 13:23	NA	45	25_2016	NA	28/06/2016 13:23	NA
955	Weekly	50	20/06/2016	25	2016	VALIDATED	28/06/2016 10:52	NA	27/06/2016 11:44	NA	28/06/2016 10:52	NA	50	25_2016	42241	28/06/2016 10:52	83279
956	Weekly	23	20/06/2016	25	2016	VALIDATED	27/06/2016 22:59	NA	27/06/2016 11:46	NA	27/06/2016 22:59	NA	23	25_2016	42383	27/06/2016 22:59	40398
957	Weekly	64	20/06/2016	25	2016	VALIDATED	05/07/2016 19:34	NA	27/06/2016 11:53	NA	05/07/2016 19:34	NA	64	25_2016	42817	05/07/2016 19:34	718834
958	Weekly	58	20/06/2016	25	2016	VALIDATED	28/06/2016 11:01	NA	NA	NA	28/06/2016 11:01	NA	58	25_2016	NA	28/06/2016 11:01	NA
959	Weekly	97	20/06/2016	25	2016	VALIDATED	27/06/2016 17:59	NA	27/06/2016 11:58	NA	27/06/2016 17:59	NA	97	25_2016	43104	27/06/2016 17:59	21689
960	Weekly	149	20/06/2016	25	2016	VALIDATED	28/06/2016 06:02	NA	27/06/2016 12:11	NA	28/06/2016 06:02	NA	149	25_2016	43862	28/06/2016 06:02	64275
961	Weekly	67	20/06/2016	25	2016	VALIDATED	05/07/2016 19:33	NA	27/06/2016 12:11	NA	05/07/2016 19:33	NA	67	25_2016	43917	05/07/2016 19:33	717682
962	Weekly	52	20/06/2016	25	2016	VALIDATED	28/06/2016 10:52	NA	27/06/2016 12:18	NA	28/06/2016 10:52	NA	52	25_2016	44331	28/06/2016 10:52	81229
963	Weekly	101	20/06/2016	25	2016	PENDING	27/07/2018 19:18	1	NA	NA	NA	NA	101	25_2016	NA	NA	NA
964	Weekly	7	20/06/2016	25	2016	VALIDATED	29/06/2016 11:04	NA	27/06/2016 13:05	NA	29/06/2016 11:04	NA	7	25_2016	47124	29/06/2016 11:04	165517
965	Weekly	79	20/06/2016	25	2016	VALIDATED	27/06/2016 20:53	NA	27/06/2016 13:27	NA	27/06/2016 20:53	NA	79	25_2016	48427	27/06/2016 20:53	26762
966	Weekly	6	20/06/2016	25	2016	VALIDATED	29/06/2016 11:02	NA	27/06/2016 13:45	NA	29/06/2016 11:02	NA	6	25_2016	49508	29/06/2016 11:02	163035
967	Weekly	6	13/06/2016	24	2016	VALIDATED	29/06/2016 11:02	NA	27/06/2016 13:49	NA	29/06/2016 11:02	NA	6	24_2016	654567	29/06/2016 11:02	162811
968	Weekly	8	20/06/2016	25	2016	PENDING	27/07/2018 14:19	NA	27/06/2016 14:23	NA	NA	NA	8	25_2016	51814	NA	NA
969	Weekly	35	20/06/2016	25	2016	VALIDATED	27/06/2016 22:58	NA	NA	NA	27/06/2016 22:58	NA	35	25_2016	NA	27/06/2016 22:58	NA
970	Weekly	32	06/06/2016	23	2016	PENDING	27/07/2018 14:52	NA	NA	NA	NA	NA	32	23_2016	NA	NA	NA
971	Weekly	32	13/06/2016	24	2016	VALIDATED	27/06/2016 23:11	NA	NA	NA	27/06/2016 23:11	NA	32	24_2016	NA	27/06/2016 23:11	NA
972	Weekly	9	13/06/2016	24	2016	VALIDATED	29/06/2016 10:55	NA	27/06/2016 14:56	NA	29/06/2016 10:55	NA	9	24_2016	658606	29/06/2016 10:55	158324
973	Weekly	9	20/06/2016	25	2016	PENDING	27/07/2018 14:23	NA	27/06/2016 15:02	NA	NA	NA	9	25_2016	54136	NA	NA
974	Weekly	86	20/06/2016	25	2016	PENDING	27/07/2018 18:58	1	NA	NA	NA	NA	86	25_2016	NA	NA	NA
975	Weekly	94	20/06/2016	25	2016	VALIDATED	27/06/2016 18:17	NA	27/06/2016 16:03	NA	27/06/2016 18:17	NA	94	25_2016	57803	27/06/2016 18:17	8048
976	Weekly	143	20/06/2016	25	2016	VALIDATED	28/06/2016 00:29	NA	NA	NA	28/06/2016 00:29	NA	143	25_2016	NA	28/06/2016 00:29	NA
977	Weekly	15	20/06/2016	25	2016	VALIDATED	27/06/2016 22:56	NA	27/06/2016 16:18	NA	27/06/2016 22:56	NA	15	25_2016	58721	27/06/2016 22:56	23850
978	Weekly	132	20/06/2016	25	2016	VALIDATED	28/06/2016 00:27	NA	27/06/2016 16:56	NA	28/06/2016 00:27	NA	132	25_2016	61008	28/06/2016 00:27	27018
979	Weekly	56	20/06/2016	25	2016	VALIDATED	28/06/2016 10:59	NA	27/06/2016 18:01	NA	28/06/2016 10:59	NA	56	25_2016	64907	28/06/2016 10:59	61086
980	Weekly	34	20/06/2016	25	2016	VALIDATED	27/06/2016 22:54	NA	28/06/2016 18:27	NA	27/06/2016 22:54	NA	34	25_2016	152839	27/06/2016 22:54	NA
981	Weekly	78	20/06/2016	25	2016	VALIDATED	10/10/2016 18:26	1	NA	NA	10/10/2016 18:26	NA	78	25_2016	NA	10/10/2016 18:26	NA
982	Weekly	77	20/06/2016	25	2016	VALIDATED	04/07/2016 19:51	NA	27/06/2016 19:38	NA	04/07/2016 19:51	NA	77	25_2016	70713	04/07/2016 19:51	605577
983	Weekly	106	20/06/2016	25	2016	VALIDATED	30/06/2016 14:03	NA	27/06/2016 19:49	NA	30/06/2016 14:03	NA	106	25_2016	71373	30/06/2016 14:03	238441
984	Weekly	12	20/06/2016	25	2016	VALIDATED	25/10/2016 14:03	1	NA	NA	26/08/2016 09:55	NA	12	25_2016	NA	26/08/2016 09:55	NA
985	Weekly	102	20/06/2016	25	2016	VALIDATED	30/06/2016 14:01	NA	27/06/2016 21:46	NA	30/06/2016 14:01	NA	102	25_2016	78417	30/06/2016 14:01	231284
986	Weekly	125	20/06/2016	25	2016	PENDING	27/07/2018 18:46	1	NA	NA	NA	NA	125	25_2016	NA	NA	NA
987	Weekly	146	20/06/2016	25	2016	PENDING	27/07/2018 19:10	1	NA	NA	NA	NA	146	25_2016	NA	NA	NA
988	Weekly	55	20/06/2016	25	2016	PENDING	27/07/2018 17:56	1	NA	NA	NA	NA	55	25_2016	NA	NA	NA
989	Weekly	42	20/06/2016	25	2016	VALIDATED	29/06/2016 03:30	NA	28/06/2016 10:35	NA	29/06/2016 03:30	NA	42	25_2016	124535	29/06/2016 03:30	60902
990	Weekly	3	20/06/2016	25	2016	PENDING	27/07/2018 20:01	1	NA	NA	NA	NA	3	25_2016	NA	NA	NA
991	Weekly	158	20/06/2016	25	2016	VALIDATED	27/08/2016 14:27	NA	28/06/2016 15:58	NA	27/08/2016 14:27	NA	158	25_2016	143923	27/08/2016 14:27	5178524
992	Weekly	2	20/06/2016	25	2016	CONFLICTING	28/06/2016 18:26	1	NA	NA	NA	NA	2	25_2016	NA	NA	NA
993	Weekly	135	20/06/2016	25	2016	PENDING	27/07/2018 17:31	NA	NA	NA	NA	NA	135	25_2016	NA	NA	NA
994	Weekly	17	20/06/2016	25	2016	VALIDATED	29/06/2016 03:28	NA	NA	NA	29/06/2016 03:28	NA	17	25_2016	NA	29/06/2016 03:28	NA
995	Weekly	5	20/06/2016	25	2016	PENDING	27/07/2018 17:52	1	NA	NA	NA	NA	5	25_2016	NA	NA	NA
996	Weekly	5	13/06/2016	24	2016	VALIDATED	03/11/2016 18:22	1	NA	NA	03/11/2016 18:22	NA	5	24_2016	NA	03/11/2016 18:22	NA
997	Weekly	13	20/06/2016	25	2016	VALIDATED	01/07/2016 00:49	NA	29/06/2016 13:31	NA	01/07/2016 00:49	NA	13	25_2016	221497	01/07/2016 00:49	127048
998	Weekly	24	13/06/2016	24	2016	VALIDATED	01/07/2016 00:46	NA	30/06/2016 10:58	NA	01/07/2016 00:46	NA	24	24_2016	903526	01/07/2016 00:46	49676
999	Weekly	24	20/06/2016	25	2016	VALIDATED	01/07/2016 00:48	NA	30/06/2016 11:04	NA	01/07/2016 00:48	NA	24	25_2016	299060	01/07/2016 00:48	49421
1000	Weekly	29	20/06/2016	25	2016	VALIDATED	01/07/2016 00:43	NA	27/06/2016 11:13	NA	01/07/2016 00:43	NA	29	25_2016	40437	01/07/2016 00:43	307755
1001	Weekly	43	20/06/2016	25	2016	VALIDATED	01/07/2016 00:41	NA	30/06/2016 15:00	NA	01/07/2016 00:41	NA	43	25_2016	313252	01/07/2016 00:41	34837
1002	Weekly	28	20/06/2016	25	2016	VALIDATED	02/09/2016 01:39	NA	30/06/2016 17:01	NA	02/09/2016 01:39	NA	28	25_2016	320476	02/09/2016 01:39	5474285
1003	Weekly	19	20/06/2016	25	2016	VALIDATED	01/07/2016 00:39	NA	30/06/2016 21:11	NA	01/07/2016 00:39	NA	19	25_2016	335472	01/07/2016 00:39	12490
1004	Weekly	18	13/06/2016	24	2016	VALIDATED	05/07/2016 19:04	NA	01/07/2016 12:45	NA	05/07/2016 19:04	NA	18	24_2016	996348	05/07/2016 19:04	368325
1005	Weekly	25	13/06/2016	24	2016	VALIDATED	05/07/2016 19:34	NA	20/06/2016 14:15	NA	05/07/2016 19:34	NA	25	24_2016	51335	05/07/2016 19:34	1315129
1006	Weekly	25	20/06/2016	25	2016	VALIDATED	05/07/2016 19:33	NA	27/06/2016 14:30	NA	05/07/2016 19:33	NA	25	25_2016	52233	05/07/2016 19:33	709369
1007	Weekly	95	27/06/2016	26	2016	VALIDATED	01/09/2016 19:13	NA	04/07/2016 03:13	NA	01/09/2016 19:13	NA	95	26_2016	11589	01/09/2016 19:13	5155225
1008	Weekly	167	27/06/2016	26	2016	VALIDATED	05/07/2016 18:58	NA	04/07/2016 05:27	NA	05/07/2016 18:58	NA	167	26_2016	19674	05/07/2016 18:58	135023
1009	Weekly	117	27/06/2016	26	2016	VALIDATED	05/07/2016 09:54	NA	04/07/2016 05:41	NA	05/07/2016 09:54	NA	117	26_2016	20490	05/07/2016 09:54	101589
1010	Weekly	110	27/06/2016	26	2016	VALIDATED	05/07/2016 09:54	NA	04/07/2016 05:46	NA	05/07/2016 09:54	NA	110	26_2016	20776	05/07/2016 09:54	101268
1011	Weekly	104	27/06/2016	26	2016	VALIDATED	05/07/2016 09:51	NA	NA	NA	05/07/2016 09:51	NA	104	26_2016	NA	05/07/2016 09:51	NA
1012	Weekly	87	27/06/2016	26	2016	VALIDATED	01/09/2016 19:19	NA	04/07/2016 06:19	NA	01/09/2016 19:19	NA	87	26_2016	22748	01/09/2016 19:19	5144448
1013	Weekly	90	27/06/2016	26	2016	VALIDATED	01/09/2016 19:17	NA	04/07/2016 06:23	NA	01/09/2016 19:17	NA	90	26_2016	22980	01/09/2016 19:17	5144057
1014	Weekly	134	27/06/2016	26	2016	VALIDATED	05/07/2016 10:53	NA	04/07/2016 06:23	NA	05/07/2016 10:53	NA	134	26_2016	22984	05/07/2016 10:53	102651
1015	Weekly	96	27/06/2016	26	2016	VALIDATED	01/09/2016 19:15	NA	04/07/2016 06:29	NA	01/09/2016 19:15	NA	96	26_2016	23388	01/09/2016 19:15	5143567
1016	Weekly	166	27/06/2016	26	2016	VALIDATED	05/07/2016 18:57	NA	04/07/2016 06:31	NA	05/07/2016 18:57	NA	166	26_2016	23472	05/07/2016 18:57	131189
1017	Weekly	124	27/06/2016	26	2016	VALIDATED	05/07/2016 09:50	NA	04/07/2016 06:36	NA	05/07/2016 09:50	NA	124	26_2016	23794	05/07/2016 09:50	98038
1018	Weekly	111	27/06/2016	26	2016	VALIDATED	05/07/2016 09:49	NA	04/07/2016 06:45	NA	05/07/2016 09:49	NA	111	26_2016	24304	05/07/2016 09:49	97495
1019	Weekly	99	27/06/2016	26	2016	VALIDATED	01/09/2016 19:24	NA	04/07/2016 06:56	NA	01/09/2016 19:24	NA	99	26_2016	25017	01/09/2016 19:24	5142430
1020	Weekly	120	27/06/2016	26	2016	VALIDATED	05/07/2016 09:49	NA	04/07/2016 06:58	NA	05/07/2016 09:49	NA	120	26_2016	25106	05/07/2016 09:49	96639
1021	Weekly	9	27/06/2016	26	2016	PENDING	27/07/2018 14:14	NA	04/07/2016 07:03	NA	NA	NA	9	26_2016	25429	NA	NA
1022	Weekly	138	27/06/2016	26	2016	PENDING	27/07/2018 17:41	NA	04/07/2016 07:06	NA	NA	NA	138	26_2016	25618	NA	NA
1023	Weekly	116	27/06/2016	26	2016	VALIDATED	05/07/2016 09:48	NA	04/07/2016 07:13	NA	05/07/2016 09:48	NA	116	26_2016	26000	05/07/2016 09:48	95719
1024	Weekly	80	27/06/2016	26	2016	VALIDATED	04/07/2016 19:28	NA	04/07/2016 07:15	NA	04/07/2016 19:28	NA	80	26_2016	26108	04/07/2016 19:28	43983
1025	Weekly	136	27/06/2016	26	2016	VALIDATED	05/07/2016 10:52	NA	04/07/2016 07:18	NA	05/07/2016 10:52	NA	136	26_2016	26326	05/07/2016 10:52	99243
1026	Weekly	82	27/06/2016	26	2016	VALIDATED	04/07/2016 19:26	NA	NA	NA	04/07/2016 19:26	NA	82	26_2016	NA	04/07/2016 19:26	NA
1027	Weekly	127	27/06/2016	26	2016	PENDING	27/07/2018 17:39	NA	04/07/2016 07:23	NA	NA	NA	127	26_2016	26586	NA	NA
1028	Weekly	128	27/06/2016	26	2016	VALIDATED	05/07/2016 10:51	NA	04/07/2016 07:29	NA	05/07/2016 10:51	NA	128	26_2016	26950	05/07/2016 10:51	98544
1029	Weekly	141	27/06/2016	26	2016	VALIDATED	05/07/2016 10:58	NA	04/07/2016 07:38	NA	05/07/2016 10:58	NA	141	26_2016	27498	05/07/2016 10:58	98441
1030	Weekly	89	27/06/2016	26	2016	VALIDATED	01/09/2016 19:21	NA	04/07/2016 07:43	NA	01/09/2016 19:21	NA	89	26_2016	27814	01/09/2016 19:21	5139454
1031	Weekly	81	27/06/2016	26	2016	VALIDATED	04/07/2016 19:22	NA	04/07/2016 07:45	NA	04/07/2016 19:22	NA	81	26_2016	27910	04/07/2016 19:22	41827
1032	Weekly	163	27/06/2016	26	2016	VALIDATED	05/07/2016 18:57	NA	04/07/2016 07:46	NA	05/07/2016 18:57	NA	163	26_2016	27969	05/07/2016 18:57	126657
1033	Weekly	175	27/06/2016	26	2016	VALIDATED	05/07/2016 18:56	NA	04/07/2016 07:49	NA	05/07/2016 18:56	NA	175	26_2016	28148	05/07/2016 18:56	126436
1034	Weekly	60	27/06/2016	26	2016	PENDING	27/07/2018 15:34	NA	04/07/2016 07:50	NA	NA	NA	60	26_2016	28236	NA	NA
1035	Weekly	114	27/06/2016	26	2016	VALIDATED	31/08/2016 00:14	NA	04/07/2016 07:59	NA	31/08/2016 00:14	NA	114	26_2016	28745	31/08/2016 00:14	4983317
1036	Weekly	174	27/06/2016	26	2016	VALIDATED	05/07/2016 18:55	NA	04/07/2016 08:00	NA	05/07/2016 18:55	NA	174	26_2016	28808	05/07/2016 18:55	125733
1037	Weekly	16	20/06/2016	25	2016	VALIDATED	02/09/2016 04:55	NA	04/07/2016 08:04	NA	02/09/2016 04:55	NA	16	25_2016	633842	02/09/2016 04:55	5172706
1038	Weekly	122	20/06/2016	25	2016	VALIDATED	05/07/2016 09:47	NA	04/07/2016 08:07	NA	05/07/2016 09:47	NA	122	25_2016	634060	05/07/2016 09:47	92369
1039	Weekly	121	27/06/2016	26	2016	VALIDATED	05/07/2016 09:47	NA	04/07/2016 08:07	NA	05/07/2016 09:47	NA	121	26_2016	29269	05/07/2016 09:47	92382
1040	Weekly	79	27/06/2016	26	2016	VALIDATED	04/07/2016 19:20	NA	04/07/2016 08:10	NA	04/07/2016 19:20	NA	79	26_2016	29418	04/07/2016 19:20	40183
1041	Weekly	122	27/06/2016	26	2016	PENDING	27/07/2018 17:18	NA	04/07/2016 08:11	NA	NA	NA	122	26_2016	29507	NA	NA
1042	Weekly	88	27/06/2016	26	2016	VALIDATED	01/09/2016 19:27	NA	04/07/2016 08:18	NA	01/09/2016 19:27	NA	88	26_2016	29906	01/09/2016 19:27	5137761
1043	Weekly	94	27/06/2016	26	2016	VALIDATED	01/09/2016 19:22	NA	04/07/2016 08:18	NA	01/09/2016 19:22	NA	94	26_2016	29919	01/09/2016 19:22	5137423
1044	Weekly	155	27/06/2016	26	2016	VALIDATED	27/08/2016 13:47	NA	04/07/2016 08:21	NA	27/08/2016 13:47	NA	155	26_2016	30087	27/08/2016 13:47	4685173
1045	Weekly	109	27/06/2016	26	2016	VALIDATED	05/07/2016 09:45	NA	04/07/2016 08:36	NA	05/07/2016 09:45	NA	109	26_2016	31012	05/07/2016 09:45	90508
1046	Weekly	161	20/06/2016	25	2016	VALIDATED	27/08/2016 12:54	NA	04/07/2016 08:37	NA	27/08/2016 12:54	NA	161	25_2016	635840	27/08/2016 12:54	4681023
1047	Weekly	161	27/06/2016	26	2016	VALIDATED	27/08/2016 12:54	NA	04/07/2016 08:38	NA	27/08/2016 12:54	NA	161	26_2016	31129	27/08/2016 12:54	4680968
1048	Weekly	33	27/06/2016	26	2016	VALIDATED	02/09/2016 05:16	NA	04/07/2016 08:41	NA	02/09/2016 05:16	NA	33	26_2016	31318	02/09/2016 05:16	5171680
1049	Weekly	118	27/06/2016	26	2016	VALIDATED	05/07/2016 09:44	NA	04/07/2016 08:43	NA	05/07/2016 09:44	NA	118	26_2016	31382	05/07/2016 09:44	90102
1050	Weekly	152	27/06/2016	26	2016	VALIDATED	27/08/2016 12:34	NA	04/07/2016 08:50	NA	27/08/2016 12:34	NA	152	26_2016	31856	27/08/2016 12:34	4679016
1051	Weekly	156	28/07/2014	31	2014	PENDING	27/07/2018 16:28	NA	04/07/2016 08:54	NA	NA	NA	156	31_2014	NA	NA	NA
1052	Weekly	160	27/06/2016	26	2016	VALIDATED	27/08/2016 14:42	NA	04/07/2016 09:01	NA	27/08/2016 14:42	NA	160	26_2016	32471	27/08/2016 14:42	4686051
1053	Weekly	149	27/06/2016	26	2016	VALIDATED	29/08/2016 18:14	NA	04/07/2016 09:02	NA	29/08/2016 18:14	NA	149	26_2016	32527	29/08/2016 18:14	4871534
1054	Weekly	29	27/06/2016	26	2016	REJECTED	01/09/2016 04:58	NA	05/07/2016 07:17	NA	NA	01/09/2016 04:58	29	26_2016	112635	01/09/2016 04:58	5002891
1055	Weekly	25	27/06/2016	26	2016	REJECTED	05/07/2016 19:11	NA	05/07/2016 07:28	NA	NA	05/07/2016 19:11	25	26_2016	113288	05/07/2016 19:11	42196
1056	Weekly	113	27/06/2016	26	2016	VALIDATED	05/07/2016 09:43	NA	04/07/2016 09:09	NA	05/07/2016 09:43	NA	113	26_2016	32949	05/07/2016 09:43	88452
1057	Weekly	139	27/06/2016	26	2016	VALIDATED	05/07/2016 10:46	NA	04/07/2016 09:19	NA	05/07/2016 10:46	NA	139	26_2016	33547	05/07/2016 10:46	91639
1058	Weekly	168	13/06/2016	24	2016	VALIDATED	27/08/2016 14:24	NA	04/07/2016 09:31	NA	27/08/2016 14:24	NA	168	24_2016	1243917	27/08/2016 14:24	4683144
1059	Weekly	85	27/06/2016	26	2016	VALIDATED	04/07/2016 19:18	NA	04/07/2016 09:32	NA	04/07/2016 19:18	NA	85	26_2016	34350	04/07/2016 19:18	35188
1060	Weekly	115	27/06/2016	26	2016	VALIDATED	05/07/2016 09:42	NA	04/07/2016 09:35	NA	05/07/2016 09:42	NA	115	26_2016	34548	05/07/2016 09:42	86811
1061	Weekly	100	27/06/2016	26	2016	VALIDATED	01/09/2016 19:12	NA	NA	NA	01/09/2016 19:12	NA	100	26_2016	NA	01/09/2016 19:12	NA
1062	Weekly	19	27/06/2016	26	2016	REJECTED	02/09/2016 04:34	NA	04/07/2016 09:56	NA	NA	02/09/2016 04:34	19	26_2016	35770	02/09/2016 04:34	5164680
1063	Weekly	119	27/06/2016	26	2016	VALIDATED	05/07/2016 09:41	NA	04/07/2016 09:57	NA	05/07/2016 09:41	NA	119	26_2016	35839	05/07/2016 09:41	85470
1064	Weekly	150	27/06/2016	26	2016	VALIDATED	27/08/2016 13:28	NA	04/07/2016 09:59	NA	27/08/2016 13:28	NA	150	26_2016	35979	27/08/2016 13:28	4678104
1065	Weekly	123	27/06/2016	26	2016	VALIDATED	31/08/2016 00:30	NA	04/07/2016 10:03	NA	31/08/2016 00:30	NA	123	26_2016	36206	31/08/2016 00:30	4976843
1066	Weekly	97	27/06/2016	26	2016	VALIDATED	01/09/2016 19:41	NA	04/07/2016 10:09	NA	01/09/2016 19:41	NA	97	26_2016	36562	01/09/2016 19:41	5131930
1067	Weekly	145	27/06/2016	26	2016	VALIDATED	05/07/2016 10:45	NA	04/07/2016 10:10	NA	05/07/2016 10:45	NA	145	26_2016	36633	05/07/2016 10:45	88510
1068	Weekly	176	27/06/2016	26	2016	VALIDATED	05/07/2016 18:49	NA	04/07/2016 10:18	NA	05/07/2016 18:49	NA	176	26_2016	37080	05/07/2016 18:49	117066
1069	Weekly	140	27/06/2016	26	2016	VALIDATED	05/07/2016 10:45	NA	04/07/2016 10:30	NA	05/07/2016 10:45	NA	140	26_2016	37814	05/07/2016 10:45	87297
1070	Weekly	98	27/06/2016	26	2016	VALIDATED	01/09/2016 19:18	NA	04/07/2016 10:47	NA	01/09/2016 19:18	NA	98	26_2016	38867	01/09/2016 19:18	5128252
1071	Weekly	133	27/06/2016	26	2016	VALIDATED	05/07/2016 10:44	NA	04/07/2016 12:28	NA	05/07/2016 10:44	NA	133	26_2016	44906	05/07/2016 10:44	80146
1072	Weekly	170	27/06/2016	26	2016	VALIDATED	05/07/2016 18:48	NA	04/07/2016 10:56	NA	05/07/2016 18:48	NA	170	26_2016	39375	05/07/2016 18:48	114722
1073	Weekly	144	27/06/2016	26	2016	PENDING	27/07/2018 17:41	NA	04/07/2016 11:02	NA	NA	NA	144	26_2016	39774	NA	NA
1074	Weekly	137	27/06/2016	26	2016	VALIDATED	05/07/2016 10:42	NA	04/07/2016 11:09	NA	05/07/2016 10:42	NA	137	26_2016	40162	05/07/2016 10:42	84758
1075	Weekly	173	27/06/2016	26	2016	VALIDATED	27/08/2016 13:21	NA	04/07/2016 11:13	NA	27/08/2016 13:21	NA	173	26_2016	40429	27/08/2016 13:21	4673284
1076	Weekly	23	27/06/2016	26	2016	VALIDATED	05/07/2016 19:08	NA	04/07/2016 11:23	NA	05/07/2016 19:08	NA	23	26_2016	41029	05/07/2016 19:08	114258
1077	Weekly	130	27/06/2016	26	2016	VALIDATED	05/07/2016 10:41	NA	04/07/2016 11:31	NA	05/07/2016 10:41	NA	130	26_2016	41507	05/07/2016 10:41	83392
1078	Weekly	162	27/06/2016	26	2016	VALIDATED	05/07/2016 18:47	NA	04/07/2016 11:48	NA	05/07/2016 18:47	NA	162	26_2016	42503	05/07/2016 18:47	111561
1079	Weekly	148	27/06/2016	26	2016	VALIDATED	27/08/2016 12:16	NA	04/07/2016 11:49	NA	27/08/2016 12:16	NA	148	26_2016	42591	27/08/2016 12:16	4667205
1080	Weekly	171	27/06/2016	26	2016	VALIDATED	05/07/2016 18:46	NA	04/07/2016 12:11	NA	05/07/2016 18:46	NA	171	26_2016	43865	05/07/2016 18:46	110149
1081	Weekly	147	27/06/2016	26	2016	VALIDATED	05/07/2016 18:46	NA	04/07/2016 12:14	NA	05/07/2016 18:46	NA	147	26_2016	44086	05/07/2016 18:46	109896
1082	Weekly	143	27/06/2016	26	2016	VALIDATED	05/07/2016 10:41	NA	NA	NA	05/07/2016 10:41	NA	143	26_2016	NA	05/07/2016 10:41	NA
1083	Weekly	7	27/06/2016	26	2016	PENDING	27/07/2018 14:12	NA	04/07/2016 12:42	NA	NA	NA	7	26_2016	45758	NA	NA
1084	Weekly	18	27/06/2016	26	2016	VALIDATED	05/07/2016 19:02	NA	04/07/2016 12:55	NA	05/07/2016 19:02	NA	18	26_2016	46524	05/07/2016 19:02	108442
1085	Weekly	18	20/06/2016	25	2016	REJECTED	05/07/2016 19:03	NA	04/07/2016 12:57	NA	NA	05/07/2016 19:03	18	25_2016	651458	05/07/2016 19:03	108355
1086	Weekly	52	27/06/2016	26	2016	VALIDATED	30/08/2016 15:14	NA	04/07/2016 14:18	NA	30/08/2016 15:14	NA	52	26_2016	51518	30/08/2016 15:14	4928161
1087	Weekly	159	27/06/2016	26	2016	VALIDATED	05/07/2016 18:45	NA	04/07/2016 14:28	NA	05/07/2016 18:45	NA	159	26_2016	52115	05/07/2016 18:45	101815
1088	Weekly	15	27/06/2016	26	2016	VALIDATED	01/09/2016 04:38	NA	04/07/2016 15:56	NA	01/09/2016 04:38	NA	15	26_2016	57377	01/09/2016 04:38	5056931
1089	Weekly	106	27/06/2016	26	2016	VALIDATED	05/07/2016 09:40	NA	04/07/2016 16:03	NA	05/07/2016 09:40	NA	106	26_2016	57800	05/07/2016 09:40	63452
1090	Weekly	8	27/06/2016	26	2016	PENDING	27/07/2018 14:19	NA	04/07/2016 16:48	NA	NA	NA	8	26_2016	60499	NA	NA
1091	Weekly	78	27/06/2016	26	2016	VALIDATED	10/10/2016 18:25	1	NA	NA	10/10/2016 18:25	NA	78	26_2016	NA	10/10/2016 18:25	NA
1092	Weekly	28	27/06/2016	26	2016	VALIDATED	05/07/2016 18:56	NA	04/07/2016 17:19	NA	05/07/2016 18:56	NA	28	26_2016	62371	05/07/2016 18:56	92214
1093	Weekly	157	27/06/2016	26	2016	VALIDATED	05/07/2016 18:44	NA	04/07/2016 17:24	NA	05/07/2016 18:44	NA	157	26_2016	62693	05/07/2016 18:44	91183
1094	Weekly	62	20/06/2016	25	2016	VALIDATED	03/11/2016 18:21	1	NA	NA	03/11/2016 18:21	NA	62	25_2016	NA	03/11/2016 18:21	NA
1095	Weekly	84	27/06/2016	26	2016	VALIDATED	05/07/2016 19:28	NA	NA	NA	05/07/2016 19:28	NA	84	26_2016	NA	05/07/2016 19:28	NA
1096	Weekly	35	27/06/2016	26	2016	VALIDATED	05/07/2016 18:55	NA	NA	NA	05/07/2016 18:55	NA	35	26_2016	NA	05/07/2016 18:55	NA
1097	Weekly	132	27/06/2016	26	2016	VALIDATED	05/07/2016 10:40	NA	05/07/2016 07:31	NA	05/07/2016 10:40	NA	132	26_2016	113470	05/07/2016 10:40	11359
1098	Weekly	101	27/06/2016	26	2016	PENDING	27/07/2018 19:18	1	NA	NA	NA	NA	101	26_2016	NA	NA	NA
1099	Weekly	44	27/06/2016	26	2016	VALIDATED	05/07/2016 18:53	NA	05/07/2016 07:48	NA	05/07/2016 18:53	NA	44	26_2016	114534	05/07/2016 18:53	39884
1100	Weekly	102	27/06/2016	26	2016	VALIDATED	31/08/2016 00:24	NA	05/07/2016 08:02	NA	31/08/2016 00:24	NA	102	26_2016	115332	31/08/2016 00:24	4897350
1101	Weekly	4	27/06/2016	26	2016	PENDING	27/07/2018 19:49	1	NA	NA	NA	NA	4	26_2016	NA	NA	NA
1102	Weekly	4	20/06/2016	25	2016	PENDING	27/07/2018 19:49	1	NA	NA	NA	NA	4	25_2016	NA	NA	NA
1103	Weekly	105	27/06/2016	26	2016	VALIDATED	31/08/2016 01:14	NA	05/07/2016 08:35	NA	31/08/2016 01:14	NA	105	26_2016	117307	31/08/2016 01:14	4898391
1104	Weekly	125	27/06/2016	26	2016	PENDING	27/07/2018 18:44	1	NA	NA	NA	NA	125	26_2016	NA	NA	NA
1105	Weekly	6	27/06/2016	26	2016	PENDING	27/07/2018 14:10	NA	05/07/2016 08:42	NA	NA	NA	6	26_2016	117747	NA	NA
1106	Weekly	14	27/06/2016	26	2016	PENDING	27/07/2018 14:52	NA	NA	NA	NA	NA	14	26_2016	NA	NA	NA
1107	Weekly	20	27/06/2016	26	2016	VALIDATED	31/08/2016 15:35	NA	05/07/2016 15:19	NA	31/08/2016 15:35	NA	20	26_2016	141544	31/08/2016 15:35	4925787
1108	Weekly	55	27/06/2016	26	2016	PENDING	27/07/2018 17:56	1	NA	NA	NA	NA	55	26_2016	NA	NA	NA
1109	Weekly	146	27/06/2016	26	2016	VALIDATED	01/09/2016 14:20	1	NA	NA	30/08/2016 14:39	NA	146	26_2016	NA	30/08/2016 14:39	NA
1110	Weekly	12	27/06/2016	26	2016	PENDING	27/07/2018 18:06	1	NA	NA	NA	NA	12	26_2016	NA	NA	NA
1111	Weekly	2	27/06/2016	26	2016	PENDING	05/07/2016 19:29	1	NA	NA	NA	NA	2	26_2016	NA	NA	NA
1112	Weekly	13	27/06/2016	26	2016	REJECTED	02/09/2016 01:32	NA	05/07/2016 17:56	NA	NA	02/09/2016 01:32	13	26_2016	151010	02/09/2016 01:32	5038544
1113	Weekly	83	27/06/2016	26	2016	VALIDATED	05/09/2016 19:41	NA	NA	NA	05/09/2016 19:41	NA	83	26_2016	NA	05/09/2016 19:41	NA
1114	Weekly	17	27/06/2016	26	2016	PENDING	27/07/2018 14:51	NA	NA	NA	NA	NA	17	26_2016	NA	NA	NA
1115	Weekly	126	27/06/2016	26	2016	VALIDATED	30/08/2016 17:02	NA	06/07/2016 10:37	NA	30/08/2016 17:02	NA	126	26_2016	211044	30/08/2016 17:02	4775088
1116	Weekly	93	27/06/2016	26	2016	VALIDATED	01/09/2016 19:46	NA	08/07/2016 09:05	NA	01/09/2016 19:46	NA	93	26_2016	378327	01/09/2016 19:46	4790485
1117	Weekly	95	04/07/2016	27	2016	VALIDATED	01/09/2016 19:13	NA	11/07/2016 01:14	NA	01/09/2016 19:13	NA	95	27_2016	4452	01/09/2016 19:13	4557578
1118	Weekly	99	04/07/2016	27	2016	VALIDATED	01/09/2016 19:24	NA	11/07/2016 05:03	NA	01/09/2016 19:24	NA	99	27_2016	18230	01/09/2016 19:24	4544426
1119	Weekly	117	04/07/2016	27	2016	VALIDATED	31/08/2016 08:58	NA	11/07/2016 05:56	NA	31/08/2016 08:58	NA	117	27_2016	21388	31/08/2016 08:58	4417321
1120	Weekly	60	04/07/2016	27	2016	PENDING	27/07/2018 15:34	NA	11/07/2016 06:18	NA	NA	NA	60	27_2016	22706	NA	NA
1121	Weekly	126	04/07/2016	27	2016	VALIDATED	30/08/2016 17:01	NA	11/07/2016 07:01	NA	30/08/2016 17:01	NA	126	27_2016	25278	30/08/2016 17:01	4356025
1122	Weekly	104	04/07/2016	27	2016	VALIDATED	31/08/2016 08:36	NA	NA	NA	31/08/2016 08:36	NA	104	27_2016	NA	31/08/2016 08:36	NA
1123	Weekly	90	04/07/2016	27	2016	VALIDATED	01/09/2016 19:17	NA	11/07/2016 07:18	NA	01/09/2016 19:17	NA	90	27_2016	26335	01/09/2016 19:17	4535909
1124	Weekly	87	04/07/2016	27	2016	VALIDATED	01/09/2016 19:20	NA	11/07/2016 07:22	NA	01/09/2016 19:20	NA	87	27_2016	26554	01/09/2016 19:20	4535850
1125	Weekly	136	04/07/2016	27	2016	VALIDATED	30/08/2016 17:40	NA	11/07/2016 07:35	NA	30/08/2016 17:40	NA	136	27_2016	27330	30/08/2016 17:40	4356308
1126	Weekly	124	04/07/2016	27	2016	VALIDATED	31/08/2016 09:10	NA	11/07/2016 07:43	NA	31/08/2016 09:10	NA	124	27_2016	27811	31/08/2016 09:10	4411612
1127	Weekly	93	04/07/2016	27	2016	VALIDATED	01/09/2016 19:47	NA	11/07/2016 07:45	NA	01/09/2016 19:47	NA	93	27_2016	27901	01/09/2016 19:47	4536121
1128	Weekly	111	04/07/2016	27	2016	VALIDATED	27/08/2016 22:35	NA	11/07/2016 07:48	NA	27/08/2016 22:35	NA	111	27_2016	28083	27/08/2016 22:35	4114043
1129	Weekly	116	04/07/2016	27	2016	VALIDATED	31/08/2016 01:10	NA	11/07/2016 07:54	NA	31/08/2016 01:10	NA	116	27_2016	28448	31/08/2016 01:10	4382187
1130	Weekly	88	04/07/2016	27	2016	VALIDATED	01/09/2016 19:29	NA	11/07/2016 08:00	NA	01/09/2016 19:29	NA	88	27_2016	28835	01/09/2016 19:29	4534125
1131	Weekly	94	04/07/2016	27	2016	VALIDATED	01/09/2016 19:22	NA	11/07/2016 08:04	NA	01/09/2016 19:22	NA	94	27_2016	29085	01/09/2016 19:22	4533466
1132	Weekly	89	04/07/2016	27	2016	VALIDATED	01/09/2016 19:21	NA	11/07/2016 08:06	NA	01/09/2016 19:21	NA	89	27_2016	29205	01/09/2016 19:21	4533270
1133	Weekly	119	04/07/2016	27	2016	VALIDATED	31/08/2016 08:25	NA	11/07/2016 08:10	NA	31/08/2016 08:25	NA	119	27_2016	29403	31/08/2016 08:25	4407302
1134	Weekly	115	04/07/2016	27	2016	VALIDATED	27/08/2016 22:30	NA	11/07/2016 08:21	NA	27/08/2016 22:30	NA	115	27_2016	30088	27/08/2016 22:30	4111743
1135	Weekly	151	04/07/2016	27	2016	VALIDATED	27/08/2016 13:15	NA	11/07/2016 08:31	NA	27/08/2016 13:15	NA	151	27_2016	30669	27/08/2016 13:15	4077883
1136	Weekly	170	04/07/2016	27	2016	VALIDATED	27/08/2016 14:29	NA	11/07/2016 08:31	NA	27/08/2016 14:29	NA	170	27_2016	30679	27/08/2016 14:29	4082310
1137	Weekly	150	04/07/2016	27	2016	VALIDATED	27/08/2016 13:27	NA	11/07/2016 08:31	NA	27/08/2016 13:27	NA	150	27_2016	30704	27/08/2016 13:27	4078551
1138	Weekly	139	04/07/2016	27	2016	VALIDATED	30/08/2016 17:51	NA	11/07/2016 08:31	NA	30/08/2016 17:51	NA	139	27_2016	30709	30/08/2016 17:51	4353570
1139	Weekly	81	04/07/2016	27	2016	VALIDATED	05/09/2016 19:41	NA	11/07/2016 08:31	NA	05/09/2016 19:41	NA	81	27_2016	30719	05/09/2016 19:41	4878548
1140	Weekly	85	04/07/2016	27	2016	VALIDATED	05/09/2016 19:40	NA	11/07/2016 08:32	NA	05/09/2016 19:40	NA	85	27_2016	30742	05/09/2016 19:40	4878514
1141	Weekly	82	04/07/2016	27	2016	PENDING	27/07/2018 16:05	NA	NA	NA	NA	NA	82	27_2016	NA	NA	NA
1142	Weekly	162	04/07/2016	27	2016	VALIDATED	27/08/2016 14:36	NA	11/07/2016 08:33	NA	27/08/2016 14:36	NA	162	27_2016	30790	27/08/2016 14:36	4082585
1143	Weekly	174	04/07/2016	27	2016	VALIDATED	27/08/2016 14:38	NA	11/07/2016 08:36	NA	27/08/2016 14:38	NA	174	27_2016	31012	27/08/2016 14:38	4082507
1144	Weekly	159	04/07/2016	27	2016	VALIDATED	27/08/2016 14:16	NA	11/07/2016 08:38	NA	27/08/2016 14:16	NA	159	27_2016	31107	27/08/2016 14:16	4081057
1145	Weekly	149	04/07/2016	27	2016	VALIDATED	27/08/2016 12:45	NA	11/07/2016 08:38	NA	27/08/2016 12:45	NA	149	27_2016	31121	27/08/2016 12:45	4075607
1146	Weekly	91	04/07/2016	27	2016	VALIDATED	01/09/2016 19:54	NA	11/07/2016 08:44	NA	01/09/2016 19:54	NA	91	27_2016	31497	01/09/2016 19:54	4532945
1147	Weekly	79	04/07/2016	27	2016	VALIDATED	26/08/2016 18:41	NA	11/07/2016 08:46	NA	26/08/2016 18:41	NA	79	27_2016	31611	26/08/2016 18:41	4010082
1148	Weekly	145	04/07/2016	27	2016	VALIDATED	30/08/2016 17:10	NA	11/07/2016 08:48	NA	30/08/2016 17:10	NA	145	27_2016	31705	30/08/2016 17:10	4350104
1149	Weekly	147	04/07/2016	27	2016	VALIDATED	27/08/2016 14:18	NA	11/07/2016 08:50	NA	27/08/2016 14:18	NA	147	27_2016	31805	27/08/2016 14:18	4080497
1150	Weekly	97	04/07/2016	27	2016	VALIDATED	01/09/2016 19:43	NA	11/07/2016 09:01	NA	01/09/2016 19:43	NA	97	27_2016	32465	01/09/2016 19:43	4531372
1151	Weekly	114	04/07/2016	27	2016	VALIDATED	31/08/2016 00:15	NA	11/07/2016 09:03	NA	31/08/2016 00:15	NA	114	27_2016	32601	31/08/2016 00:15	4374721
1152	Weekly	120	04/07/2016	27	2016	VALIDATED	27/08/2016 22:39	NA	11/07/2016 09:04	NA	27/08/2016 22:39	NA	120	27_2016	32653	27/08/2016 22:39	4109695
1153	Weekly	110	04/07/2016	27	2016	VALIDATED	31/08/2016 01:22	NA	11/07/2016 09:05	NA	31/08/2016 01:22	NA	110	27_2016	32714	31/08/2016 01:22	4378618
1154	Weekly	134	04/07/2016	27	2016	VALIDATED	30/08/2016 17:44	NA	11/07/2016 09:07	NA	30/08/2016 17:44	NA	134	27_2016	32834	30/08/2016 17:44	4351044
1155	Weekly	176	04/07/2016	27	2016	VALIDATED	27/08/2016 13:08	NA	11/07/2016 09:11	NA	27/08/2016 13:08	NA	176	27_2016	33103	27/08/2016 13:08	4075034
1156	Weekly	121	04/07/2016	27	2016	VALIDATED	31/08/2016 00:50	NA	11/07/2016 09:13	NA	31/08/2016 00:50	NA	121	27_2016	33215	31/08/2016 00:50	4376214
1157	Weekly	102	04/07/2016	27	2016	VALIDATED	31/08/2016 00:24	NA	11/07/2016 09:14	NA	31/08/2016 00:24	NA	102	27_2016	33255	31/08/2016 00:24	4374612
1158	Weekly	113	04/07/2016	27	2016	VALIDATED	31/08/2016 08:41	NA	11/07/2016 09:33	NA	31/08/2016 08:41	NA	113	27_2016	34386	31/08/2016 08:41	4403294
1159	Weekly	123	04/07/2016	27	2016	VALIDATED	31/08/2016 00:28	NA	11/07/2016 09:47	NA	31/08/2016 00:28	NA	123	27_2016	35221	31/08/2016 00:28	4372894
1160	Weekly	140	04/07/2016	27	2016	VALIDATED	30/08/2016 17:23	NA	11/07/2016 09:47	NA	30/08/2016 17:23	NA	140	27_2016	35261	30/08/2016 17:23	4347336
1161	Weekly	122	04/07/2016	27	2016	VALIDATED	28/08/2016 08:49	NA	11/07/2016 09:54	NA	28/08/2016 08:49	NA	122	27_2016	35695	28/08/2016 08:49	4143295
1162	Weekly	163	04/07/2016	27	2016	VALIDATED	27/08/2016 13:55	NA	11/07/2016 09:56	NA	27/08/2016 13:55	NA	163	27_2016	35763	27/08/2016 13:55	4075189
1163	Weekly	166	04/07/2016	27	2016	VALIDATED	27/08/2016 12:22	NA	11/07/2016 09:58	NA	27/08/2016 12:22	NA	166	27_2016	35899	27/08/2016 12:22	4069472
1164	Weekly	157	04/07/2016	27	2016	VALIDATED	27/08/2016 13:42	NA	11/07/2016 10:14	NA	27/08/2016 13:42	NA	157	27_2016	36860	27/08/2016 13:42	4073295
1165	Weekly	83	04/07/2016	27	2016	VALIDATED	05/09/2016 19:40	NA	NA	NA	05/09/2016 19:40	NA	83	27_2016	NA	05/09/2016 19:40	NA
1166	Weekly	137	04/07/2016	27	2016	VALIDATED	30/08/2016 17:07	NA	11/07/2016 10:39	NA	30/08/2016 17:07	NA	137	27_2016	38355	30/08/2016 17:07	4343305
1167	Weekly	156	19/01/2015	4	2015	PENDING	27/07/2018 16:26	NA	11/07/2016 10:45	NA	NA	NA	156	4_2015	NA	NA	NA
1168	Weekly	84	04/07/2016	27	2016	VALIDATED	05/09/2016 19:40	NA	NA	NA	05/09/2016 19:40	NA	84	27_2016	NA	05/09/2016 19:40	NA
1169	Weekly	143	04/07/2016	27	2016	VALIDATED	30/08/2016 17:52	NA	NA	NA	30/08/2016 17:52	NA	143	27_2016	NA	30/08/2016 17:52	NA
1170	Weekly	96	04/07/2016	27	2016	VALIDATED	01/09/2016 19:16	NA	11/07/2016 10:53	NA	01/09/2016 19:16	NA	96	27_2016	39194	01/09/2016 19:16	4522970
1171	Weekly	109	04/07/2016	27	2016	VALIDATED	31/08/2016 01:17	NA	11/07/2016 10:55	NA	31/08/2016 01:17	NA	109	27_2016	39309	31/08/2016 01:17	4371723
1172	Weekly	92	04/07/2016	27	2016	VALIDATED	01/09/2016 19:32	NA	11/07/2016 11:06	NA	01/09/2016 19:32	NA	92	27_2016	40016	01/09/2016 19:32	4523138
1173	Weekly	138	04/07/2016	27	2016	VALIDATED	30/08/2016 17:19	NA	11/07/2016 11:11	NA	30/08/2016 17:19	NA	138	27_2016	40278	30/08/2016 17:19	4342103
1174	Weekly	92	27/06/2016	26	2016	VALIDATED	01/09/2016 19:32	NA	11/07/2016 11:13	NA	01/09/2016 19:32	NA	92	26_2016	645200	01/09/2016 19:32	4522746
1175	Weekly	133	04/07/2016	27	2016	VALIDATED	30/08/2016 17:34	NA	11/07/2016 10:49	NA	30/08/2016 17:34	NA	133	27_2016	38973	30/08/2016 17:34	4344299
1176	Weekly	42	27/06/2016	26	2016	VALIDATED	02/09/2016 05:48	NA	11/07/2016 11:33	NA	02/09/2016 05:48	NA	42	26_2016	646416	02/09/2016 05:48	4558471
1177	Weekly	80	04/07/2016	27	2016	VALIDATED	26/08/2016 18:46	NA	11/07/2016 11:40	NA	26/08/2016 18:46	NA	80	27_2016	42028	26/08/2016 18:46	3999950
1178	Weekly	98	04/07/2016	27	2016	VALIDATED	01/09/2016 19:18	NA	11/07/2016 11:44	NA	01/09/2016 19:18	NA	98	27_2016	42269	01/09/2016 19:18	4520057
1179	Weekly	130	04/07/2016	27	2016	VALIDATED	30/08/2016 17:05	NA	11/07/2016 11:47	NA	30/08/2016 17:05	NA	130	27_2016	42453	30/08/2016 17:05	4339093
1180	Weekly	148	04/07/2016	27	2016	VALIDATED	27/08/2016 12:16	NA	11/07/2016 11:58	NA	27/08/2016 12:16	NA	148	27_2016	43087	27/08/2016 12:16	4061883
1181	Weekly	167	04/07/2016	27	2016	VALIDATED	27/08/2016 13:36	NA	11/07/2016 12:03	NA	27/08/2016 13:36	NA	167	27_2016	43381	27/08/2016 13:36	4066437
1182	Weekly	44	04/07/2016	27	2016	VALIDATED	02/09/2016 05:34	NA	11/07/2016 12:21	NA	02/09/2016 05:34	NA	44	27_2016	44474	02/09/2016 05:34	4554819
1183	Weekly	171	04/07/2016	27	2016	VALIDATED	27/08/2016 14:21	NA	11/07/2016 12:38	NA	27/08/2016 14:21	NA	171	27_2016	45491	27/08/2016 14:21	4066999
1184	Weekly	42	04/07/2016	27	2016	VALIDATED	02/09/2016 05:47	NA	11/07/2016 14:47	NA	02/09/2016 05:47	NA	42	27_2016	53267	02/09/2016 05:47	4546769
1185	Weekly	144	04/07/2016	27	2016	VALIDATED	30/08/2016 17:15	NA	11/07/2016 15:39	NA	30/08/2016 17:15	NA	144	27_2016	56382	30/08/2016 17:15	4325737
1186	Weekly	105	04/07/2016	27	2016	VALIDATED	31/08/2016 01:14	NA	11/07/2016 16:15	NA	31/08/2016 01:14	NA	105	27_2016	58524	31/08/2016 01:14	4352355
1187	Weekly	128	04/07/2016	27	2016	VALIDATED	30/08/2016 17:47	NA	11/07/2016 16:55	NA	30/08/2016 17:47	NA	128	27_2016	60902	30/08/2016 17:47	4323131
1188	Weekly	106	04/07/2016	27	2016	VALIDATED	31/08/2016 09:18	NA	11/07/2016 18:43	NA	31/08/2016 09:18	NA	106	27_2016	67406	31/08/2016 09:18	4372509
1189	Weekly	148	30/05/2016	22	2016	PENDING	27/07/2018 16:56	NA	11/07/2016 22:25	NA	NA	NA	148	22_2016	3104742	NA	NA
1190	Weekly	141	04/07/2016	27	2016	VALIDATED	30/08/2016 17:28	NA	12/07/2016 07:29	NA	30/08/2016 17:28	NA	141	27_2016	113385	30/08/2016 17:28	4269532
1191	Weekly	35	04/07/2016	27	2016	VALIDATED	02/09/2016 01:47	NA	NA	NA	02/09/2016 01:47	NA	35	27_2016	NA	02/09/2016 01:47	NA
1192	Weekly	132	04/07/2016	27	2016	VALIDATED	30/08/2016 17:36	NA	12/07/2016 10:42	NA	30/08/2016 17:36	NA	132	27_2016	124920	30/08/2016 17:36	4258497
1193	Weekly	175	04/07/2016	27	2016	VALIDATED	27/08/2016 13:53	NA	12/07/2016 11:45	NA	27/08/2016 13:53	NA	175	27_2016	128710	27/08/2016 13:53	3982081
1194	Weekly	118	04/07/2016	27	2016	PENDING	27/07/2018 17:15	NA	13/07/2016 00:33	NA	NA	NA	118	27_2016	174828	NA	NA
1195	Weekly	73	04/07/2016	27	2016	VALIDATED	28/08/2016 05:20	NA	17/07/2016 12:18	NA	28/08/2016 05:20	NA	73	27_2016	562729	28/08/2016 05:20	3603684
1196	Weekly	57	27/06/2016	26	2016	VALIDATED	30/08/2016 09:49	NA	17/07/2016 15:09	NA	30/08/2016 09:49	NA	57	26_2016	1177790	30/08/2016 09:49	3782384
1197	Weekly	69	27/06/2016	26	2016	VALIDATED	28/08/2016 05:22	NA	17/07/2016 16:21	NA	28/08/2016 05:22	NA	69	26_2016	1182104	28/08/2016 05:22	3589256
1198	Weekly	69	04/07/2016	27	2016	VALIDATED	28/08/2016 05:22	NA	17/07/2016 16:26	NA	28/08/2016 05:22	NA	69	27_2016	577602	28/08/2016 05:22	3588970
1199	Weekly	95	11/07/2016	28	2016	VALIDATED	01/09/2016 19:13	NA	18/07/2016 01:23	NA	01/09/2016 19:13	NA	95	28_2016	5000	01/09/2016 19:13	3952239
1200	Weekly	90	11/07/2016	28	2016	VALIDATED	01/09/2016 19:17	NA	18/07/2016 05:17	NA	01/09/2016 19:17	NA	90	28_2016	19040	01/09/2016 19:17	3938411
1201	Weekly	118	11/07/2016	28	2016	VALIDATED	26/08/2016 18:26	NA	18/07/2016 05:26	NA	26/08/2016 18:26	NA	118	28_2016	19608	26/08/2016 18:26	3416356
1202	Weekly	94	11/07/2016	28	2016	VALIDATED	01/09/2016 19:22	NA	18/07/2016 05:44	NA	01/09/2016 19:22	NA	94	28_2016	20671	01/09/2016 19:22	3937095
1203	Weekly	117	11/07/2016	28	2016	VALIDATED	31/08/2016 08:58	NA	18/07/2016 05:53	NA	31/08/2016 08:58	NA	117	28_2016	21200	31/08/2016 08:58	3812683
1204	Weekly	159	11/07/2016	28	2016	VALIDATED	27/08/2016 14:03	NA	18/07/2016 06:09	NA	27/08/2016 14:03	NA	159	28_2016	22154	27/08/2016 14:03	3484437
1205	Weekly	124	11/07/2016	28	2016	PENDING	27/07/2018 16:58	NA	18/07/2016 06:29	NA	NA	NA	124	28_2016	23352	NA	NA
1206	Weekly	134	11/07/2016	28	2016	VALIDATED	30/08/2016 17:44	NA	18/07/2016 06:29	NA	30/08/2016 17:44	NA	134	28_2016	23387	30/08/2016 17:44	3755676
1207	Weekly	166	11/07/2016	28	2016	VALIDATED	27/08/2016 12:22	NA	18/07/2016 06:56	NA	27/08/2016 12:22	NA	166	28_2016	24980	27/08/2016 12:22	3475569
1208	Weekly	116	11/07/2016	28	2016	VALIDATED	31/08/2016 01:10	NA	18/07/2016 07:02	NA	31/08/2016 01:10	NA	116	28_2016	25337	31/08/2016 01:10	3780485
1209	Weekly	136	11/07/2016	28	2016	VALIDATED	30/08/2016 17:39	NA	18/07/2016 07:11	NA	30/08/2016 17:39	NA	136	28_2016	25884	30/08/2016 17:39	3752886
1210	Weekly	104	11/07/2016	28	2016	VALIDATED	31/08/2016 08:35	NA	NA	NA	31/08/2016 08:35	NA	104	28_2016	NA	31/08/2016 08:35	NA
1211	Weekly	53	11/07/2016	28	2016	VALIDATED	30/08/2016 13:10	NA	18/07/2016 07:12	NA	30/08/2016 13:10	NA	53	28_2016	25966	30/08/2016 13:10	3736656
1212	Weekly	170	11/07/2016	28	2016	VALIDATED	27/08/2016 14:29	NA	18/07/2016 07:17	NA	27/08/2016 14:29	NA	170	28_2016	26255	27/08/2016 14:29	3481912
1213	Weekly	81	11/07/2016	28	2016	VALIDATED	05/09/2016 19:39	NA	18/07/2016 07:17	NA	05/09/2016 19:39	NA	81	28_2016	26275	05/09/2016 19:39	4278114
1214	Weekly	93	11/07/2016	28	2016	VALIDATED	01/09/2016 19:50	NA	18/07/2016 07:19	NA	01/09/2016 19:50	NA	93	28_2016	26341	01/09/2016 19:50	3933060
1215	Weekly	121	11/07/2016	28	2016	VALIDATED	31/08/2016 00:50	NA	18/07/2016 07:20	NA	31/08/2016 00:50	NA	121	28_2016	26428	31/08/2016 00:50	3778186
1216	Weekly	99	11/07/2016	28	2016	VALIDATED	01/09/2016 19:24	NA	18/07/2016 07:21	NA	01/09/2016 19:24	NA	99	28_2016	26466	01/09/2016 19:24	3931398
1217	Weekly	126	11/07/2016	28	2016	VALIDATED	30/08/2016 17:01	NA	18/07/2016 07:25	NA	30/08/2016 17:01	NA	126	28_2016	26736	30/08/2016 17:01	3749744
1218	Weekly	80	11/07/2016	28	2016	VALIDATED	26/08/2016 18:47	NA	18/07/2016 07:26	NA	26/08/2016 18:47	NA	80	28_2016	26779	26/08/2016 18:47	3410466
1219	Weekly	167	11/07/2016	28	2016	VALIDATED	27/08/2016 13:35	NA	18/07/2016 07:28	NA	27/08/2016 13:35	NA	167	28_2016	26888	27/08/2016 13:35	3478070
1220	Weekly	141	11/07/2016	28	2016	VALIDATED	30/08/2016 17:28	NA	18/07/2016 07:30	NA	30/08/2016 17:28	NA	141	28_2016	27008	30/08/2016 17:28	3751081
1221	Weekly	87	11/07/2016	28	2016	VALIDATED	01/09/2016 19:20	NA	18/07/2016 07:34	NA	01/09/2016 19:20	NA	87	28_2016	27278	01/09/2016 19:20	3930332
1222	Weekly	163	11/07/2016	28	2016	VALIDATED	27/08/2016 13:55	NA	18/07/2016 07:35	NA	27/08/2016 13:55	NA	163	28_2016	27345	27/08/2016 13:55	3478786
1223	Weekly	114	11/07/2016	28	2016	VALIDATED	31/08/2016 00:17	NA	18/07/2016 07:39	NA	31/08/2016 00:17	NA	114	28_2016	27558	31/08/2016 00:17	3775097
1224	Weekly	128	11/07/2016	28	2016	VALIDATED	30/08/2016 17:46	NA	18/07/2016 07:48	NA	30/08/2016 17:46	NA	128	28_2016	28088	30/08/2016 17:46	3751128
1225	Weekly	127	04/07/2016	27	2016	VALIDATED	30/08/2016 17:31	NA	18/07/2016 07:50	NA	30/08/2016 17:31	NA	127	27_2016	633030	30/08/2016 17:31	3750075
1226	Weekly	110	11/07/2016	28	2016	VALIDATED	31/08/2016 01:22	NA	18/07/2016 07:55	NA	31/08/2016 01:22	NA	110	28_2016	28501	31/08/2016 01:22	3778038
1227	Weekly	139	11/07/2016	28	2016	VALIDATED	30/08/2016 17:51	NA	18/07/2016 07:55	NA	30/08/2016 17:51	NA	139	28_2016	28534	30/08/2016 17:51	3750930
1228	Weekly	100	11/07/2016	28	2016	VALIDATED	01/09/2016 19:12	NA	NA	NA	01/09/2016 19:12	NA	100	28_2016	NA	01/09/2016 19:12	NA
1229	Weekly	69	11/07/2016	28	2016	VALIDATED	28/08/2016 05:23	NA	18/07/2016 07:59	NA	28/08/2016 05:23	NA	69	28_2016	28772	28/08/2016 05:23	3533015
1230	Weekly	88	11/07/2016	28	2016	VALIDATED	01/09/2016 19:31	NA	18/07/2016 08:02	NA	01/09/2016 19:31	NA	88	28_2016	28920	01/09/2016 19:31	3929360
1231	Weekly	63	11/07/2016	28	2016	VALIDATED	28/08/2016 05:52	NA	18/07/2016 08:08	NA	28/08/2016 05:52	NA	63	28_2016	29320	28/08/2016 05:52	3534243
1232	Weekly	89	11/07/2016	28	2016	VALIDATED	01/09/2016 19:21	NA	18/07/2016 08:11	NA	01/09/2016 19:21	NA	89	28_2016	29512	01/09/2016 19:21	3928170
1233	Weekly	47	27/06/2016	26	2016	VALIDATED	30/08/2016 15:49	NA	18/07/2016 08:20	NA	30/08/2016 15:49	NA	47	26_2016	1239642	30/08/2016 15:49	3742153
1234	Weekly	157	11/07/2016	28	2016	VALIDATED	27/08/2016 13:42	NA	18/07/2016 08:21	NA	27/08/2016 13:42	NA	157	28_2016	30078	27/08/2016 13:42	3475251
1235	Weekly	63	27/06/2016	26	2016	VALIDATED	28/08/2016 05:52	NA	18/07/2016 08:24	NA	28/08/2016 05:52	NA	63	26_2016	1239872	28/08/2016 05:52	3533263
1236	Weekly	63	04/07/2016	27	2016	VALIDATED	28/08/2016 05:52	NA	18/07/2016 08:26	NA	28/08/2016 05:52	NA	63	27_2016	635196	28/08/2016 05:52	3533153
1237	Weekly	140	11/07/2016	28	2016	VALIDATED	30/08/2016 17:23	NA	18/07/2016 08:26	NA	30/08/2016 17:23	NA	140	28_2016	30416	30/08/2016 17:23	3747368
1238	Weekly	120	11/07/2016	28	2016	VALIDATED	27/08/2016 22:39	NA	18/07/2016 08:27	NA	27/08/2016 22:39	NA	120	28_2016	30430	27/08/2016 22:39	3507146
1239	Weekly	47	04/07/2016	27	2016	VALIDATED	30/08/2016 15:50	NA	18/07/2016 08:29	NA	30/08/2016 15:50	NA	47	27_2016	635383	30/08/2016 15:50	3741646
1240	Weekly	119	11/07/2016	28	2016	VALIDATED	31/08/2016 08:22	NA	18/07/2016 08:33	NA	31/08/2016 08:22	NA	119	28_2016	30786	31/08/2016 08:22	3800987
1241	Weekly	133	11/07/2016	28	2016	VALIDATED	30/08/2016 17:34	NA	NA	NA	30/08/2016 17:34	NA	133	28_2016	NA	30/08/2016 17:34	NA
1242	Weekly	149	11/07/2016	28	2016	VALIDATED	27/08/2016 12:44	NA	18/07/2016 08:35	NA	27/08/2016 12:44	NA	149	28_2016	30932	27/08/2016 12:44	3470964
1243	Weekly	47	11/07/2016	28	2016	VALIDATED	30/08/2016 15:53	NA	18/07/2016 08:41	NA	30/08/2016 15:53	NA	47	28_2016	31284	30/08/2016 15:53	3741145
1244	Weekly	122	11/07/2016	28	2016	VALIDATED	28/08/2016 08:49	NA	18/07/2016 08:51	NA	28/08/2016 08:49	NA	122	28_2016	31889	28/08/2016 08:49	3542274
1245	Weekly	97	11/07/2016	28	2016	VALIDATED	01/09/2016 19:44	NA	18/07/2016 08:51	NA	01/09/2016 19:44	NA	97	28_2016	31905	01/09/2016 19:44	3927147
1246	Weekly	96	11/07/2016	28	2016	VALIDATED	01/09/2016 19:16	NA	18/07/2016 08:56	NA	01/09/2016 19:16	NA	96	28_2016	32166	01/09/2016 19:16	3925206
1247	Weekly	61	04/07/2016	27	2016	VALIDATED	30/08/2016 09:33	NA	18/07/2016 08:57	NA	30/08/2016 09:33	NA	61	27_2016	637059	30/08/2016 09:33	3717338
1248	Weekly	151	11/07/2016	28	2016	VALIDATED	27/08/2016 13:15	NA	18/07/2016 08:58	NA	27/08/2016 13:15	NA	151	28_2016	32316	27/08/2016 13:15	3471413
1249	Weekly	61	11/07/2016	28	2016	VALIDATED	30/08/2016 09:31	NA	18/07/2016 09:01	NA	30/08/2016 09:31	NA	61	28_2016	32508	30/08/2016 09:31	3716977
1250	Weekly	58	04/07/2016	27	2016	VALIDATED	30/08/2016 11:37	NA	NA	NA	30/08/2016 11:37	NA	58	27_2016	NA	30/08/2016 11:37	NA
1251	Weekly	148	11/07/2016	28	2016	VALIDATED	27/08/2016 12:14	NA	18/07/2016 09:08	NA	27/08/2016 12:14	NA	148	28_2016	32886	27/08/2016 12:14	3467207
1252	Weekly	83	11/07/2016	28	2016	VALIDATED	05/09/2016 19:39	NA	NA	NA	05/09/2016 19:39	NA	83	28_2016	NA	05/09/2016 19:39	NA
1253	Weekly	162	11/07/2016	28	2016	VALIDATED	27/08/2016 14:35	NA	18/07/2016 09:17	NA	27/08/2016 14:35	NA	162	28_2016	33461	27/08/2016 14:35	3475098
1254	Weekly	54	11/07/2016	28	2016	VALIDATED	30/08/2016 14:51	NA	18/07/2016 09:27	NA	30/08/2016 14:51	NA	54	28_2016	34048	30/08/2016 14:51	3734640
1255	Weekly	138	11/07/2016	28	2016	VALIDATED	30/08/2016 17:19	NA	18/07/2016 09:28	NA	30/08/2016 17:19	NA	138	28_2016	34094	30/08/2016 17:19	3743464
1256	Weekly	65	27/06/2016	26	2016	VALIDATED	28/08/2016 05:47	NA	18/07/2016 09:33	NA	28/08/2016 05:47	NA	65	26_2016	1243984	28/08/2016 05:47	3528841
1257	Weekly	65	04/07/2016	27	2016	VALIDATED	28/08/2016 05:47	NA	18/07/2016 09:40	NA	28/08/2016 05:47	NA	65	27_2016	639652	28/08/2016 05:47	3528387
1258	Weekly	58	11/07/2016	28	2016	VALIDATED	30/08/2016 11:37	NA	NA	NA	30/08/2016 11:37	NA	58	28_2016	NA	30/08/2016 11:37	NA
1259	Weekly	65	11/07/2016	28	2016	VALIDATED	28/08/2016 05:47	NA	18/07/2016 09:44	NA	28/08/2016 05:47	NA	65	28_2016	35095	28/08/2016 05:47	3528167
1260	Weekly	130	11/07/2016	28	2016	VALIDATED	30/08/2016 17:05	NA	18/07/2016 09:45	NA	30/08/2016 17:05	NA	130	28_2016	35152	30/08/2016 17:05	3741554
1261	Weekly	57	11/07/2016	28	2016	VALIDATED	30/08/2016 09:49	NA	18/07/2016 09:50	NA	30/08/2016 09:49	NA	57	28_2016	35414	30/08/2016 09:49	3715135
1262	Weekly	44	11/07/2016	28	2016	VALIDATED	02/09/2016 05:33	NA	18/07/2016 09:53	NA	02/09/2016 05:33	NA	44	28_2016	35585	02/09/2016 05:33	3958853
1263	Weekly	147	11/07/2016	28	2016	VALIDATED	27/08/2016 14:18	NA	18/07/2016 09:59	NA	27/08/2016 14:18	NA	147	28_2016	35974	27/08/2016 14:18	3471515
1264	Weekly	58	27/06/2016	26	2016	VALIDATED	30/08/2016 11:40	NA	NA	NA	30/08/2016 11:40	NA	58	26_2016	NA	30/08/2016 11:40	NA
1265	Weekly	85	11/07/2016	28	2016	VALIDATED	05/09/2016 19:39	NA	18/07/2016 10:01	NA	05/09/2016 19:39	NA	85	28_2016	36111	05/09/2016 19:39	4268252
1266	Weekly	132	11/07/2016	28	2016	VALIDATED	30/08/2016 17:36	NA	18/07/2016 10:08	NA	30/08/2016 17:36	NA	132	28_2016	36523	30/08/2016 17:36	3742071
1267	Weekly	171	11/07/2016	28	2016	VALIDATED	27/08/2016 14:21	NA	18/07/2016 10:25	NA	27/08/2016 14:21	NA	171	28_2016	37515	27/08/2016 14:21	3470156
1268	Weekly	105	11/07/2016	28	2016	VALIDATED	09/01/2017 08:17	NA	18/07/2016 10:28	NA	09/01/2017 08:17	NA	105	28_2016	37695	09/01/2017 08:17	15112173
1269	Weekly	102	11/07/2016	28	2016	VALIDATED	31/08/2016 00:24	NA	18/07/2016 10:29	NA	31/08/2016 00:24	NA	102	28_2016	37772	31/08/2016 00:24	3765268
1270	Weekly	60	11/07/2016	28	2016	PENDING	27/07/2018 15:26	NA	18/07/2016 10:29	NA	NA	NA	60	28_2016	37786	NA	NA
1271	Weekly	84	11/07/2016	28	2016	VALIDATED	05/09/2016 19:39	NA	NA	NA	05/09/2016 19:39	NA	84	28_2016	NA	05/09/2016 19:39	NA
1272	Weekly	39	11/07/2016	28	2016	VALIDATED	02/09/2016 04:45	NA	18/07/2016 10:42	NA	02/09/2016 04:45	NA	39	28_2016	38524	02/09/2016 04:45	3953035
1273	Weekly	175	11/07/2016	28	2016	VALIDATED	27/08/2016 13:52	NA	18/07/2016 10:44	NA	27/08/2016 13:52	NA	175	28_2016	38684	27/08/2016 13:52	3467279
1274	Weekly	66	11/07/2016	28	2016	VALIDATED	28/08/2016 05:25	NA	18/07/2016 10:57	NA	28/08/2016 05:25	NA	66	28_2016	39436	28/08/2016 05:25	3522517
1275	Weekly	39	04/07/2016	27	2016	VALIDATED	02/09/2016 04:46	NA	18/07/2016 10:57	NA	02/09/2016 04:46	NA	39	27_2016	644239	02/09/2016 04:46	3952151
1276	Weekly	39	27/06/2016	26	2016	VALIDATED	02/09/2016 04:47	NA	18/07/2016 11:00	NA	02/09/2016 04:47	NA	39	26_2016	1249216	02/09/2016 04:47	3952036
1277	Weekly	66	04/07/2016	27	2016	VALIDATED	28/08/2016 05:24	NA	18/07/2016 11:01	NA	28/08/2016 05:24	NA	66	27_2016	644507	28/08/2016 05:24	3522173
1278	Weekly	35	11/07/2016	28	2016	VALIDATED	02/09/2016 01:46	NA	NA	NA	02/09/2016 01:46	NA	35	28_2016	NA	02/09/2016 01:46	NA
1279	Weekly	109	11/07/2016	28	2016	VALIDATED	31/08/2016 01:17	NA	18/07/2016 11:08	NA	31/08/2016 01:17	NA	109	28_2016	40124	31/08/2016 01:17	3766121
1280	Weekly	66	27/06/2016	26	2016	VALIDATED	28/08/2016 05:24	NA	18/07/2016 11:10	NA	28/08/2016 05:24	NA	66	26_2016	1249834	28/08/2016 05:24	3521621
1281	Weekly	67	27/06/2016	26	2016	VALIDATED	28/08/2016 05:43	NA	18/07/2016 11:19	NA	28/08/2016 05:43	NA	67	26_2016	1250378	28/08/2016 05:43	3522244
1282	Weekly	67	04/07/2016	27	2016	VALIDATED	28/08/2016 05:43	NA	18/07/2016 11:23	NA	28/08/2016 05:43	NA	67	27_2016	645792	28/08/2016 05:43	3522046
1283	Weekly	67	11/07/2016	28	2016	VALIDATED	28/08/2016 05:44	NA	18/07/2016 11:25	NA	28/08/2016 05:44	NA	67	28_2016	41140	28/08/2016 05:44	3521909
1284	Weekly	132	13/06/2016	24	2016	PENDING	27/07/2018 17:31	NA	18/07/2016 11:51	NA	NA	NA	132	24_2016	2461918	NA	NA
1285	Weekly	64	27/06/2016	26	2016	VALIDATED	28/08/2016 05:49	NA	18/07/2016 11:53	NA	28/08/2016 05:49	NA	64	26_2016	1252421	28/08/2016 05:49	3520560
1286	Weekly	176	11/07/2016	28	2016	VALIDATED	27/08/2016 13:05	NA	18/07/2016 11:54	NA	27/08/2016 13:05	NA	176	28_2016	42877	27/08/2016 13:05	3460259
1287	Weekly	64	04/07/2016	27	2016	VALIDATED	28/08/2016 05:49	NA	18/07/2016 12:10	NA	28/08/2016 05:49	NA	64	27_2016	648644	28/08/2016 05:49	3519551
1288	Weekly	174	11/07/2016	28	2016	VALIDATED	27/08/2016 14:38	NA	18/07/2016 12:19	NA	27/08/2016 14:38	NA	174	28_2016	44364	27/08/2016 14:38	3464340
1289	Weekly	64	11/07/2016	28	2016	VALIDATED	28/08/2016 05:50	NA	18/07/2016 12:36	NA	28/08/2016 05:50	NA	64	28_2016	45397	28/08/2016 05:50	3518009
1290	Weekly	98	11/07/2016	28	2016	VALIDATED	01/09/2016 19:18	NA	18/07/2016 13:13	NA	01/09/2016 19:18	NA	98	28_2016	47595	01/09/2016 19:18	3909939
1291	Weekly	143	22/12/2014	52	2014	PENDING	27/07/2018 16:27	NA	NA	NA	NA	NA	143	52_2014	NA	NA	NA
1292	Weekly	144	11/07/2016	28	2016	VALIDATED	30/08/2016 17:13	NA	18/07/2016 15:05	NA	30/08/2016 17:13	NA	144	28_2016	54330	30/08/2016 17:13	3722886
1293	Weekly	34	11/07/2016	28	2016	VALIDATED	02/09/2016 05:23	NA	NA	NA	02/09/2016 05:23	NA	34	28_2016	NA	02/09/2016 05:23	NA
1294	Weekly	115	11/07/2016	28	2016	VALIDATED	27/08/2016 22:31	NA	18/07/2016 17:15	NA	27/08/2016 22:31	NA	115	28_2016	62122	27/08/2016 22:31	3474994
1295	Weekly	56	11/07/2016	28	2016	VALIDATED	30/08/2016 09:40	NA	18/07/2016 17:19	NA	30/08/2016 09:40	NA	56	28_2016	62371	30/08/2016 09:40	3687679
1296	Weekly	106	11/07/2016	28	2016	VALIDATED	31/08/2016 09:18	NA	18/07/2016 19:21	NA	31/08/2016 09:18	NA	106	28_2016	69663	31/08/2016 09:18	3765441
1297	Weekly	137	11/07/2016	28	2016	VALIDATED	30/08/2016 17:07	NA	18/07/2016 21:23	NA	30/08/2016 17:07	NA	137	28_2016	77032	30/08/2016 17:07	3699817
1298	Weekly	79	11/07/2016	28	2016	VALIDATED	26/08/2016 18:42	NA	19/07/2016 08:20	NA	26/08/2016 18:42	NA	79	28_2016	116414	26/08/2016 18:42	3320527
1299	Weekly	92	11/07/2016	28	2016	VALIDATED	07/09/2016 10:22	NA	19/07/2016 09:20	NA	07/09/2016 10:22	NA	92	28_2016	120048	07/09/2016 10:22	4323685
1300	Weekly	91	11/07/2016	28	2016	VALIDATED	01/09/2016 19:54	NA	19/07/2016 09:47	NA	01/09/2016 19:54	NA	91	28_2016	121659	01/09/2016 19:54	3837999
1301	Weekly	123	11/07/2016	28	2016	VALIDATED	31/08/2016 00:26	NA	19/07/2016 14:44	NA	31/08/2016 00:26	NA	123	28_2016	139498	31/08/2016 00:26	3663677
1302	Weekly	77	04/07/2016	27	2016	VALIDATED	28/08/2016 05:17	NA	19/07/2016 16:05	NA	28/08/2016 05:17	NA	77	27_2016	749153	28/08/2016 05:17	3417087
1303	Weekly	150	11/07/2016	28	2016	VALIDATED	27/08/2016 13:27	NA	19/07/2016 18:03	NA	27/08/2016 13:27	NA	150	28_2016	151437	27/08/2016 13:27	3352997
1304	Weekly	77	11/07/2016	28	2016	VALIDATED	28/08/2016 05:17	NA	19/07/2016 20:35	NA	28/08/2016 05:17	NA	77	28_2016	160554	28/08/2016 05:17	3400911
1305	Weekly	34	27/06/2016	26	2016	VALIDATED	02/09/2016 05:25	NA	06/07/2016 10:24	NA	02/09/2016 05:25	NA	34	26_2016	210278	02/09/2016 05:25	4993232
1306	Weekly	34	04/07/2016	27	2016	VALIDATED	02/09/2016 05:24	NA	NA	NA	02/09/2016 05:24	NA	34	27_2016	NA	02/09/2016 05:24	NA
1307	Weekly	77	27/06/2016	26	2016	VALIDATED	28/08/2016 05:16	NA	20/07/2016 11:45	NA	28/08/2016 05:16	NA	77	26_2016	1424712	28/08/2016 05:16	3346291
1308	Weekly	52	11/07/2016	28	2016	VALIDATED	30/08/2016 15:19	NA	21/07/2016 09:18	NA	30/08/2016 15:19	NA	52	28_2016	292733	30/08/2016 15:19	3477634
1309	Weekly	82	11/07/2016	28	2016	PENDING	27/07/2018 16:05	NA	NA	NA	NA	NA	82	28_2016	NA	NA	NA
1310	Weekly	42	11/07/2016	28	2016	VALIDATED	02/09/2016 05:46	NA	22/07/2016 08:50	NA	02/09/2016 05:46	NA	42	28_2016	377421	02/09/2016 05:46	3617778
1311	Weekly	95	18/07/2016	29	2016	VALIDATED	01/09/2016 19:14	NA	25/07/2016 04:21	NA	01/09/2016 19:14	NA	95	29_2016	15708	01/09/2016 19:14	3336759
1312	Weekly	60	18/07/2016	29	2016	PENDING	27/07/2018 15:26	NA	25/07/2016 05:53	NA	NA	NA	60	29_2016	21183	NA	NA
1313	Weekly	90	18/07/2016	29	2016	VALIDATED	01/09/2016 19:17	NA	25/07/2016 06:21	NA	01/09/2016 19:17	NA	90	29_2016	22882	01/09/2016 19:17	3329778
1314	Weekly	159	18/07/2016	29	2016	VALIDATED	27/08/2016 14:02	NA	25/07/2016 06:22	NA	27/08/2016 14:02	NA	159	29_2016	22921	27/08/2016 14:02	2878837
1315	Weekly	104	18/07/2016	29	2016	VALIDATED	31/08/2016 08:33	NA	NA	NA	31/08/2016 08:33	NA	104	29_2016	NA	31/08/2016 08:33	NA
1316	Weekly	134	18/07/2016	29	2016	VALIDATED	30/08/2016 17:43	NA	25/07/2016 06:25	NA	30/08/2016 17:43	NA	134	29_2016	23105	30/08/2016 17:43	3151134
1317	Weekly	63	18/07/2016	29	2016	VALIDATED	28/08/2016 05:52	NA	25/07/2016 06:34	NA	28/08/2016 05:52	NA	63	29_2016	23670	28/08/2016 05:52	2935108
1318	Weekly	117	18/07/2016	29	2016	VALIDATED	31/08/2016 08:57	NA	25/07/2016 06:45	NA	31/08/2016 08:57	NA	117	29_2016	24352	31/08/2016 08:57	3204672
1319	Weekly	166	18/07/2016	29	2016	VALIDATED	27/08/2016 12:21	NA	25/07/2016 06:47	NA	27/08/2016 12:21	NA	166	29_2016	24442	27/08/2016 12:21	2871252
1320	Weekly	124	18/07/2016	29	2016	VALIDATED	31/08/2016 09:05	NA	25/07/2016 07:07	NA	31/08/2016 09:05	NA	124	29_2016	25629	31/08/2016 09:05	3203925
1321	Weekly	136	18/07/2016	29	2016	VALIDATED	30/08/2016 17:39	NA	25/07/2016 07:11	NA	30/08/2016 17:39	NA	136	29_2016	25901	30/08/2016 17:39	3148045
1322	Weekly	167	18/07/2016	29	2016	VALIDATED	27/08/2016 13:35	NA	25/07/2016 07:13	NA	27/08/2016 13:35	NA	167	29_2016	26037	27/08/2016 13:35	2874076
1323	Weekly	96	18/07/2016	29	2016	VALIDATED	01/09/2016 19:16	NA	25/07/2016 07:24	NA	01/09/2016 19:16	NA	96	29_2016	26699	01/09/2016 19:16	3325882
1324	Weekly	115	18/07/2016	29	2016	VALIDATED	27/08/2016 22:32	NA	25/07/2016 07:25	NA	27/08/2016 22:32	NA	115	29_2016	26722	27/08/2016 22:32	2905616
1325	Weekly	87	18/07/2016	29	2016	VALIDATED	01/09/2016 19:20	NA	25/07/2016 07:26	NA	01/09/2016 19:20	NA	87	29_2016	26783	01/09/2016 19:20	3326034
1326	Weekly	110	18/07/2016	29	2016	VALIDATED	31/08/2016 01:22	NA	25/07/2016 07:27	NA	31/08/2016 01:22	NA	110	29_2016	26842	31/08/2016 01:22	3174904
1327	Weekly	127	18/07/2016	29	2016	VALIDATED	30/08/2016 17:31	NA	25/07/2016 07:32	NA	30/08/2016 17:31	NA	127	29_2016	27147	30/08/2016 17:31	3146332
1328	Weekly	156	21/07/2014	30	2014	PENDING	27/07/2018 16:28	NA	25/07/2016 07:34	NA	NA	NA	156	30_2014	NA	NA	NA
1329	Weekly	141	18/07/2016	29	2016	VALIDATED	30/08/2016 17:27	NA	25/07/2016 07:37	NA	30/08/2016 17:27	NA	141	29_2016	27440	30/08/2016 17:27	3145827
1330	Weekly	81	18/07/2016	29	2016	VALIDATED	05/09/2016 19:38	NA	25/07/2016 07:39	NA	05/09/2016 19:38	NA	81	29_2016	27573	05/09/2016 19:38	3671950
1331	Weekly	163	18/07/2016	29	2016	VALIDATED	27/08/2016 13:55	NA	25/07/2016 07:39	NA	27/08/2016 13:55	NA	163	29_2016	27592	27/08/2016 13:55	2873716
1332	Weekly	80	18/07/2016	29	2016	VALIDATED	26/08/2016 18:48	NA	25/07/2016 07:41	NA	26/08/2016 18:48	NA	80	29_2016	27698	26/08/2016 18:48	2804813
1333	Weekly	151	18/07/2016	29	2016	VALIDATED	27/08/2016 13:15	NA	25/07/2016 07:42	NA	27/08/2016 13:15	NA	151	29_2016	27766	27/08/2016 13:15	2871143
1334	Weekly	69	18/07/2016	29	2016	VALIDATED	28/08/2016 05:23	NA	25/07/2016 07:49	NA	28/08/2016 05:23	NA	69	29_2016	28189	28/08/2016 05:23	2928816
1335	Weekly	128	18/07/2016	29	2016	VALIDATED	30/08/2016 17:46	NA	25/07/2016 07:50	NA	30/08/2016 17:46	NA	128	29_2016	28231	30/08/2016 17:46	3146160
1336	Weekly	119	18/07/2016	29	2016	VALIDATED	31/08/2016 08:22	NA	25/07/2016 07:59	NA	31/08/2016 08:22	NA	119	29_2016	28749	31/08/2016 08:22	3198193
1337	Weekly	57	18/07/2016	29	2016	VALIDATED	30/08/2016 09:48	NA	25/07/2016 08:00	NA	30/08/2016 09:48	NA	57	29_2016	28809	30/08/2016 09:48	3116892
1338	Weekly	121	18/07/2016	29	2016	PENDING	27/07/2018 16:53	NA	25/07/2016 08:01	NA	NA	NA	121	29_2016	28873	NA	NA
1339	Weekly	89	18/07/2016	29	2016	VALIDATED	01/09/2016 19:21	NA	25/07/2016 08:02	NA	01/09/2016 19:21	NA	89	29_2016	28963	01/09/2016 19:21	3323926
1340	Weekly	91	18/07/2016	29	2016	VALIDATED	01/09/2016 19:54	NA	25/07/2016 08:05	NA	01/09/2016 19:54	NA	91	29_2016	29136	01/09/2016 19:54	3325737
1341	Weekly	39	18/07/2016	29	2016	VALIDATED	02/09/2016 04:45	NA	25/07/2016 08:08	NA	02/09/2016 04:45	NA	39	29_2016	29285	02/09/2016 04:45	3357441
1342	Weekly	170	18/07/2016	29	2016	VALIDATED	27/08/2016 14:29	NA	25/07/2016 08:08	NA	27/08/2016 14:29	NA	170	29_2016	29333	27/08/2016 14:29	2874022
1343	Weekly	133	18/07/2016	29	2016	VALIDATED	30/08/2016 17:33	NA	NA	NA	30/08/2016 17:33	NA	133	29_2016	NA	30/08/2016 17:33	NA
1344	Weekly	120	18/07/2016	29	2016	VALIDATED	27/08/2016 23:20	NA	25/07/2016 08:20	NA	27/08/2016 23:20	NA	120	29_2016	30053	27/08/2016 23:20	2905156
1345	Weekly	47	18/07/2016	29	2016	VALIDATED	30/08/2016 15:55	NA	25/07/2016 08:22	NA	30/08/2016 15:55	NA	47	29_2016	30131	30/08/2016 15:55	3137576
1346	Weekly	79	18/07/2016	29	2016	VALIDATED	26/08/2016 18:42	NA	25/07/2016 08:26	NA	26/08/2016 18:42	NA	79	29_2016	30361	26/08/2016 18:42	2801806
1347	Weekly	171	18/07/2016	29	2016	VALIDATED	27/08/2016 14:20	NA	25/07/2016 08:26	NA	27/08/2016 14:20	NA	171	29_2016	30401	27/08/2016 14:20	2872456
1348	Weekly	88	18/07/2016	29	2016	VALIDATED	01/09/2016 19:31	NA	25/07/2016 08:28	NA	01/09/2016 19:31	NA	88	29_2016	30532	01/09/2016 19:31	3322957
1349	Weekly	53	18/07/2016	29	2016	VALIDATED	30/08/2016 13:10	NA	25/07/2016 08:30	NA	30/08/2016 13:10	NA	53	29_2016	30602	30/08/2016 13:10	3127249
1350	Weekly	147	18/07/2016	29	2016	VALIDATED	27/08/2016 14:17	NA	25/07/2016 08:45	NA	27/08/2016 14:17	NA	147	29_2016	31517	27/08/2016 14:17	2871158
1351	Weekly	130	18/07/2016	29	2016	VALIDATED	30/08/2016 17:04	NA	25/07/2016 08:50	NA	30/08/2016 17:04	NA	130	29_2016	31838	30/08/2016 17:04	3140053
1352	Weekly	126	18/07/2016	29	2016	VALIDATED	30/08/2016 17:00	NA	25/07/2016 09:09	NA	30/08/2016 17:00	NA	126	29_2016	32982	30/08/2016 17:00	3138671
1353	Weekly	99	18/07/2016	29	2016	VALIDATED	01/09/2016 19:24	NA	25/07/2016 09:11	NA	01/09/2016 19:24	NA	99	29_2016	33077	01/09/2016 19:24	3319996
1354	Weekly	56	18/07/2016	29	2016	VALIDATED	30/08/2016 09:37	NA	25/07/2016 09:15	NA	30/08/2016 09:37	NA	56	29_2016	33358	30/08/2016 09:37	3111713
1355	Weekly	85	18/07/2016	29	2016	VALIDATED	05/09/2016 19:38	NA	25/07/2016 09:17	NA	05/09/2016 19:38	NA	85	29_2016	33466	05/09/2016 19:38	3666046
1356	Weekly	138	18/07/2016	29	2016	VALIDATED	30/08/2016 17:18	NA	25/07/2016 09:18	NA	30/08/2016 17:18	NA	138	29_2016	33486	30/08/2016 17:18	3139229
1357	Weekly	58	18/07/2016	29	2016	VALIDATED	30/08/2016 11:36	NA	NA	NA	30/08/2016 11:36	NA	58	29_2016	NA	30/08/2016 11:36	NA
1358	Weekly	94	18/07/2016	29	2016	VALIDATED	01/09/2016 19:22	NA	25/07/2016 09:35	NA	01/09/2016 19:22	NA	94	29_2016	34558	01/09/2016 19:22	3318417
1359	Weekly	106	18/07/2016	29	2016	VALIDATED	31/08/2016 09:13	NA	25/07/2016 09:38	NA	31/08/2016 09:13	NA	106	29_2016	34739	31/08/2016 09:13	3195241
1360	Weekly	149	18/07/2016	29	2016	VALIDATED	27/08/2016 12:44	NA	25/07/2016 09:39	NA	27/08/2016 12:44	NA	149	29_2016	34764	27/08/2016 12:44	2862313
1361	Weekly	114	18/07/2016	29	2016	VALIDATED	31/08/2016 00:18	NA	25/07/2016 09:52	NA	31/08/2016 00:18	NA	114	29_2016	35534	31/08/2016 00:18	3162353
1362	Weekly	97	18/07/2016	29	2016	VALIDATED	01/09/2016 19:44	NA	25/07/2016 09:55	NA	01/09/2016 19:44	NA	97	29_2016	35715	01/09/2016 19:44	3318545
1363	Weekly	116	18/07/2016	29	2016	VALIDATED	31/08/2016 01:03	NA	25/07/2016 09:57	NA	31/08/2016 01:03	NA	116	29_2016	35826	31/08/2016 01:03	3164796
1364	Weekly	93	18/07/2016	29	2016	VALIDATED	01/09/2016 19:50	NA	25/07/2016 09:58	NA	01/09/2016 19:50	NA	93	29_2016	35893	01/09/2016 19:50	3318721
1365	Weekly	52	18/07/2016	29	2016	VALIDATED	30/08/2016 15:20	NA	25/07/2016 10:00	NA	30/08/2016 15:20	NA	52	29_2016	36012	30/08/2016 15:20	3129647
1366	Weekly	175	18/07/2016	29	2016	VALIDATED	27/08/2016 13:52	NA	25/07/2016 10:01	NA	27/08/2016 13:52	NA	175	29_2016	36111	27/08/2016 13:52	2865031
1367	Weekly	139	18/07/2016	29	2016	VALIDATED	30/08/2016 17:50	NA	25/07/2016 10:03	NA	30/08/2016 17:50	NA	139	29_2016	36230	30/08/2016 17:50	3138403
1368	Weekly	118	18/07/2016	29	2016	PENDING	27/07/2018 17:15	NA	25/07/2016 10:23	NA	NA	NA	118	29_2016	37405	NA	NA
1369	Weekly	54	18/07/2016	29	2016	VALIDATED	30/08/2016 14:52	NA	25/07/2016 10:37	NA	30/08/2016 14:52	NA	54	29_2016	38251	30/08/2016 14:52	3125706
1370	Weekly	132	18/07/2016	29	2016	VALIDATED	30/08/2016 17:36	NA	25/07/2016 10:37	NA	30/08/2016 17:36	NA	132	29_2016	38263	30/08/2016 17:36	3135515
1371	Weekly	44	18/07/2016	29	2016	VALIDATED	02/09/2016 05:32	NA	25/07/2016 10:39	NA	02/09/2016 05:32	NA	44	29_2016	38369	02/09/2016 05:32	3351205
1372	Weekly	65	18/07/2016	29	2016	VALIDATED	28/08/2016 05:47	NA	25/07/2016 10:41	NA	28/08/2016 05:47	NA	65	29_2016	38495	28/08/2016 05:47	2919981
1373	Weekly	102	18/07/2016	29	2016	VALIDATED	31/08/2016 00:22	NA	25/07/2016 11:04	NA	31/08/2016 00:22	NA	102	29_2016	39865	31/08/2016 00:22	3158270
1374	Weekly	35	18/07/2016	29	2016	VALIDATED	02/09/2016 01:45	NA	NA	NA	02/09/2016 01:45	NA	35	29_2016	NA	02/09/2016 01:45	NA
1375	Weekly	150	18/07/2016	29	2016	VALIDATED	27/08/2016 13:26	NA	25/07/2016 11:22	NA	27/08/2016 13:26	NA	150	29_2016	40976	27/08/2016 13:26	2858636
1376	Weekly	61	18/07/2016	29	2016	VALIDATED	30/08/2016 09:30	NA	25/07/2016 11:24	NA	30/08/2016 09:30	NA	61	29_2016	41045	30/08/2016 09:30	3103603
1377	Weekly	122	18/07/2016	29	2016	VALIDATED	28/08/2016 08:48	NA	25/07/2016 11:25	NA	28/08/2016 08:48	NA	122	29_2016	41111	28/08/2016 08:48	2928227
1378	Weekly	176	18/07/2016	29	2016	VALIDATED	27/08/2016 13:04	NA	25/07/2016 11:31	NA	27/08/2016 13:04	NA	176	29_2016	41507	27/08/2016 13:04	2856759
1379	Weekly	67	18/07/2016	29	2016	VALIDATED	28/08/2016 05:44	NA	25/07/2016 11:47	NA	28/08/2016 05:44	NA	67	29_2016	42427	28/08/2016 05:44	2915837
1380	Weekly	84	18/07/2016	29	2016	VALIDATED	05/09/2016 19:38	NA	NA	NA	05/09/2016 19:38	NA	84	29_2016	NA	05/09/2016 19:38	NA
1381	Weekly	73	18/07/2016	29	2016	VALIDATED	28/08/2016 05:20	NA	25/07/2016 12:00	NA	28/08/2016 05:20	NA	73	29_2016	43209	28/08/2016 05:20	2913627
1382	Weekly	66	18/07/2016	29	2016	VALIDATED	28/08/2016 05:41	NA	25/07/2016 12:01	NA	28/08/2016 05:41	NA	66	29_2016	43313	28/08/2016 05:41	2914784
1383	Weekly	83	18/07/2016	29	2016	VALIDATED	05/09/2016 19:38	NA	NA	NA	05/09/2016 19:38	NA	83	29_2016	NA	05/09/2016 19:38	NA
1384	Weekly	137	18/07/2016	29	2016	VALIDATED	30/08/2016 17:07	NA	25/07/2016 12:11	NA	30/08/2016 17:07	NA	137	29_2016	43872	30/08/2016 17:07	3128165
1385	Weekly	98	18/07/2016	29	2016	VALIDATED	01/09/2016 19:19	NA	25/07/2016 12:15	NA	01/09/2016 19:19	NA	98	29_2016	44148	01/09/2016 19:19	3308594
1386	Weekly	53	04/07/2016	27	2016	VALIDATED	30/08/2016 13:09	NA	25/07/2016 12:22	NA	30/08/2016 13:09	NA	53	27_2016	1254170	30/08/2016 13:09	3113208
1387	Weekly	157	18/07/2016	29	2016	VALIDATED	27/08/2016 13:41	NA	25/07/2016 12:40	NA	27/08/2016 13:41	NA	157	29_2016	45629	27/08/2016 13:41	2854874
1388	Weekly	140	18/07/2016	29	2016	VALIDATED	30/08/2016 17:22	NA	25/07/2016 12:46	NA	30/08/2016 17:22	NA	140	29_2016	46015	30/08/2016 17:22	3126934
1389	Weekly	64	18/07/2016	29	2016	VALIDATED	28/08/2016 05:50	NA	25/07/2016 13:04	NA	28/08/2016 05:50	NA	64	29_2016	47073	28/08/2016 05:50	2911549
1390	Weekly	112	20/06/2016	25	2016	VALIDATED	07/12/2016 15:36	NA	25/07/2016 13:27	NA	07/12/2016 15:36	NA	112	25_2016	2467664	07/12/2016 15:36	11671731
1391	Weekly	144	18/07/2016	29	2016	PENDING	27/07/2018 17:24	NA	25/07/2016 13:27	NA	NA	NA	144	29_2016	48468	NA	NA
1392	Weekly	100	18/07/2016	29	2016	PENDING	27/07/2018 16:28	NA	NA	NA	NA	NA	100	29_2016	NA	NA	NA
1393	Weekly	109	18/07/2016	29	2016	VALIDATED	31/08/2016 01:20	NA	25/07/2016 16:56	NA	31/08/2016 01:20	NA	109	29_2016	60962	31/08/2016 01:20	3140651
1394	Weekly	50	18/07/2016	29	2016	VALIDATED	30/08/2016 14:13	NA	25/07/2016 17:06	NA	30/08/2016 14:13	NA	50	29_2016	61611	30/08/2016 14:13	3099994
1395	Weekly	42	18/07/2016	29	2016	VALIDATED	02/09/2016 05:45	NA	25/07/2016 18:14	NA	02/09/2016 05:45	NA	42	29_2016	65670	02/09/2016 05:45	3324681
1396	Weekly	38	18/07/2016	29	2016	VALIDATED	02/09/2016 05:01	NA	25/07/2016 19:41	NA	02/09/2016 05:01	NA	38	29_2016	70878	02/09/2016 05:01	3316794
1397	Weekly	38	27/06/2016	26	2016	VALIDATED	02/09/2016 05:04	NA	25/07/2016 19:48	NA	02/09/2016 05:04	NA	38	26_2016	1885725	02/09/2016 05:04	3316551
1398	Weekly	38	04/07/2016	27	2016	VALIDATED	02/09/2016 05:03	NA	25/07/2016 19:51	NA	02/09/2016 05:03	NA	38	27_2016	1281089	02/09/2016 05:03	3316342
1399	Weekly	38	11/07/2016	28	2016	VALIDATED	02/09/2016 05:02	NA	25/07/2016 19:57	NA	02/09/2016 05:02	NA	38	28_2016	676643	02/09/2016 05:02	3315896
1400	Weekly	59	11/07/2016	28	2016	VALIDATED	30/08/2016 10:01	NA	25/07/2016 20:07	NA	30/08/2016 10:01	NA	59	28_2016	677263	30/08/2016 10:01	3074049
1401	Weekly	59	18/07/2016	29	2016	PENDING	27/07/2018 15:25	NA	25/07/2016 20:11	NA	NA	NA	59	29_2016	72677	NA	NA
1402	Weekly	162	18/07/2016	29	2016	VALIDATED	27/08/2016 14:35	NA	26/07/2016 05:07	NA	27/08/2016 14:35	NA	162	29_2016	104868	27/08/2016 14:35	2798878
1403	Weekly	123	18/07/2016	29	2016	VALIDATED	09/01/2017 08:18	NA	26/07/2016 07:57	NA	09/01/2017 08:18	NA	123	29_2016	115043	09/01/2017 08:18	14430069
1404	Weekly	50	04/07/2016	27	2016	VALIDATED	30/08/2016 09:14	NA	26/07/2016 14:22	NA	30/08/2016 09:14	NA	50	27_2016	1347735	30/08/2016 09:14	3005538
1405	Weekly	50	27/06/2016	26	2016	VALIDATED	30/08/2016 09:10	NA	26/07/2016 17:19	NA	30/08/2016 09:10	NA	50	26_2016	1963193	30/08/2016 09:10	2994647
1406	Weekly	50	11/07/2016	28	2016	VALIDATED	30/08/2016 13:38	NA	26/07/2016 17:22	NA	30/08/2016 13:38	NA	50	28_2016	753721	30/08/2016 13:38	3010598
1407	Weekly	145	18/07/2016	29	2016	VALIDATED	30/08/2016 17:09	NA	27/07/2016 12:30	NA	30/08/2016 17:09	NA	145	29_2016	217834	30/08/2016 17:09	2954352
1408	Weekly	92	18/07/2016	29	2016	VALIDATED	01/09/2016 19:35	NA	27/07/2016 15:03	NA	01/09/2016 19:35	NA	92	29_2016	227001	01/09/2016 19:35	3126718
1409	Weekly	155	18/07/2016	29	2016	VALIDATED	27/08/2016 13:46	NA	30/07/2016 07:10	NA	27/08/2016 13:46	NA	155	29_2016	457800	27/08/2016 13:46	2442970
1410	Weekly	160	11/07/2016	28	2016	VALIDATED	27/08/2016 14:41	NA	01/08/2016 05:42	NA	27/08/2016 14:41	NA	160	28_2016	1230135	27/08/2016 14:41	2278768
1411	Weekly	160	25/07/2016	30	2016	VALIDATED	27/08/2016 14:41	NA	01/08/2016 06:46	NA	27/08/2016 14:41	NA	160	30_2016	24404	27/08/2016 14:41	2274887
1412	Weekly	158	25/07/2016	30	2016	VALIDATED	27/08/2016 14:26	NA	01/08/2016 07:33	NA	27/08/2016 14:26	NA	158	30_2016	27186	27/08/2016 14:26	2271202
1413	Weekly	38	25/07/2016	30	2016	REJECTED	02/09/2016 05:00	NA	01/08/2016 08:12	NA	NA	02/09/2016 05:00	38	30_2016	29568	02/09/2016 05:00	2753263
1414	Weekly	165	27/06/2016	26	2016	VALIDATED	27/08/2016 12:50	NA	01/08/2016 08:36	NA	27/08/2016 12:50	NA	165	26_2016	2450181	27/08/2016 12:50	2261625
1415	Weekly	165	04/07/2016	27	2016	VALIDATED	27/08/2016 12:49	NA	01/08/2016 08:50	NA	27/08/2016 12:49	NA	165	27_2016	1846217	27/08/2016 12:49	2260768
1416	Weekly	165	11/07/2016	28	2016	VALIDATED	27/08/2016 12:49	NA	01/08/2016 09:12	NA	27/08/2016 12:49	NA	165	28_2016	1242754	27/08/2016 12:49	2259411
1417	Weekly	44	25/07/2016	30	2016	VALIDATED	02/09/2016 05:32	NA	01/08/2016 09:23	NA	02/09/2016 05:32	NA	44	30_2016	33817	02/09/2016 05:32	2750921
1418	Weekly	165	18/07/2016	29	2016	VALIDATED	27/08/2016 12:48	NA	01/08/2016 09:23	NA	27/08/2016 12:48	NA	165	29_2016	638634	27/08/2016 12:48	2258688
1419	Weekly	54	25/07/2016	30	2016	VALIDATED	30/08/2016 14:56	NA	01/08/2016 09:29	NA	30/08/2016 14:56	NA	54	30_2016	34187	30/08/2016 14:56	2525181
1420	Weekly	9	25/07/2016	30	2016	VALIDATED	03/10/2016 19:04	NA	01/08/2016 09:42	NA	03/10/2016 19:04	NA	9	30_2016	34978	03/10/2016 19:04	5476915
1421	Weekly	9	11/07/2016	28	2016	PENDING	27/07/2018 14:14	NA	01/08/2016 09:43	NA	NA	NA	9	28_2016	1244639	NA	NA
1422	Weekly	47	25/07/2016	30	2016	VALIDATED	30/08/2016 16:07	NA	01/08/2016 10:03	NA	30/08/2016 16:07	NA	47	30_2016	36185	30/08/2016 16:07	2527437
1423	Weekly	158	18/07/2016	29	2016	VALIDATED	27/08/2016 14:26	NA	01/08/2016 10:58	NA	27/08/2016 14:26	NA	158	29_2016	644318	27/08/2016 14:26	2258882
1424	Weekly	165	25/07/2016	30	2016	VALIDATED	27/08/2016 12:48	NA	01/08/2016 11:29	NA	27/08/2016 12:48	NA	165	30_2016	41352	27/08/2016 12:48	2251147
1425	Weekly	39	25/07/2016	30	2016	VALIDATED	02/09/2016 04:44	NA	01/08/2016 11:56	NA	02/09/2016 04:44	NA	39	30_2016	42994	02/09/2016 04:44	2738848
1426	Weekly	52	25/07/2016	30	2016	VALIDATED	30/08/2016 15:23	NA	01/08/2016 12:07	NA	30/08/2016 15:23	NA	52	30_2016	43627	30/08/2016 15:23	2517409
1427	Weekly	50	25/07/2016	30	2016	VALIDATED	30/08/2016 14:14	NA	01/08/2016 13:52	NA	30/08/2016 14:14	NA	50	30_2016	49935	30/08/2016 14:14	2506935
1428	Weekly	10	25/07/2016	30	2016	VALIDATED	03/10/2016 19:06	NA	01/08/2016 14:08	NA	03/10/2016 19:06	NA	10	30_2016	50903	03/10/2016 19:06	5461116
1429	Weekly	91	25/07/2016	30	2016	VALIDATED	01/09/2016 19:54	NA	01/08/2016 15:15	NA	01/09/2016 19:54	NA	91	30_2016	54904	01/09/2016 19:54	2695180
1430	Weekly	95	25/07/2016	30	2016	VALIDATED	01/09/2016 19:14	NA	01/08/2016 15:16	NA	01/09/2016 19:14	NA	95	30_2016	54992	01/09/2016 19:14	2692689
1431	Weekly	122	25/07/2016	30	2016	VALIDATED	09/01/2017 08:19	NA	01/08/2016 15:16	NA	09/01/2017 08:19	NA	122	30_2016	54993	09/01/2017 08:19	13885380
1432	Weekly	90	25/07/2016	30	2016	VALIDATED	01/09/2016 19:17	NA	01/08/2016 15:16	NA	01/09/2016 19:17	NA	90	30_2016	54996	01/09/2016 19:17	2692873
1433	Weekly	25	25/07/2016	30	2016	VALIDATED	02/09/2016 05:09	NA	01/08/2016 15:58	NA	02/09/2016 05:09	NA	25	30_2016	57519	02/09/2016 05:09	2725838
1434	Weekly	19	25/07/2016	30	2016	VALIDATED	02/09/2016 04:31	NA	01/08/2016 15:17	NA	02/09/2016 04:31	NA	19	30_2016	55025	02/09/2016 04:31	2726076
1435	Weekly	97	25/07/2016	30	2016	VALIDATED	01/09/2016 19:44	NA	01/08/2016 15:17	NA	01/09/2016 19:44	NA	97	30_2016	55066	01/09/2016 19:44	2694403
1436	Weekly	87	25/07/2016	30	2016	VALIDATED	01/09/2016 19:20	NA	01/08/2016 15:17	NA	01/09/2016 19:20	NA	87	30_2016	55074	01/09/2016 19:20	2692950
1437	Weekly	127	25/07/2016	30	2016	PENDING	27/07/2018 17:30	NA	01/08/2016 15:17	NA	NA	NA	127	30_2016	55075	NA	NA
1438	Weekly	88	25/07/2016	30	2016	VALIDATED	01/09/2016 19:31	NA	01/08/2016 15:17	NA	01/09/2016 19:31	NA	88	30_2016	55075	01/09/2016 19:31	2693624
1439	Weekly	99	25/07/2016	30	2016	VALIDATED	01/09/2016 19:24	NA	01/08/2016 15:17	NA	01/09/2016 19:24	NA	99	30_2016	55076	01/09/2016 19:24	2693204
1440	Weekly	89	25/07/2016	30	2016	VALIDATED	01/09/2016 19:21	NA	01/08/2016 15:17	NA	01/09/2016 19:21	NA	89	30_2016	55077	01/09/2016 19:21	2693020
1441	Weekly	94	25/07/2016	30	2016	VALIDATED	01/09/2016 19:23	NA	01/08/2016 15:18	NA	01/09/2016 19:23	NA	94	30_2016	55104	01/09/2016 19:23	2693085
1442	Weekly	128	25/07/2016	30	2016	VALIDATED	30/08/2016 17:46	NA	01/08/2016 15:18	NA	30/08/2016 17:46	NA	128	30_2016	55113	30/08/2016 17:46	2514458
1443	Weekly	100	25/07/2016	30	2016	PENDING	27/07/2018 16:28	NA	NA	NA	NA	NA	100	30_2016	NA	NA	NA
1444	Weekly	58	25/07/2016	30	2016	PENDING	27/07/2018 15:23	NA	NA	NA	NA	NA	58	30_2016	NA	NA	NA
1445	Weekly	57	25/07/2016	30	2016	VALIDATED	06/10/2016 10:28	NA	01/08/2016 15:25	NA	30/08/2016 09:47	NA	57	30_2016	55556	30/08/2016 09:47	2485281
1446	Weekly	67	25/07/2016	30	2016	VALIDATED	28/08/2016 05:44	NA	01/08/2016 15:25	NA	28/08/2016 05:44	NA	67	30_2016	55556	28/08/2016 05:44	2297931
1447	Weekly	69	25/07/2016	30	2016	PENDING	27/07/2018 15:53	NA	01/08/2016 15:25	NA	NA	NA	69	30_2016	55556	NA	NA
1448	Weekly	63	25/07/2016	30	2016	PENDING	27/07/2018 15:52	NA	01/08/2016 15:25	NA	NA	NA	63	30_2016	55557	NA	NA
1449	Weekly	60	25/07/2016	30	2016	PENDING	27/07/2018 15:26	NA	01/08/2016 15:25	NA	NA	NA	60	30_2016	55557	NA	NA
1450	Weekly	56	25/07/2016	30	2016	VALIDATED	06/10/2016 10:24	NA	01/08/2016 15:25	NA	30/08/2016 09:37	NA	56	30_2016	55557	30/08/2016 09:37	2484678
1451	Weekly	64	25/07/2016	30	2016	PENDING	27/07/2018 15:53	NA	01/08/2016 15:25	NA	NA	NA	64	30_2016	55558	NA	NA
1452	Weekly	65	25/07/2016	30	2016	VALIDATED	28/08/2016 05:48	NA	01/08/2016 15:25	NA	28/08/2016 05:48	NA	65	30_2016	55558	28/08/2016 05:48	2298129
1453	Weekly	66	25/07/2016	30	2016	VALIDATED	28/08/2016 05:42	NA	01/08/2016 15:25	NA	28/08/2016 05:42	NA	66	30_2016	55559	28/08/2016 05:42	2297774
1454	Weekly	61	25/07/2016	30	2016	VALIDATED	06/10/2016 10:22	NA	01/08/2016 15:26	NA	30/08/2016 09:27	NA	61	30_2016	55566	30/08/2016 09:27	2484073
1455	Weekly	110	25/07/2016	30	2016	VALIDATED	31/08/2016 01:22	NA	01/08/2016 15:30	NA	31/08/2016 01:22	NA	110	30_2016	55830	31/08/2016 01:22	2541130
1456	Weekly	104	25/07/2016	30	2016	VALIDATED	31/08/2016 08:32	NA	NA	NA	31/08/2016 08:32	NA	104	30_2016	NA	31/08/2016 08:32	NA
1457	Weekly	117	25/07/2016	30	2016	PENDING	27/07/2018 17:11	NA	01/08/2016 15:30	NA	NA	NA	117	30_2016	55859	NA	NA
1458	Weekly	59	25/07/2016	30	2016	PENDING	27/07/2018 15:28	NA	01/08/2016 15:31	NA	NA	NA	59	30_2016	55890	NA	NA
1459	Weekly	115	25/07/2016	30	2016	VALIDATED	27/08/2016 22:32	NA	01/08/2016 15:32	NA	27/08/2016 22:32	NA	115	30_2016	55928	27/08/2016 22:32	2271633
1460	Weekly	121	25/07/2016	30	2016	VALIDATED	31/08/2016 00:44	NA	01/08/2016 15:33	NA	31/08/2016 00:44	NA	121	30_2016	56017	31/08/2016 00:44	2538630
1461	Weekly	119	25/07/2016	30	2016	VALIDATED	31/08/2016 08:21	NA	01/08/2016 15:34	NA	31/08/2016 08:21	NA	119	30_2016	56050	31/08/2016 08:21	2566016
1462	Weekly	116	25/07/2016	30	2016	VALIDATED	31/08/2016 01:00	NA	01/08/2016 15:34	NA	31/08/2016 01:00	NA	116	30_2016	56058	31/08/2016 01:00	2539558
1463	Weekly	114	25/07/2016	30	2016	VALIDATED	31/08/2016 00:18	NA	01/08/2016 15:34	NA	31/08/2016 00:18	NA	114	30_2016	56070	31/08/2016 00:18	2537031
1464	Weekly	109	25/07/2016	30	2016	VALIDATED	31/08/2016 01:21	NA	01/08/2016 15:34	NA	31/08/2016 01:21	NA	109	30_2016	56071	31/08/2016 01:21	2540791
1465	Weekly	83	25/07/2016	30	2016	VALIDATED	05/09/2016 19:37	NA	NA	NA	05/09/2016 19:37	NA	83	30_2016	NA	05/09/2016 19:37	NA
1466	Weekly	176	25/07/2016	30	2016	VALIDATED	27/08/2016 13:02	NA	01/08/2016 15:35	NA	27/08/2016 13:02	NA	176	30_2016	56102	27/08/2016 13:02	2237276
1467	Weekly	174	18/07/2016	29	2016	VALIDATED	27/08/2016 14:38	NA	01/08/2016 15:35	NA	27/08/2016 14:38	NA	174	29_2016	660906	27/08/2016 14:38	2242984
1468	Weekly	167	25/07/2016	30	2016	VALIDATED	27/08/2016 13:34	NA	01/08/2016 15:35	NA	27/08/2016 13:34	NA	167	30_2016	56107	27/08/2016 13:34	2239153
1469	Weekly	175	25/07/2016	30	2016	VALIDATED	27/08/2016 13:51	NA	01/08/2016 15:35	NA	27/08/2016 13:51	NA	175	30_2016	56109	27/08/2016 13:51	2240205
1470	Weekly	159	25/07/2016	30	2016	VALIDATED	27/08/2016 14:02	NA	01/08/2016 15:35	NA	27/08/2016 14:02	NA	159	30_2016	56134	27/08/2016 14:02	2240803
1471	Weekly	156	16/02/2015	8	2015	PENDING	27/07/2018 16:26	NA	01/08/2016 15:36	NA	NA	NA	156	8_2015	NA	NA	NA
1472	Weekly	84	25/07/2016	30	2016	VALIDATED	05/09/2016 19:37	NA	NA	NA	05/09/2016 19:37	NA	84	30_2016	NA	05/09/2016 19:37	NA
1473	Weekly	85	25/07/2016	30	2016	VALIDATED	05/09/2016 19:37	NA	01/08/2016 15:36	NA	05/09/2016 19:37	NA	85	30_2016	56166	05/09/2016 19:37	3038461
1474	Weekly	170	25/07/2016	30	2016	VALIDATED	27/08/2016 14:28	NA	01/08/2016 15:36	NA	27/08/2016 14:28	NA	170	30_2016	56166	27/08/2016 14:28	2242373
1475	Weekly	79	25/07/2016	30	2016	VALIDATED	26/08/2016 18:43	NA	01/08/2016 15:36	NA	26/08/2016 18:43	NA	79	30_2016	56170	26/08/2016 18:43	2171230
1476	Weekly	171	25/07/2016	30	2016	VALIDATED	27/08/2016 14:20	NA	01/08/2016 15:36	NA	27/08/2016 14:20	NA	171	30_2016	56178	27/08/2016 14:20	2241861
1477	Weekly	162	25/07/2016	30	2016	VALIDATED	27/08/2016 14:35	NA	01/08/2016 15:36	NA	27/08/2016 14:35	NA	162	30_2016	56178	27/08/2016 14:35	2242753
1478	Weekly	81	25/07/2016	30	2016	VALIDATED	05/09/2016 19:36	NA	01/08/2016 15:36	NA	05/09/2016 19:36	NA	81	30_2016	56181	05/09/2016 19:36	3038434
1479	Weekly	166	25/07/2016	30	2016	VALIDATED	27/08/2016 12:21	NA	01/08/2016 15:36	NA	27/08/2016 12:21	NA	166	30_2016	56182	27/08/2016 12:21	2234691
1480	Weekly	150	25/07/2016	30	2016	VALIDATED	27/08/2016 13:25	NA	01/08/2016 15:36	NA	27/08/2016 13:25	NA	150	30_2016	56182	27/08/2016 13:25	2238573
1481	Weekly	151	25/07/2016	30	2016	VALIDATED	27/08/2016 13:14	NA	01/08/2016 15:36	NA	27/08/2016 13:14	NA	151	30_2016	56190	27/08/2016 13:14	2237899
1482	Weekly	163	25/07/2016	30	2016	VALIDATED	27/08/2016 13:54	NA	01/08/2016 15:36	NA	27/08/2016 13:54	NA	163	30_2016	56193	27/08/2016 13:54	2240291
1483	Weekly	112	25/04/2016	17	2016	PENDING	26/07/2018 11:31	NA	01/08/2016 15:48	NA	NA	NA	112	17_2016	NA	NA	NA
1484	Weekly	27	25/07/2016	30	2016	PENDING	27/07/2018 14:50	NA	01/08/2016 15:51	NA	NA	NA	27	30_2016	57117	NA	NA
1485	Weekly	35	25/07/2016	30	2016	VALIDATED	02/09/2016 01:44	NA	NA	NA	02/09/2016 01:44	NA	35	30_2016	NA	02/09/2016 01:44	NA
1486	Weekly	41	27/06/2016	26	2016	VALIDATED	31/08/2016 01:02	NA	01/08/2016 15:58	NA	31/08/2016 01:02	NA	41	26_2016	2476734	31/08/2016 01:02	2538214
1487	Weekly	41	04/07/2016	27	2016	VALIDATED	31/08/2016 01:01	NA	01/08/2016 16:01	NA	31/08/2016 01:01	NA	41	27_2016	1872060	31/08/2016 01:01	2538023
1488	Weekly	41	11/07/2016	28	2016	VALIDATED	31/08/2016 01:00	NA	01/08/2016 16:10	NA	31/08/2016 01:00	NA	41	28_2016	1267806	31/08/2016 01:00	2537445
1489	Weekly	92	25/07/2016	30	2016	VALIDATED	07/09/2016 10:33	NA	01/08/2016 16:33	NA	01/09/2016 19:37	NA	92	30_2016	59580	01/09/2016 19:37	2689478
1490	Weekly	41	18/07/2016	29	2016	VALIDATED	31/08/2016 00:56	NA	01/08/2016 16:58	NA	31/08/2016 00:56	NA	41	29_2016	665893	31/08/2016 00:56	2534271
1491	Weekly	41	25/07/2016	30	2016	VALIDATED	31/08/2016 00:55	NA	01/08/2016 16:58	NA	31/08/2016 00:55	NA	41	30_2016	61096	31/08/2016 00:55	2534222
1492	Weekly	102	25/07/2016	30	2016	VALIDATED	31/08/2016 00:21	NA	01/08/2016 17:15	NA	31/08/2016 00:21	NA	102	30_2016	62100	31/08/2016 00:21	2531214
1493	Weekly	98	25/07/2016	30	2016	VALIDATED	01/09/2016 19:19	NA	01/08/2016 22:11	NA	01/09/2016 19:19	NA	98	30_2016	79870	01/09/2016 19:19	2668081
1494	Weekly	124	25/07/2016	30	2016	PENDING	27/07/2018 16:58	NA	02/08/2016 06:24	NA	NA	NA	124	30_2016	109462	NA	NA
1495	Weekly	106	25/07/2016	30	2016	VALIDATED	31/08/2016 09:12	NA	02/08/2016 06:34	NA	31/08/2016 09:12	NA	106	30_2016	110052	31/08/2016 09:12	2515113
1496	Weekly	33	18/07/2016	29	2016	VALIDATED	02/09/2016 05:14	NA	02/08/2016 09:27	NA	02/09/2016 05:14	NA	33	29_2016	725242	02/09/2016 05:14	2663240
1497	Weekly	33	25/07/2016	30	2016	VALIDATED	02/09/2016 05:14	NA	02/08/2016 09:29	NA	02/09/2016 05:14	NA	33	30_2016	120569	02/09/2016 05:14	2663089
1498	Weekly	157	25/07/2016	30	2016	VALIDATED	27/08/2016 13:41	NA	02/08/2016 15:13	NA	27/08/2016 13:41	NA	157	30_2016	141191	27/08/2016 13:41	2154484
1499	Weekly	33	11/07/2016	28	2016	VALIDATED	02/09/2016 05:15	NA	03/08/2016 06:48	NA	02/09/2016 05:15	NA	33	28_2016	1406896	02/09/2016 05:15	2586414
1500	Weekly	33	04/07/2016	27	2016	VALIDATED	02/09/2016 05:16	NA	03/08/2016 06:50	NA	02/09/2016 05:16	NA	33	27_2016	2011852	02/09/2016 05:16	2586317
1501	Weekly	155	25/07/2016	30	2016	VALIDATED	27/08/2016 13:45	NA	03/08/2016 06:55	NA	27/08/2016 13:45	NA	155	30_2016	197749	27/08/2016 13:45	2098198
1502	Weekly	73	25/07/2016	30	2016	VALIDATED	28/08/2016 05:21	NA	03/08/2016 07:47	NA	28/08/2016 05:21	NA	73	30_2016	200828	28/08/2016 05:21	2151237
1503	Weekly	34	25/07/2016	30	2016	VALIDATED	02/09/2016 05:22	NA	NA	NA	02/09/2016 05:22	NA	34	30_2016	NA	02/09/2016 05:22	NA
1504	Weekly	136	25/07/2016	30	2016	VALIDATED	30/08/2016 17:38	NA	04/08/2016 10:54	NA	30/08/2016 17:38	NA	136	30_2016	298481	30/08/2016 17:38	2270642
1505	Weekly	130	25/07/2016	30	2016	VALIDATED	30/08/2016 17:04	NA	04/08/2016 10:54	NA	30/08/2016 17:04	NA	130	30_2016	298486	30/08/2016 17:04	2268588
1506	Weekly	46	27/06/2016	26	2016	VALIDATED	30/08/2016 14:25	NA	04/08/2016 14:55	NA	30/08/2016 14:25	NA	46	26_2016	2732121	30/08/2016 14:25	2244596
1507	Weekly	46	04/07/2016	27	2016	VALIDATED	30/08/2016 14:32	NA	04/08/2016 15:25	NA	30/08/2016 14:32	NA	46	27_2016	2129106	30/08/2016 14:32	2243225
1508	Weekly	46	11/07/2016	28	2016	VALIDATED	30/08/2016 14:37	NA	04/08/2016 15:40	NA	30/08/2016 14:37	NA	46	28_2016	1525249	30/08/2016 14:37	2242624
1509	Weekly	46	18/07/2016	29	2016	VALIDATED	30/08/2016 14:39	NA	04/08/2016 15:40	NA	30/08/2016 14:39	NA	46	29_2016	920457	30/08/2016 14:39	2242729
1510	Weekly	46	25/07/2016	30	2016	VALIDATED	30/08/2016 14:40	NA	04/08/2016 15:45	NA	30/08/2016 14:40	NA	46	30_2016	315905	30/08/2016 14:40	2242529
1511	Weekly	40	25/07/2016	30	2016	VALIDATED	02/09/2016 04:20	NA	04/08/2016 15:53	NA	02/09/2016 04:20	NA	40	30_2016	316438	02/09/2016 04:20	2464021
1512	Weekly	34	18/07/2016	29	2016	VALIDATED	02/09/2016 05:23	NA	NA	NA	02/09/2016 05:23	NA	34	29_2016	NA	02/09/2016 05:23	NA
1513	Weekly	172	25/07/2016	30	2016	VALIDATED	27/08/2016 13:59	NA	NA	NA	27/08/2016 13:59	NA	172	30_2016	NA	27/08/2016 13:59	NA
1514	Weekly	77	25/07/2016	30	2016	VALIDATED	28/08/2016 05:18	NA	04/08/2016 20:46	NA	28/08/2016 05:18	NA	77	30_2016	333994	28/08/2016 05:18	2017916
1515	Weekly	77	18/07/2016	29	2016	VALIDATED	28/08/2016 05:18	NA	04/08/2016 20:49	NA	28/08/2016 05:18	NA	77	29_2016	938952	28/08/2016 05:18	2017736
1516	Weekly	28	25/07/2016	30	2016	VALIDATED	02/09/2016 01:37	NA	04/08/2016 21:41	NA	02/09/2016 01:37	NA	28	30_2016	337307	02/09/2016 01:37	2433321
1517	Weekly	19	18/07/2016	29	2016	VALIDATED	02/09/2016 04:32	NA	05/08/2016 06:48	NA	02/09/2016 04:32	NA	19	29_2016	974919	02/09/2016 04:32	2411016
1518	Weekly	9	04/07/2016	27	2016	PENDING	27/07/2018 14:14	NA	05/08/2016 07:02	NA	NA	NA	9	27_2016	2185335	NA	NA
1519	Weekly	40	27/06/2016	26	2016	VALIDATED	02/09/2016 04:24	NA	05/08/2016 08:25	NA	02/09/2016 04:24	NA	40	26_2016	2795107	02/09/2016 04:24	2404781
1520	Weekly	40	04/07/2016	27	2016	VALIDATED	02/09/2016 04:23	NA	05/08/2016 08:29	NA	02/09/2016 04:23	NA	40	27_2016	2190582	02/09/2016 04:23	2404433
1521	Weekly	40	11/07/2016	28	2016	VALIDATED	02/09/2016 04:22	NA	05/08/2016 08:34	NA	02/09/2016 04:22	NA	40	28_2016	1586043	02/09/2016 04:22	2404125
1522	Weekly	40	18/07/2016	29	2016	VALIDATED	02/09/2016 04:21	NA	05/08/2016 08:40	NA	02/09/2016 04:21	NA	40	29_2016	981653	02/09/2016 04:21	2403652
1523	Weekly	53	25/07/2016	30	2016	VALIDATED	30/08/2016 13:19	NA	05/08/2016 10:08	NA	30/08/2016 13:19	NA	53	30_2016	382108	30/08/2016 13:19	2171465
1524	Weekly	19	11/07/2016	28	2016	VALIDATED	02/09/2016 04:32	NA	05/08/2016 11:22	NA	02/09/2016 04:32	NA	19	28_2016	1596137	02/09/2016 04:32	2394633
1525	Weekly	42	25/07/2016	30	2016	VALIDATED	02/09/2016 05:42	NA	05/08/2016 11:29	NA	02/09/2016 05:42	NA	42	30_2016	386966	02/09/2016 05:42	2398358
1526	Weekly	16	27/06/2016	26	2016	VALIDATED	02/09/2016 04:54	NA	05/08/2016 11:32	NA	02/09/2016 04:54	NA	16	26_2016	2806321	02/09/2016 04:54	2395352
1527	Weekly	7	04/07/2016	27	2016	PENDING	27/07/2018 14:12	NA	05/08/2016 11:54	NA	NA	NA	7	27_2016	2202847	NA	NA
1528	Weekly	32	25/07/2016	30	2016	REJECTED	02/09/2016 05:51	NA	NA	NA	NA	02/09/2016 05:51	32	30_2016	NA	02/09/2016 05:51	NA
1529	Weekly	16	04/07/2016	27	2016	VALIDATED	02/09/2016 04:53	NA	05/08/2016 12:02	NA	02/09/2016 04:53	NA	16	27_2016	2203330	02/09/2016 04:53	2393491
1530	Weekly	32	18/07/2016	29	2016	VALIDATED	02/09/2016 05:52	NA	NA	NA	02/09/2016 05:52	NA	32	29_2016	NA	02/09/2016 05:52	NA
1531	Weekly	32	11/07/2016	28	2016	VALIDATED	02/09/2016 05:53	NA	NA	NA	02/09/2016 05:53	NA	32	28_2016	NA	02/09/2016 05:53	NA
1532	Weekly	16	25/07/2016	30	2016	VALIDATED	02/09/2016 04:51	NA	05/08/2016 12:30	NA	02/09/2016 04:51	NA	16	30_2016	390619	02/09/2016 04:51	2391667
1533	Weekly	32	27/06/2016	26	2016	REJECTED	02/09/2016 05:54	NA	NA	NA	NA	02/09/2016 05:54	32	26_2016	NA	02/09/2016 05:54	NA
1534	Weekly	32	20/06/2016	25	2016	REJECTED	02/09/2016 05:55	NA	NA	NA	NA	02/09/2016 05:55	32	25_2016	NA	02/09/2016 05:55	NA
1535	Weekly	16	11/07/2016	28	2016	PENDING	27/07/2018 14:36	NA	05/08/2016 17:49	NA	NA	NA	16	28_2016	1619342	NA	NA
1536	Weekly	169	25/07/2016	30	2016	VALIDATED	27/08/2016 14:32	NA	06/08/2016 08:43	NA	27/08/2016 14:32	NA	169	30_2016	463394	27/08/2016 14:32	1835328
1537	Weekly	93	25/07/2016	30	2016	VALIDATED	05/09/2016 17:42	NA	07/08/2016 16:16	NA	05/09/2016 17:42	NA	93	30_2016	576972	05/09/2016 17:42	2510795
1538	Weekly	63	01/08/2016	31	2016	VALIDATED	28/08/2016 05:53	NA	08/08/2016 06:01	NA	28/08/2016 05:53	NA	63	31_2016	21690	28/08/2016 05:53	1727530
1539	Weekly	160	01/08/2016	31	2016	VALIDATED	27/08/2016 14:41	NA	08/08/2016 06:04	NA	27/08/2016 14:41	NA	160	31_2016	21871	27/08/2016 14:41	1672591
1540	Weekly	124	01/08/2016	31	2016	VALIDATED	31/08/2016 09:05	NA	08/08/2016 06:06	NA	31/08/2016 09:05	NA	124	31_2016	22019	31/08/2016 09:05	1997896
1541	Weekly	134	01/08/2016	31	2016	VALIDATED	30/08/2016 17:42	NA	08/08/2016 06:09	NA	30/08/2016 17:42	NA	134	31_2016	22148	30/08/2016 17:42	1942420
1542	Weekly	134	25/07/2016	30	2016	VALIDATED	30/08/2016 17:43	NA	08/08/2016 06:09	NA	30/08/2016 17:43	NA	134	30_2016	626983	30/08/2016 17:43	1942414
1543	Weekly	104	01/08/2016	31	2016	VALIDATED	31/08/2016 08:31	NA	NA	NA	31/08/2016 08:31	NA	104	31_2016	NA	31/08/2016 08:31	NA
1544	Weekly	159	01/08/2016	31	2016	VALIDATED	27/08/2016 14:01	NA	08/08/2016 06:23	NA	27/08/2016 14:01	NA	159	31_2016	23006	27/08/2016 14:01	1669111
1545	Weekly	110	01/08/2016	31	2016	PENDING	27/07/2018 17:13	NA	08/08/2016 06:24	NA	NA	NA	110	31_2016	23063	NA	NA
1546	Weekly	60	01/08/2016	31	2016	VALIDATED	30/08/2016 11:11	NA	08/08/2016 06:26	NA	30/08/2016 11:11	NA	60	31_2016	23183	30/08/2016 11:11	1917878
1547	Weekly	90	01/08/2016	31	2016	VALIDATED	01/09/2016 19:18	NA	08/08/2016 06:48	NA	01/09/2016 19:18	NA	90	31_2016	24507	01/09/2016 19:18	2118574
1548	Weekly	87	01/08/2016	31	2016	VALIDATED	01/09/2016 19:20	NA	08/08/2016 06:55	NA	01/09/2016 19:20	NA	87	31_2016	24955	01/09/2016 19:20	2118275
1549	Weekly	170	01/08/2016	31	2016	VALIDATED	27/08/2016 14:28	NA	08/08/2016 07:13	NA	27/08/2016 14:28	NA	170	31_2016	26026	27/08/2016 14:28	1667698
1550	Weekly	99	01/08/2016	31	2016	VALIDATED	01/09/2016 19:24	NA	08/08/2016 07:16	NA	01/09/2016 19:24	NA	99	31_2016	26187	01/09/2016 19:24	2117300
1551	Weekly	106	01/08/2016	31	2016	VALIDATED	31/08/2016 09:12	NA	08/08/2016 07:20	NA	31/08/2016 09:12	NA	106	31_2016	26454	31/08/2016 09:12	1993895
1552	Weekly	113	25/07/2016	30	2016	VALIDATED	31/08/2016 08:39	NA	08/08/2016 07:26	NA	31/08/2016 08:39	NA	113	30_2016	631581	31/08/2016 08:39	1991613
1553	Weekly	113	01/08/2016	31	2016	VALIDATED	31/08/2016 08:39	NA	08/08/2016 07:28	NA	31/08/2016 08:39	NA	113	31_2016	26927	31/08/2016 08:39	1991428
1554	Weekly	96	01/08/2016	31	2016	VALIDATED	01/09/2016 19:16	NA	08/08/2016 07:29	NA	01/09/2016 19:16	NA	96	31_2016	26983	01/09/2016 19:16	2116018
1555	Weekly	69	01/08/2016	31	2016	PENDING	27/07/2018 15:42	NA	08/08/2016 07:29	NA	NA	NA	69	31_2016	26984	NA	NA
1556	Weekly	115	01/08/2016	31	2016	VALIDATED	31/08/2016 01:28	NA	08/08/2016 07:33	NA	31/08/2016 01:28	NA	115	31_2016	27207	31/08/2016 01:28	1965325
1557	Weekly	158	01/08/2016	31	2016	VALIDATED	27/08/2016 14:26	NA	08/08/2016 07:41	NA	27/08/2016 14:26	NA	158	31_2016	27694	27/08/2016 14:26	1665880
1558	Weekly	169	01/08/2016	31	2016	VALIDATED	27/08/2016 14:31	NA	08/08/2016 07:44	NA	27/08/2016 14:31	NA	169	31_2016	27846	27/08/2016 14:31	1666061
1559	Weekly	163	01/08/2016	31	2016	VALIDATED	27/08/2016 13:54	NA	08/08/2016 08:00	NA	27/08/2016 13:54	NA	163	31_2016	28818	27/08/2016 13:54	1662849
1560	Weekly	103	20/06/2016	25	2016	VALIDATED	09/01/2017 08:34	NA	08/08/2016 08:02	NA	31/08/2016 01:25	NA	103	25_2016	3657757	31/08/2016 01:25	1963379
1561	Weekly	65	01/08/2016	31	2016	VALIDATED	28/08/2016 05:48	NA	08/08/2016 08:03	NA	28/08/2016 05:48	NA	65	31_2016	29025	28/08/2016 05:48	1719883
1562	Weekly	29	01/08/2016	31	2016	REJECTED	01/09/2016 04:43	NA	16/08/2016 10:39	NA	NA	01/09/2016 04:43	29	31_2016	729582	01/09/2016 04:43	1361053
1563	Weekly	108	25/07/2016	30	2016	VALIDATED	27/08/2016 22:34	NA	NA	NA	27/08/2016 22:34	NA	108	30_2016	NA	27/08/2016 22:34	NA
1564	Weekly	103	25/07/2016	30	2016	VALIDATED	09/01/2017 08:34	NA	08/08/2016 08:06	NA	08/09/2016 12:00	NA	103	30_2016	633991	08/09/2016 12:00	2692456
1565	Weekly	119	01/08/2016	31	2016	VALIDATED	31/08/2016 08:20	NA	08/08/2016 08:13	NA	31/08/2016 08:20	NA	119	31_2016	29586	31/08/2016 08:20	1987655
1566	Weekly	29	25/07/2016	30	2016	VALIDATED	01/09/2016 04:56	NA	01/08/2016 15:36	NA	01/09/2016 04:56	NA	29	30_2016	56165	01/09/2016 04:56	2639996
1567	Weekly	9	01/08/2016	31	2016	VALIDATED	03/10/2016 19:04	NA	08/08/2016 08:15	NA	03/10/2016 19:04	NA	9	31_2016	29713	03/10/2016 19:04	4877368
1568	Weekly	109	01/08/2016	31	2016	VALIDATED	31/08/2016 01:21	NA	08/08/2016 08:16	NA	31/08/2016 01:21	NA	109	31_2016	29766	31/08/2016 01:21	1962307
1569	Weekly	29	18/07/2016	29	2016	VALIDATED	01/09/2016 04:56	NA	25/07/2016 11:58	NA	01/09/2016 04:56	NA	29	29_2016	43095	01/09/2016 04:56	3257912
1570	Weekly	29	11/07/2016	28	2016	VALIDATED	01/09/2016 04:57	NA	18/07/2016 10:33	NA	01/09/2016 04:57	NA	29	28_2016	38004	01/09/2016 04:57	3867853
1571	Weekly	155	01/08/2016	31	2016	VALIDATED	27/08/2016 13:45	NA	08/08/2016 08:21	NA	27/08/2016 13:45	NA	155	31_2016	30077	27/08/2016 13:45	1661048
1572	Weekly	16	01/08/2016	31	2016	VALIDATED	02/09/2016 04:50	NA	08/08/2016 08:21	NA	02/09/2016 04:50	NA	16	31_2016	30091	02/09/2016 04:50	2147330
1573	Weekly	108	01/08/2016	31	2016	VALIDATED	27/08/2016 22:34	NA	NA	NA	27/08/2016 22:34	NA	108	31_2016	NA	27/08/2016 22:34	NA
1574	Weekly	16	18/07/2016	29	2016	VALIDATED	02/09/2016 04:52	NA	08/08/2016 08:22	NA	02/09/2016 04:52	NA	16	29_2016	1239749	02/09/2016 04:52	2147378
1575	Weekly	29	04/07/2016	27	2016	VALIDATED	01/09/2016 04:58	NA	11/07/2016 10:45	NA	01/09/2016 04:58	NA	29	27_2016	38742	01/09/2016 04:58	4471939
1576	Weekly	64	01/08/2016	31	2016	VALIDATED	28/08/2016 05:51	NA	08/08/2016 08:24	NA	28/08/2016 05:51	NA	64	31_2016	30273	28/08/2016 05:51	1718802
1577	Weekly	29	13/06/2016	24	2016	PENDING	27/07/2018 14:54	NA	20/06/2016 12:06	NA	NA	NA	29	24_2016	43586	NA	NA
1578	Weekly	130	01/08/2016	31	2016	VALIDATED	30/08/2016 17:04	NA	08/08/2016 08:29	NA	30/08/2016 17:04	NA	130	31_2016	30598	30/08/2016 17:04	1931654
1579	Weekly	89	01/08/2016	31	2016	VALIDATED	01/09/2016 19:21	NA	08/08/2016 08:30	NA	01/09/2016 19:21	NA	89	31_2016	30658	01/09/2016 19:21	2112648
1580	Weekly	149	01/08/2016	31	2016	VALIDATED	27/08/2016 12:44	NA	08/08/2016 08:31	NA	27/08/2016 12:44	NA	149	31_2016	30666	27/08/2016 12:44	1656789
1581	Weekly	116	01/08/2016	31	2016	VALIDATED	31/08/2016 01:00	NA	08/08/2016 08:32	NA	31/08/2016 01:00	NA	116	31_2016	30777	31/08/2016 01:00	1960023
1582	Weekly	33	01/08/2016	31	2016	VALIDATED	02/09/2016 05:13	NA	08/08/2016 08:35	NA	02/09/2016 05:13	NA	33	31_2016	30902	02/09/2016 05:13	2147898
1583	Weekly	121	01/08/2016	31	2016	VALIDATED	31/08/2016 00:43	NA	08/08/2016 08:35	NA	31/08/2016 00:43	NA	121	31_2016	30953	31/08/2016 00:43	1958865
1584	Weekly	6	01/08/2016	31	2016	VALIDATED	03/10/2016 19:08	NA	08/08/2016 08:37	NA	03/10/2016 19:08	NA	6	31_2016	31054	03/10/2016 19:08	4876234
1585	Weekly	27	01/08/2016	31	2016	REJECTED	02/09/2016 05:36	NA	08/08/2016 08:37	NA	NA	02/09/2016 05:36	27	31_2016	31073	02/09/2016 05:36	2149141
1586	Weekly	93	01/08/2016	31	2016	VALIDATED	01/09/2016 19:52	NA	08/08/2016 08:38	NA	01/09/2016 19:52	NA	93	31_2016	31120	01/09/2016 19:52	2114036
1587	Weekly	111	01/08/2016	31	2016	VALIDATED	27/08/2016 22:35	NA	08/08/2016 08:40	NA	27/08/2016 22:35	NA	111	31_2016	31231	27/08/2016 22:35	1691713
1588	Weekly	139	25/07/2016	30	2016	VALIDATED	30/08/2016 17:50	NA	08/08/2016 08:49	NA	30/08/2016 17:50	NA	139	30_2016	636554	30/08/2016 17:50	1933262
1589	Weekly	47	01/08/2016	31	2016	VALIDATED	30/08/2016 16:08	NA	08/08/2016 08:53	NA	30/08/2016 16:08	NA	47	31_2016	32008	30/08/2016 16:08	1926894
1590	Weekly	174	01/08/2016	31	2016	VALIDATED	27/08/2016 14:37	NA	08/08/2016 08:55	NA	27/08/2016 14:37	NA	174	31_2016	32133	27/08/2016 14:37	1662143
1591	Weekly	54	01/08/2016	31	2016	VALIDATED	30/08/2016 14:57	NA	08/08/2016 09:02	NA	30/08/2016 14:57	NA	54	31_2016	32527	30/08/2016 14:57	1922148
1592	Weekly	94	01/08/2016	31	2016	VALIDATED	01/09/2016 19:23	NA	08/08/2016 09:03	NA	01/09/2016 19:23	NA	94	31_2016	32638	01/09/2016 19:23	2110766
1593	Weekly	24	01/08/2016	31	2016	VALIDATED	02/09/2016 04:39	NA	08/08/2016 09:05	NA	02/09/2016 04:39	NA	24	31_2016	32747	02/09/2016 04:39	2144000
1594	Weekly	151	01/08/2016	31	2016	VALIDATED	27/08/2016 13:14	NA	08/08/2016 09:11	NA	27/08/2016 13:14	NA	151	31_2016	33063	27/08/2016 13:14	1656207
1595	Weekly	175	01/08/2016	31	2016	VALIDATED	27/08/2016 13:51	NA	08/08/2016 09:12	NA	27/08/2016 13:51	NA	175	31_2016	33160	27/08/2016 13:51	1658319
1596	Weekly	57	01/08/2016	31	2016	VALIDATED	30/08/2016 09:46	NA	08/08/2016 09:33	NA	30/08/2016 09:46	NA	57	31_2016	34438	30/08/2016 09:46	1901546
1597	Weekly	85	01/08/2016	31	2016	VALIDATED	05/09/2016 19:36	NA	08/08/2016 09:46	NA	05/09/2016 19:36	NA	85	31_2016	35191	05/09/2016 19:36	2454584
1598	Weekly	167	01/08/2016	31	2016	VALIDATED	27/08/2016 13:33	NA	08/08/2016 09:49	NA	27/08/2016 13:33	NA	167	31_2016	35344	27/08/2016 13:33	1655066
1599	Weekly	148	01/08/2016	31	2016	VALIDATED	27/08/2016 12:13	NA	08/08/2016 09:50	NA	27/08/2016 12:13	NA	148	31_2016	35457	27/08/2016 12:13	1650152
1600	Weekly	52	01/08/2016	31	2016	VALIDATED	30/08/2016 15:25	NA	08/08/2016 09:51	NA	30/08/2016 15:25	NA	52	31_2016	35471	30/08/2016 15:25	1920836
1601	Weekly	79	01/08/2016	31	2016	VALIDATED	26/08/2016 18:43	NA	08/08/2016 09:57	NA	26/08/2016 18:43	NA	79	31_2016	35834	26/08/2016 18:43	1586785
1602	Weekly	150	01/08/2016	31	2016	VALIDATED	27/08/2016 13:25	NA	08/08/2016 09:58	NA	27/08/2016 13:25	NA	150	31_2016	35880	27/08/2016 13:25	1654051
1603	Weekly	161	01/08/2016	31	2016	VALIDATED	27/08/2016 12:53	NA	08/08/2016 10:11	NA	27/08/2016 12:53	NA	161	31_2016	36660	27/08/2016 12:53	1651376
1604	Weekly	19	01/08/2016	31	2016	VALIDATED	02/09/2016 04:30	NA	08/08/2016 10:12	NA	02/09/2016 04:30	NA	19	31_2016	36739	02/09/2016 04:30	2139497
1605	Weekly	176	01/08/2016	31	2016	VALIDATED	27/08/2016 13:02	NA	08/08/2016 10:34	NA	27/08/2016 13:02	NA	176	31_2016	38059	27/08/2016 13:02	1650468
1606	Weekly	56	01/08/2016	31	2016	VALIDATED	30/08/2016 09:36	NA	08/08/2016 10:44	NA	30/08/2016 09:36	NA	56	31_2016	38669	30/08/2016 09:36	1896733
1607	Weekly	158	11/07/2016	28	2016	VALIDATED	27/08/2016 14:26	NA	08/08/2016 10:59	NA	27/08/2016 14:26	NA	158	28_2016	1853943	27/08/2016 14:26	1654069
1608	Weekly	40	01/08/2016	31	2016	VALIDATED	02/09/2016 04:20	NA	08/08/2016 11:03	NA	02/09/2016 04:20	NA	40	31_2016	39791	02/09/2016 04:20	2135809
1609	Weekly	61	01/08/2016	31	2016	VALIDATED	30/08/2016 09:27	NA	08/08/2016 11:28	NA	30/08/2016 09:27	NA	61	31_2016	41323	30/08/2016 09:27	1893500
1610	Weekly	7	25/07/2016	30	2016	VALIDATED	03/10/2016 19:02	NA	08/08/2016 11:30	NA	03/10/2016 19:02	NA	7	30_2016	646239	03/10/2016 19:02	4865519
1611	Weekly	7	01/08/2016	31	2016	VALIDATED	03/10/2016 19:02	NA	08/08/2016 11:37	NA	03/10/2016 19:02	NA	7	31_2016	41835	03/10/2016 19:02	4865108
1612	Weekly	154	25/07/2016	30	2016	VALIDATED	27/08/2016 12:38	NA	08/08/2016 11:42	NA	27/08/2016 12:38	NA	154	30_2016	646925	27/08/2016 12:38	1644986
1613	Weekly	44	01/08/2016	31	2016	VALIDATED	02/09/2016 05:31	NA	08/08/2016 11:45	NA	02/09/2016 05:31	NA	44	31_2016	42328	02/09/2016 05:31	2137580
1614	Weekly	91	01/08/2016	31	2016	VALIDATED	01/09/2016 19:55	NA	08/08/2016 11:47	NA	01/09/2016 19:55	NA	91	31_2016	42432	01/09/2016 19:55	2102870
1615	Weekly	154	01/08/2016	31	2016	VALIDATED	27/08/2016 12:38	NA	08/08/2016 11:47	NA	27/08/2016 12:38	NA	154	31_2016	42478	27/08/2016 12:38	1644609
1616	Weekly	25	01/08/2016	31	2016	VALIDATED	02/09/2016 05:08	NA	08/08/2016 12:05	NA	02/09/2016 05:08	NA	25	31_2016	43557	02/09/2016 05:08	2134960
1617	Weekly	67	01/08/2016	31	2016	VALIDATED	28/08/2016 05:45	NA	08/08/2016 12:02	NA	28/08/2016 05:45	NA	67	31_2016	43329	28/08/2016 05:45	1705371
1618	Weekly	35	01/08/2016	31	2016	VALIDATED	02/09/2016 01:43	NA	NA	NA	02/09/2016 01:43	NA	35	31_2016	NA	02/09/2016 01:43	NA
1619	Weekly	66	01/08/2016	31	2016	VALIDATED	28/08/2016 05:42	NA	08/08/2016 12:06	NA	28/08/2016 05:42	NA	66	31_2016	43569	28/08/2016 05:42	1704986
1620	Weekly	102	01/08/2016	31	2016	PENDING	27/07/2018 16:46	NA	08/08/2016 12:30	NA	NA	NA	102	31_2016	45058	NA	NA
1621	Weekly	123	01/08/2016	31	2016	PENDING	27/07/2018 16:32	NA	08/08/2016 12:54	NA	NA	NA	123	31_2016	46455	NA	NA
1622	Weekly	43	01/08/2016	31	2016	REJECTED	31/08/2016 15:30	NA	08/08/2016 12:58	NA	NA	31/08/2016 15:30	43	31_2016	46732	31/08/2016 15:30	1996285
1623	Weekly	49	01/08/2016	31	2016	VALIDATED	30/08/2016 16:17	NA	08/08/2016 13:15	NA	30/08/2016 16:17	NA	49	31_2016	47742	30/08/2016 16:17	1911679
1624	Weekly	59	01/08/2016	31	2016	VALIDATED	30/08/2016 09:52	NA	08/08/2016 13:39	NA	30/08/2016 09:52	NA	59	31_2016	49162	30/08/2016 09:52	1887191
1625	Weekly	117	01/08/2016	31	2016	VALIDATED	07/12/2016 15:22	NA	08/08/2016 13:42	NA	07/12/2016 15:22	NA	117	31_2016	49344	07/12/2016 15:22	10460430
1626	Weekly	162	01/08/2016	31	2016	VALIDATED	27/08/2016 14:35	NA	08/08/2016 13:42	NA	27/08/2016 14:35	NA	162	31_2016	49350	27/08/2016 14:35	1644767
1627	Weekly	165	01/08/2016	31	2016	VALIDATED	27/08/2016 12:47	NA	08/08/2016 14:22	NA	27/08/2016 12:47	NA	165	31_2016	51758	27/08/2016 12:47	1635912
1628	Weekly	158	27/06/2016	26	2016	VALIDATED	27/08/2016 14:27	NA	08/08/2016 14:22	NA	27/08/2016 14:27	NA	158	26_2016	3075779	27/08/2016 14:27	1641851
1629	Weekly	32	01/08/2016	31	2016	VALIDATED	02/09/2016 05:50	NA	NA	NA	02/09/2016 05:50	NA	32	31_2016	NA	02/09/2016 05:50	NA
1630	Weekly	23	01/08/2016	31	2016	VALIDATED	02/09/2016 05:48	NA	08/08/2016 15:48	NA	02/09/2016 05:48	NA	23	31_2016	56908	02/09/2016 05:48	2124031
1631	Weekly	13	01/08/2016	31	2016	VALIDATED	02/09/2016 01:32	NA	08/08/2016 16:29	NA	02/09/2016 01:32	NA	13	31_2016	59346	02/09/2016 01:32	2106191
1632	Weekly	142	27/06/2016	26	2016	VALIDATED	30/08/2016 17:25	NA	NA	NA	30/08/2016 17:25	NA	142	26_2016	NA	30/08/2016 17:25	NA
1633	Weekly	128	01/08/2016	31	2016	VALIDATED	30/08/2016 17:45	NA	08/08/2016 16:41	NA	30/08/2016 17:45	NA	128	31_2016	60090	30/08/2016 17:45	1904661
1634	Weekly	142	01/08/2016	31	2016	VALIDATED	30/08/2016 17:24	NA	NA	NA	30/08/2016 17:24	NA	142	31_2016	NA	30/08/2016 17:24	NA
1635	Weekly	145	25/07/2016	30	2016	VALIDATED	30/08/2016 17:09	NA	08/08/2016 17:08	NA	30/08/2016 17:09	NA	145	30_2016	666486	30/08/2016 17:09	1900884
1636	Weekly	132	25/07/2016	30	2016	VALIDATED	30/08/2016 17:36	NA	08/08/2016 17:08	NA	30/08/2016 17:36	NA	132	30_2016	666501	30/08/2016 17:36	1902461
1637	Weekly	141	25/07/2016	30	2016	VALIDATED	30/08/2016 17:27	NA	08/08/2016 17:10	NA	30/08/2016 17:27	NA	141	30_2016	666601	30/08/2016 17:27	1901842
1638	Weekly	73	01/08/2016	31	2016	VALIDATED	28/08/2016 05:21	NA	08/08/2016 17:11	NA	28/08/2016 05:21	NA	73	31_2016	61880	28/08/2016 05:21	1685421
1639	Weekly	144	25/07/2016	30	2016	VALIDATED	30/08/2016 17:13	NA	08/08/2016 17:13	NA	30/08/2016 17:13	NA	144	30_2016	666796	30/08/2016 17:13	1900789
1640	Weekly	154	18/07/2016	29	2016	VALIDATED	27/08/2016 12:39	NA	08/08/2016 17:17	NA	27/08/2016 12:39	NA	154	29_2016	1271828	27/08/2016 12:39	1624919
1641	Weekly	132	01/08/2016	31	2016	VALIDATED	30/08/2016 17:35	NA	08/08/2016 17:18	NA	30/08/2016 17:35	NA	132	31_2016	62324	30/08/2016 17:35	1901824
1642	Weekly	141	01/08/2016	31	2016	VALIDATED	30/08/2016 17:27	NA	08/08/2016 17:20	NA	30/08/2016 17:27	NA	141	31_2016	62422	30/08/2016 17:27	1901204
1643	Weekly	138	01/08/2016	31	2016	VALIDATED	30/08/2016 17:17	NA	08/08/2016 17:28	NA	30/08/2016 17:17	NA	138	31_2016	62905	30/08/2016 17:17	1900152
1644	Weekly	140	25/07/2016	30	2016	VALIDATED	30/08/2016 17:22	NA	08/08/2016 17:29	NA	30/08/2016 17:22	NA	140	30_2016	667747	30/08/2016 17:22	1900380
1645	Weekly	136	01/08/2016	31	2016	VALIDATED	30/08/2016 17:38	NA	08/08/2016 17:29	NA	30/08/2016 17:38	NA	136	31_2016	62979	30/08/2016 17:38	1901325
1646	Weekly	145	01/08/2016	31	2016	VALIDATED	30/08/2016 17:09	NA	08/08/2016 17:30	NA	30/08/2016 17:09	NA	145	31_2016	63057	30/08/2016 17:09	1899498
1647	Weekly	140	01/08/2016	31	2016	VALIDATED	30/08/2016 17:21	NA	08/08/2016 17:32	NA	30/08/2016 17:21	NA	140	31_2016	63151	30/08/2016 17:21	1900133
1648	Weekly	154	04/07/2016	27	2016	VALIDATED	27/08/2016 12:40	NA	08/08/2016 17:37	NA	27/08/2016 12:40	NA	154	27_2016	2482628	27/08/2016 12:40	1623775
1649	Weekly	112	01/08/2016	31	2016	PENDING	27/07/2018 17:19	NA	08/08/2016 18:20	NA	NA	NA	112	31_2016	66007	NA	NA
1650	Weekly	53	01/08/2016	31	2016	VALIDATED	30/08/2016 13:20	NA	08/08/2016 18:21	NA	30/08/2016 13:20	NA	53	31_2016	66082	30/08/2016 13:20	1882752
1651	Weekly	126	01/08/2016	31	2016	VALIDATED	30/08/2016 17:00	NA	08/08/2016 18:31	NA	30/08/2016 17:00	NA	126	31_2016	66674	30/08/2016 17:00	1895335
1652	Weekly	34	01/08/2016	31	2016	VALIDATED	02/09/2016 05:21	NA	NA	NA	02/09/2016 05:21	NA	34	31_2016	NA	02/09/2016 05:21	NA
1653	Weekly	15	25/07/2016	30	2016	VALIDATED	01/09/2016 04:36	NA	08/08/2016 19:23	NA	01/09/2016 04:36	NA	15	30_2016	674619	01/09/2016 04:36	2020386
1654	Weekly	15	01/08/2016	31	2016	VALIDATED	01/09/2016 04:35	NA	08/08/2016 19:27	NA	01/09/2016 04:35	NA	15	31_2016	70046	01/09/2016 04:35	2020113
1655	Weekly	126	25/07/2016	30	2016	VALIDATED	30/08/2016 17:00	NA	08/08/2016 19:55	NA	30/08/2016 17:00	NA	126	30_2016	676511	30/08/2016 17:00	1890322
1656	Weekly	145	16/05/2016	20	2016	PENDING	27/07/2018 17:23	NA	23/05/2016 16:41	NA	NA	NA	145	20_2016	NA	NA	NA
1657	Weekly	133	25/07/2016	30	2016	VALIDATED	30/08/2016 17:33	NA	NA	NA	30/08/2016 17:33	NA	133	30_2016	NA	30/08/2016 17:33	NA
1658	Weekly	133	01/08/2016	31	2016	VALIDATED	30/08/2016 17:33	NA	16/08/2016 17:12	NA	30/08/2016 17:33	NA	133	31_2016	753148	30/08/2016 17:33	1210846
1659	Weekly	129	01/08/2016	31	2016	VALIDATED	30/08/2016 17:48	NA	08/08/2016 21:00	NA	30/08/2016 17:48	NA	129	31_2016	75659	30/08/2016 17:48	1889222
1660	Weekly	38	01/08/2016	31	2016	VALIDATED	02/09/2016 04:59	NA	08/08/2016 22:12	NA	02/09/2016 04:59	NA	38	31_2016	79936	02/09/2016 04:59	2098005
1661	Weekly	98	01/08/2016	31	2016	VALIDATED	01/09/2016 19:19	NA	09/08/2016 05:47	NA	01/09/2016 19:19	NA	98	31_2016	107275	01/09/2016 19:19	2035884
1662	Weekly	39	01/08/2016	31	2016	VALIDATED	02/09/2016 04:42	NA	09/08/2016 08:02	NA	02/09/2016 04:42	NA	39	31_2016	115354	02/09/2016 04:42	2061618
1663	Weekly	166	01/08/2016	31	2016	VALIDATED	27/08/2016 12:20	NA	09/08/2016 08:09	NA	27/08/2016 12:20	NA	166	31_2016	115764	27/08/2016 12:20	1570270
1664	Weekly	147	01/08/2016	31	2016	VALIDATED	27/08/2016 14:17	NA	09/08/2016 08:10	NA	27/08/2016 14:17	NA	147	31_2016	115809	27/08/2016 14:17	1577232
1665	Weekly	41	01/08/2016	31	2016	VALIDATED	31/08/2016 00:54	NA	09/08/2016 08:15	NA	31/08/2016 00:54	NA	41	31_2016	116123	31/08/2016 00:54	1874341
1666	Weekly	154	27/06/2016	26	2016	VALIDATED	27/08/2016 12:40	NA	09/08/2016 08:18	NA	27/08/2016 12:40	NA	154	26_2016	3140328	27/08/2016 12:40	1570893
1667	Weekly	83	01/08/2016	31	2016	VALIDATED	05/09/2016 19:36	NA	NA	NA	05/09/2016 19:36	NA	83	31_2016	NA	05/09/2016 19:36	NA
1668	Weekly	154	11/07/2016	28	2016	VALIDATED	27/08/2016 12:39	NA	09/08/2016 08:34	NA	27/08/2016 12:39	NA	154	28_2016	1931686	27/08/2016 12:39	1569898
1669	Weekly	173	01/08/2016	31	2016	VALIDATED	27/08/2016 13:20	NA	09/08/2016 08:47	NA	27/08/2016 13:20	NA	173	31_2016	118030	27/08/2016 13:20	1571599
1670	Weekly	147	25/07/2016	30	2016	VALIDATED	27/08/2016 14:17	NA	09/08/2016 08:50	NA	27/08/2016 14:17	NA	147	30_2016	723049	27/08/2016 14:17	1574808
1671	Weekly	144	01/08/2016	31	2016	VALIDATED	30/08/2016 17:11	NA	09/08/2016 09:09	NA	30/08/2016 17:11	NA	144	31_2016	119365	30/08/2016 17:11	1843346
1672	Weekly	173	11/07/2016	28	2016	VALIDATED	27/08/2016 13:21	NA	09/08/2016 09:45	NA	27/08/2016 13:21	NA	173	28_2016	1935959	27/08/2016 13:21	1568132
1673	Weekly	155	11/07/2016	28	2016	VALIDATED	27/08/2016 13:46	NA	09/08/2016 09:51	NA	27/08/2016 13:46	NA	155	28_2016	1936296	27/08/2016 13:46	1569294
1674	Weekly	164	11/07/2016	28	2016	VALIDATED	27/08/2016 12:26	NA	09/08/2016 10:08	NA	27/08/2016 12:26	NA	164	28_2016	1937298	27/08/2016 12:26	1563506
1675	Weekly	173	18/07/2016	29	2016	VALIDATED	27/08/2016 13:21	NA	09/08/2016 10:40	NA	27/08/2016 13:21	NA	173	29_2016	1334411	27/08/2016 13:21	1564854
1676	Weekly	169	11/07/2016	28	2016	VALIDATED	27/08/2016 14:32	NA	09/08/2016 10:41	NA	27/08/2016 14:32	NA	169	28_2016	1939298	27/08/2016 14:32	1569057
1677	Weekly	152	11/07/2016	28	2016	VALIDATED	27/08/2016 12:33	NA	09/08/2016 10:44	NA	27/08/2016 12:33	NA	152	28_2016	1939468	27/08/2016 12:33	1561770
1678	Weekly	164	18/07/2016	29	2016	VALIDATED	27/08/2016 12:25	NA	09/08/2016 10:46	NA	27/08/2016 12:25	NA	164	29_2016	1334781	27/08/2016 12:25	1561167
1679	Weekly	168	04/07/2016	27	2016	VALIDATED	27/08/2016 14:23	NA	09/08/2016 10:47	NA	27/08/2016 14:23	NA	168	27_2016	2544432	27/08/2016 14:23	1568183
1680	Weekly	172	20/06/2016	25	2016	VALIDATED	27/08/2016 13:59	NA	NA	NA	27/08/2016 13:59	NA	172	25_2016	NA	27/08/2016 13:59	NA
1681	Weekly	152	18/07/2016	29	2016	VALIDATED	27/08/2016 12:33	NA	09/08/2016 10:54	NA	27/08/2016 12:33	NA	152	29_2016	1335247	27/08/2016 12:33	1561157
1682	Weekly	169	18/07/2016	29	2016	VALIDATED	27/08/2016 14:32	NA	09/08/2016 10:54	NA	27/08/2016 14:32	NA	169	29_2016	1335284	27/08/2016 14:32	1568252
1683	Weekly	168	11/07/2016	28	2016	VALIDATED	27/08/2016 14:23	NA	09/08/2016 10:56	NA	27/08/2016 14:23	NA	168	28_2016	1940192	27/08/2016 14:23	1567604
1684	Weekly	157	01/08/2016	31	2016	VALIDATED	27/08/2016 13:40	NA	09/08/2016 11:33	NA	27/08/2016 13:40	NA	157	31_2016	128026	27/08/2016 13:40	1562830
1685	Weekly	171	01/08/2016	31	2016	PENDING	27/07/2018 16:54	NA	09/08/2016 11:33	NA	NA	NA	171	31_2016	128030	NA	NA
1686	Weekly	152	01/08/2016	31	2016	VALIDATED	27/08/2016 12:31	NA	09/08/2016 11:39	NA	27/08/2016 12:31	NA	152	31_2016	128364	27/08/2016 12:31	1558333
1687	Weekly	152	25/07/2016	30	2016	VALIDATED	27/08/2016 12:32	NA	09/08/2016 11:43	NA	27/08/2016 12:32	NA	152	30_2016	733438	27/08/2016 12:32	1558087
1688	Weekly	161	06/06/2016	23	2016	PENDING	27/07/2018 16:56	NA	09/08/2016 11:45	NA	NA	NA	161	23_2016	4967112	NA	NA
1689	Weekly	155	04/07/2016	27	2016	VALIDATED	27/08/2016 13:47	NA	09/08/2016 11:46	NA	27/08/2016 13:47	NA	155	27_2016	2548004	27/08/2016 13:47	1562427
1690	Weekly	168	06/06/2016	23	2016	PENDING	27/07/2018 16:56	NA	09/08/2016 11:53	NA	NA	NA	168	23_2016	4967599	NA	NA
1691	Weekly	168	20/06/2016	25	2016	VALIDATED	27/08/2016 14:24	NA	09/08/2016 11:54	NA	27/08/2016 14:24	NA	168	25_2016	3758083	27/08/2016 14:24	1564163
1692	Weekly	168	27/06/2016	26	2016	VALIDATED	27/08/2016 14:23	NA	09/08/2016 11:56	NA	27/08/2016 14:23	NA	168	26_2016	3153365	27/08/2016 14:23	1564067
1693	Weekly	168	18/07/2016	29	2016	VALIDATED	27/08/2016 14:22	NA	09/08/2016 11:56	NA	27/08/2016 14:22	NA	168	29_2016	1338999	27/08/2016 14:22	1563980
1694	Weekly	168	25/07/2016	30	2016	VALIDATED	27/08/2016 14:22	NA	09/08/2016 11:57	NA	27/08/2016 14:22	NA	168	30_2016	734264	27/08/2016 14:22	1563902
1695	Weekly	168	01/08/2016	31	2016	VALIDATED	27/08/2016 14:22	NA	09/08/2016 11:59	NA	27/08/2016 14:22	NA	168	31_2016	129557	27/08/2016 14:22	1563795
1696	Weekly	137	01/08/2016	31	2016	VALIDATED	30/08/2016 17:07	NA	09/08/2016 12:25	NA	30/08/2016 17:07	NA	137	31_2016	131154	30/08/2016 17:07	1831266
1697	Weekly	148	25/07/2016	30	2016	VALIDATED	27/08/2016 12:14	NA	09/08/2016 12:26	NA	27/08/2016 12:14	NA	148	30_2016	735965	27/08/2016 12:14	1554504
1698	Weekly	114	01/08/2016	31	2016	PENDING	27/07/2018 16:48	NA	09/08/2016 17:43	NA	NA	NA	114	31_2016	150219	NA	NA
1699	Weekly	58	01/08/2016	31	2016	VALIDATED	30/08/2016 11:31	NA	NA	NA	30/08/2016 11:31	NA	58	31_2016	NA	30/08/2016 11:31	NA
1700	Weekly	95	01/08/2016	31	2016	VALIDATED	01/09/2016 19:15	NA	10/08/2016 08:42	NA	01/09/2016 19:15	NA	95	31_2016	204137	01/09/2016 19:15	1938764
1701	Weekly	92	01/08/2016	31	2016	VALIDATED	01/09/2016 19:38	NA	10/08/2016 11:01	NA	01/09/2016 19:38	NA	92	31_2016	212476	01/09/2016 19:38	1931821
1702	Weekly	97	01/08/2016	31	2016	VALIDATED	01/09/2016 19:44	NA	10/08/2016 11:03	NA	01/09/2016 19:44	NA	97	31_2016	212614	01/09/2016 19:44	1932080
1703	Weekly	96	25/07/2016	30	2016	VALIDATED	01/09/2016 19:16	NA	10/08/2016 11:06	NA	01/09/2016 19:16	NA	96	30_2016	817598	01/09/2016 19:16	1930192
1704	Weekly	18	01/08/2016	31	2016	VALIDATED	31/08/2016 00:30	NA	10/08/2016 11:25	NA	31/08/2016 00:30	NA	18	31_2016	213936	31/08/2016 00:30	1775109
1705	Weekly	88	01/08/2016	31	2016	VALIDATED	01/09/2016 19:31	NA	10/08/2016 11:51	NA	01/09/2016 19:31	NA	88	31_2016	215486	01/09/2016 19:31	1928419
1706	Weekly	138	25/07/2016	30	2016	PENDING	27/07/2018 17:41	NA	11/08/2016 11:13	NA	NA	NA	138	30_2016	904385	NA	NA
1707	Weekly	20	01/08/2016	31	2016	VALIDATED	31/08/2016 15:34	NA	11/08/2016 16:36	NA	31/08/2016 15:34	NA	20	31_2016	318970	31/08/2016 15:34	1724308
1708	Weekly	50	01/08/2016	31	2016	VALIDATED	03/10/2016 14:50	NA	11/08/2016 16:36	NA	30/08/2016 14:14	NA	50	31_2016	318976	30/08/2016 14:14	1633119
1709	Weekly	81	01/08/2016	31	2016	VALIDATED	05/09/2016 19:35	NA	11/08/2016 16:42	NA	05/09/2016 19:35	NA	81	31_2016	319347	05/09/2016 19:35	2170407
1710	Weekly	82	01/08/2016	31	2016	PENDING	27/07/2018 16:05	NA	NA	NA	NA	NA	82	31_2016	NA	NA	NA
1711	Weekly	82	25/07/2016	30	2016	PENDING	27/07/2018 16:05	NA	NA	NA	NA	NA	82	30_2016	NA	NA	NA
1712	Weekly	82	18/07/2016	29	2016	PENDING	27/07/2018 16:05	NA	NA	NA	NA	NA	82	29_2016	NA	NA	NA
1713	Weekly	91	08/08/2016	32	2016	VALIDATED	01/09/2016 19:55	NA	16/08/2016 09:52	NA	01/09/2016 19:55	NA	91	32_2016	121940	01/09/2016 19:55	1418577
1714	Weekly	58	08/08/2016	32	2016	VALIDATED	30/08/2016 11:30	NA	NA	NA	30/08/2016 11:30	NA	58	32_2016	NA	30/08/2016 11:30	NA
1715	Weekly	128	08/08/2016	32	2016	VALIDATED	30/08/2016 17:45	NA	16/08/2016 09:53	NA	30/08/2016 17:45	NA	128	32_2016	121994	30/08/2016 17:45	1237944
1716	Weekly	25	08/08/2016	32	2016	VALIDATED	02/09/2016 05:07	NA	16/08/2016 16:37	NA	02/09/2016 05:07	NA	25	32_2016	146256	02/09/2016 05:07	1427385
1717	Weekly	63	08/08/2016	32	2016	VALIDATED	28/08/2016 05:53	NA	16/08/2016 09:53	NA	28/08/2016 05:53	NA	63	32_2016	121997	28/08/2016 05:53	1022438
1718	Weekly	56	08/08/2016	32	2016	VALIDATED	30/08/2016 09:36	NA	16/08/2016 09:53	NA	30/08/2016 09:36	NA	56	32_2016	121998	30/08/2016 09:36	1208575
1719	Weekly	65	08/08/2016	32	2016	VALIDATED	28/08/2016 05:48	NA	16/08/2016 09:53	NA	28/08/2016 05:48	NA	65	32_2016	121998	28/08/2016 05:48	1022123
1720	Weekly	67	08/08/2016	32	2016	VALIDATED	28/08/2016 05:45	NA	16/08/2016 09:53	NA	28/08/2016 05:45	NA	67	32_2016	121999	28/08/2016 05:45	1021941
1721	Weekly	61	08/08/2016	32	2016	VALIDATED	30/08/2016 09:26	NA	16/08/2016 09:53	NA	30/08/2016 09:26	NA	61	32_2016	122000	30/08/2016 09:26	1207991
1722	Weekly	126	08/08/2016	32	2016	VALIDATED	30/08/2016 16:58	NA	16/08/2016 09:53	NA	30/08/2016 16:58	NA	126	32_2016	122009	30/08/2016 16:58	1235115
1723	Weekly	95	08/08/2016	32	2016	VALIDATED	01/09/2016 19:15	NA	16/08/2016 09:53	NA	01/09/2016 19:15	NA	95	32_2016	122019	01/09/2016 19:15	1416097
1724	Weekly	171	08/08/2016	32	2016	VALIDATED	27/08/2016 14:20	NA	16/08/2016 09:53	NA	27/08/2016 14:20	NA	171	32_2016	122019	27/08/2016 14:20	966391
1725	Weekly	83	08/08/2016	32	2016	VALIDATED	05/09/2016 19:34	NA	NA	NA	05/09/2016 19:34	NA	83	32_2016	NA	05/09/2016 19:34	NA
1726	Weekly	170	08/08/2016	32	2016	VALIDATED	27/08/2016 14:28	NA	16/08/2016 09:53	NA	27/08/2016 14:28	NA	170	32_2016	122021	27/08/2016 14:28	966884
1727	Weekly	64	08/08/2016	32	2016	VALIDATED	28/08/2016 05:51	NA	16/08/2016 09:53	NA	28/08/2016 05:51	NA	64	32_2016	122021	28/08/2016 05:51	1022269
1728	Weekly	124	08/08/2016	32	2016	VALIDATED	31/08/2016 09:03	NA	16/08/2016 09:53	NA	31/08/2016 09:03	NA	124	32_2016	122021	31/08/2016 09:03	1292966
1729	Weekly	80	08/08/2016	32	2016	VALIDATED	05/09/2016 19:34	NA	16/08/2016 09:53	NA	05/09/2016 19:34	NA	80	32_2016	122021	05/09/2016 19:34	1762860
1730	Weekly	97	08/08/2016	32	2016	VALIDATED	01/09/2016 19:45	NA	16/08/2016 09:53	NA	01/09/2016 19:45	NA	97	32_2016	122031	01/09/2016 19:45	1417915
1731	Weekly	122	08/08/2016	32	2016	PENDING	27/07/2018 17:18	NA	16/08/2016 09:53	NA	NA	NA	122	32_2016	122032	NA	NA
1732	Weekly	99	08/08/2016	32	2016	VALIDATED	01/09/2016 19:25	NA	16/08/2016 09:53	NA	01/09/2016 19:25	NA	99	32_2016	122032	01/09/2016 19:25	1416668
1733	Weekly	87	08/08/2016	32	2016	VALIDATED	01/09/2016 19:20	NA	16/08/2016 09:53	NA	01/09/2016 19:20	NA	87	32_2016	122034	01/09/2016 19:20	1416408
1734	Weekly	57	08/08/2016	32	2016	VALIDATED	30/08/2016 09:44	NA	16/08/2016 09:53	NA	30/08/2016 09:44	NA	57	32_2016	122034	30/08/2016 09:44	1209056
1735	Weekly	88	08/08/2016	32	2016	VALIDATED	01/09/2016 19:31	NA	16/08/2016 09:53	NA	01/09/2016 19:31	NA	88	32_2016	122036	01/09/2016 19:31	1417078
1736	Weekly	90	08/08/2016	32	2016	VALIDATED	01/09/2016 19:18	NA	16/08/2016 09:54	NA	01/09/2016 19:18	NA	90	32_2016	122042	01/09/2016 19:18	1416247
1737	Weekly	89	08/08/2016	32	2016	VALIDATED	01/09/2016 19:21	NA	16/08/2016 09:54	NA	01/09/2016 19:21	NA	89	32_2016	122043	01/09/2016 19:21	1416473
1738	Weekly	69	08/08/2016	32	2016	PENDING	27/07/2018 15:42	NA	16/08/2016 09:54	NA	NA	NA	69	32_2016	122044	NA	NA
1739	Weekly	127	08/08/2016	32	2016	VALIDATED	30/08/2016 17:29	NA	16/08/2016 09:54	NA	30/08/2016 17:29	NA	127	32_2016	122045	30/08/2016 17:29	1236952
1740	Weekly	60	08/08/2016	32	2016	PENDING	27/07/2018 15:34	NA	16/08/2016 09:54	NA	NA	NA	60	32_2016	122048	NA	NA
1741	Weekly	166	08/08/2016	32	2016	VALIDATED	27/08/2016 12:19	NA	16/08/2016 09:54	NA	27/08/2016 12:19	NA	166	32_2016	122049	27/08/2016 12:19	959135
1742	Weekly	79	08/08/2016	32	2016	VALIDATED	26/08/2016 18:44	NA	16/08/2016 09:54	NA	26/08/2016 18:44	NA	79	32_2016	122051	26/08/2016 18:44	895831
1743	Weekly	162	08/08/2016	32	2016	VALIDATED	27/08/2016 14:35	NA	16/08/2016 09:54	NA	27/08/2016 14:35	NA	162	32_2016	122051	27/08/2016 14:35	967252
1744	Weekly	175	08/08/2016	32	2016	VALIDATED	27/08/2016 13:51	NA	16/08/2016 09:54	NA	27/08/2016 13:51	NA	175	32_2016	122052	27/08/2016 13:51	964608
1745	Weekly	81	08/08/2016	32	2016	VALIDATED	05/09/2016 19:34	NA	16/08/2016 09:54	NA	05/09/2016 19:34	NA	81	32_2016	122052	05/09/2016 19:34	1762814
1746	Weekly	151	08/08/2016	32	2016	VALIDATED	27/08/2016 13:13	NA	16/08/2016 09:54	NA	27/08/2016 13:13	NA	151	32_2016	122052	27/08/2016 13:13	962387
1747	Weekly	72	08/08/2016	32	2016	VALIDATED	28/08/2016 05:54	NA	16/08/2016 09:54	NA	28/08/2016 05:54	NA	72	32_2016	122054	28/08/2016 05:54	1022412
1748	Weekly	157	08/08/2016	32	2016	VALIDATED	27/08/2016 13:40	NA	16/08/2016 09:54	NA	27/08/2016 13:40	NA	157	32_2016	122054	27/08/2016 13:40	963983
1749	Weekly	156	08/08/2016	32	2016	VALIDATED	27/08/2016 12:56	NA	16/08/2016 09:54	NA	27/08/2016 12:56	NA	156	32_2016	122055	27/08/2016 12:56	961364
1750	Weekly	85	08/08/2016	32	2016	VALIDATED	05/09/2016 19:34	NA	16/08/2016 09:54	NA	05/09/2016 19:34	NA	85	32_2016	122057	05/09/2016 19:34	1762791
1751	Weekly	150	08/08/2016	32	2016	PENDING	27/07/2018 16:53	NA	16/08/2016 09:54	NA	NA	NA	150	32_2016	122072	NA	NA
1752	Weekly	123	08/08/2016	32	2016	VALIDATED	31/08/2016 00:25	NA	16/08/2016 09:54	NA	31/08/2016 00:25	NA	123	32_2016	122072	31/08/2016 00:25	1261870
1753	Weekly	163	08/08/2016	32	2016	VALIDATED	27/08/2016 13:54	NA	16/08/2016 09:54	NA	27/08/2016 13:54	NA	163	32_2016	122073	27/08/2016 13:54	964775
1754	Weekly	167	08/08/2016	32	2016	VALIDATED	27/08/2016 13:32	NA	16/08/2016 09:54	NA	27/08/2016 13:32	NA	167	32_2016	122077	27/08/2016 13:32	963481
1755	Weekly	59	08/08/2016	32	2016	VALIDATED	30/08/2016 09:52	NA	16/08/2016 09:54	NA	30/08/2016 09:52	NA	59	32_2016	122080	30/08/2016 09:52	1209445
1756	Weekly	176	08/08/2016	32	2016	VALIDATED	27/08/2016 13:01	NA	16/08/2016 10:10	NA	27/08/2016 13:01	NA	176	32_2016	123012	27/08/2016 13:01	960652
1757	Weekly	28	08/08/2016	32	2016	VALIDATED	02/09/2016 01:35	NA	16/08/2016 10:10	NA	02/09/2016 01:35	NA	28	32_2016	123023	02/09/2016 01:35	1437935
1758	Weekly	33	08/08/2016	32	2016	VALIDATED	02/09/2016 05:12	NA	16/08/2016 10:10	NA	02/09/2016 05:12	NA	33	32_2016	123024	02/09/2016 05:12	1450943
1759	Weekly	15	08/08/2016	32	2016	VALIDATED	01/09/2016 04:35	NA	16/08/2016 10:10	NA	01/09/2016 04:35	NA	15	32_2016	123024	01/09/2016 04:35	1362287
1760	Weekly	20	08/08/2016	32	2016	VALIDATED	31/08/2016 15:32	NA	16/08/2016 10:10	NA	31/08/2016 15:32	NA	20	32_2016	123025	31/08/2016 15:32	1315322
1761	Weekly	29	08/08/2016	32	2016	VALIDATED	01/09/2016 04:43	NA	29/08/2016 10:58	NA	01/09/2016 04:43	NA	29	32_2016	1249104	01/09/2016 04:43	236696
1762	Weekly	24	08/08/2016	32	2016	VALIDATED	02/09/2016 04:37	NA	16/08/2016 10:10	NA	02/09/2016 04:37	NA	24	32_2016	123025	02/09/2016 04:37	1448817
1763	Weekly	18	08/08/2016	32	2016	VALIDATED	31/08/2016 00:29	NA	16/08/2016 10:10	NA	31/08/2016 00:29	NA	18	32_2016	123028	31/08/2016 00:29	1261134
1764	Weekly	19	08/08/2016	32	2016	VALIDATED	02/09/2016 04:29	NA	16/08/2016 10:10	NA	02/09/2016 04:29	NA	19	32_2016	123029	02/09/2016 04:29	1448346
1765	Weekly	84	01/08/2016	31	2016	VALIDATED	05/09/2016 19:35	NA	NA	NA	05/09/2016 19:35	NA	84	31_2016	NA	05/09/2016 19:35	NA
1766	Weekly	82	08/08/2016	32	2016	VALIDATED	05/09/2016 19:33	NA	NA	NA	05/09/2016 19:33	NA	82	32_2016	NA	05/09/2016 19:33	NA
1767	Weekly	93	08/08/2016	32	2016	VALIDATED	01/09/2016 19:52	NA	16/08/2016 11:32	NA	01/09/2016 19:52	NA	93	32_2016	127960	01/09/2016 19:52	1412411
1768	Weekly	159	08/08/2016	32	2016	VALIDATED	27/08/2016 14:01	NA	16/08/2016 13:08	NA	27/08/2016 14:01	NA	159	32_2016	133700	27/08/2016 14:01	953598
1769	Weekly	66	08/08/2016	32	2016	VALIDATED	28/08/2016 05:42	NA	16/08/2016 13:08	NA	28/08/2016 05:42	NA	66	32_2016	133701	28/08/2016 05:42	1010077
1770	Weekly	98	08/08/2016	32	2016	VALIDATED	01/09/2016 19:19	NA	16/08/2016 13:09	NA	01/09/2016 19:19	NA	98	32_2016	133786	01/09/2016 19:19	1404580
1771	Weekly	168	08/08/2016	32	2016	VALIDATED	27/08/2016 14:22	NA	16/08/2016 16:27	NA	27/08/2016 14:22	NA	168	32_2016	145642	27/08/2016 14:22	942898
1772	Weekly	7	08/08/2016	32	2016	VALIDATED	03/10/2016 19:02	NA	16/08/2016 16:27	NA	03/10/2016 19:02	NA	7	32_2016	145643	03/10/2016 19:02	4156494
1773	Weekly	9	08/08/2016	32	2016	VALIDATED	03/10/2016 19:04	NA	16/08/2016 16:27	NA	03/10/2016 19:04	NA	9	32_2016	145643	03/10/2016 19:04	4156630
1774	Weekly	158	08/08/2016	32	2016	VALIDATED	27/08/2016 14:26	NA	16/08/2016 16:27	NA	27/08/2016 14:26	NA	158	32_2016	145643	27/08/2016 14:26	943118
1775	Weekly	6	08/08/2016	32	2016	VALIDATED	03/10/2016 19:07	NA	16/08/2016 16:27	NA	03/10/2016 19:07	NA	6	32_2016	145643	03/10/2016 19:07	4156833
1776	Weekly	154	08/08/2016	32	2016	VALIDATED	27/08/2016 12:37	NA	16/08/2016 16:27	NA	27/08/2016 12:37	NA	154	32_2016	145643	27/08/2016 12:37	936596
1777	Weekly	164	08/08/2016	32	2016	VALIDATED	27/08/2016 12:25	NA	16/08/2016 16:27	NA	27/08/2016 12:25	NA	164	32_2016	145645	27/08/2016 12:25	935879
1778	Weekly	172	01/08/2016	31	2016	VALIDATED	27/08/2016 13:58	NA	NA	NA	27/08/2016 13:58	NA	172	31_2016	NA	27/08/2016 13:58	NA
1779	Weekly	160	08/08/2016	32	2016	VALIDATED	27/08/2016 14:40	NA	16/08/2016 16:27	NA	27/08/2016 14:40	NA	160	32_2016	145645	27/08/2016 14:40	943981
1780	Weekly	173	08/08/2016	32	2016	VALIDATED	27/08/2016 13:19	NA	16/08/2016 16:27	NA	27/08/2016 13:19	NA	173	32_2016	145646	27/08/2016 13:19	939119
1781	Weekly	165	08/08/2016	32	2016	VALIDATED	27/08/2016 12:47	NA	16/08/2016 16:27	NA	27/08/2016 12:47	NA	165	32_2016	145647	27/08/2016 12:47	937200
1782	Weekly	161	08/08/2016	32	2016	VALIDATED	27/08/2016 12:53	NA	16/08/2016 16:27	NA	27/08/2016 12:53	NA	161	32_2016	145648	27/08/2016 12:53	937557
1783	Weekly	155	08/08/2016	32	2016	VALIDATED	27/08/2016 13:45	NA	16/08/2016 16:27	NA	27/08/2016 13:45	NA	155	32_2016	145649	27/08/2016 13:45	940657
1784	Weekly	153	08/08/2016	32	2016	VALIDATED	27/08/2016 14:34	NA	NA	NA	27/08/2016 14:34	NA	153	32_2016	NA	27/08/2016 14:34	NA
1785	Weekly	152	08/08/2016	32	2016	VALIDATED	27/08/2016 12:31	NA	16/08/2016 16:27	NA	27/08/2016 12:31	NA	152	32_2016	145651	27/08/2016 12:31	936213
1786	Weekly	169	08/08/2016	32	2016	VALIDATED	27/08/2016 14:31	NA	16/08/2016 16:27	NA	27/08/2016 14:31	NA	169	32_2016	145651	27/08/2016 14:31	943439
1787	Weekly	48	08/08/2016	32	2016	VALIDATED	30/08/2016 14:47	NA	16/08/2016 16:37	NA	30/08/2016 14:47	NA	48	32_2016	146255	30/08/2016 14:47	1203005
1788	Weekly	38	08/08/2016	32	2016	VALIDATED	02/09/2016 04:58	NA	16/08/2016 16:37	NA	02/09/2016 04:58	NA	38	32_2016	146256	02/09/2016 04:58	1426829
1789	Weekly	39	08/08/2016	32	2016	VALIDATED	02/09/2016 04:42	NA	16/08/2016 16:37	NA	02/09/2016 04:42	NA	39	32_2016	146256	02/09/2016 04:42	1425881
1790	Weekly	49	08/08/2016	32	2016	VALIDATED	30/08/2016 16:27	NA	16/08/2016 16:37	NA	30/08/2016 16:27	NA	49	32_2016	146256	30/08/2016 16:27	1208973
1791	Weekly	35	08/08/2016	32	2016	VALIDATED	02/09/2016 01:42	NA	NA	NA	02/09/2016 01:42	NA	35	32_2016	NA	02/09/2016 01:42	NA
1792	Weekly	47	08/08/2016	32	2016	VALIDATED	30/08/2016 16:08	NA	16/08/2016 16:37	NA	30/08/2016 16:08	NA	47	32_2016	146257	30/08/2016 16:08	1207877
1793	Weekly	54	08/08/2016	32	2016	VALIDATED	30/08/2016 14:58	NA	16/08/2016 16:37	NA	30/08/2016 14:58	NA	54	32_2016	146257	30/08/2016 14:58	1203678
1794	Weekly	40	08/08/2016	32	2016	REJECTED	02/09/2016 04:19	NA	16/08/2016 16:37	NA	NA	02/09/2016 04:19	40	32_2016	146257	02/09/2016 04:19	1424499
1795	Weekly	46	01/08/2016	31	2016	VALIDATED	30/08/2016 14:41	NA	16/08/2016 16:37	NA	30/08/2016 14:41	NA	46	31_2016	751057	30/08/2016 14:41	1202610
1796	Weekly	50	08/08/2016	32	2016	VALIDATED	30/08/2016 14:18	NA	16/08/2016 16:37	NA	30/08/2016 14:18	NA	50	32_2016	146258	30/08/2016 14:18	1201253
1797	Weekly	52	08/08/2016	32	2016	VALIDATED	30/08/2016 15:26	NA	16/08/2016 16:37	NA	30/08/2016 15:26	NA	52	32_2016	146258	30/08/2016 15:26	1205357
1798	Weekly	41	08/08/2016	32	2016	VALIDATED	31/08/2016 00:53	NA	16/08/2016 16:37	NA	31/08/2016 00:53	NA	41	32_2016	146260	31/08/2016 00:53	1239366
1799	Weekly	102	08/08/2016	32	2016	PENDING	27/07/2018 16:54	NA	16/08/2016 16:44	NA	NA	NA	102	32_2016	146690	NA	NA
1800	Weekly	121	08/08/2016	32	2016	VALIDATED	31/08/2016 00:40	NA	16/08/2016 16:44	NA	31/08/2016 00:40	NA	121	32_2016	146690	31/08/2016 00:40	1238120
1801	Weekly	117	08/08/2016	32	2016	VALIDATED	31/08/2016 08:48	NA	16/08/2016 16:44	NA	31/08/2016 08:48	NA	117	32_2016	146690	31/08/2016 08:48	1267441
1802	Weekly	105	08/08/2016	32	2016	VALIDATED	31/08/2016 01:14	NA	16/08/2016 16:44	NA	31/08/2016 01:14	NA	105	32_2016	146690	31/08/2016 01:14	1240178
1803	Weekly	103	08/08/2016	32	2016	PENDING	27/07/2018 17:15	NA	16/08/2016 16:44	NA	NA	NA	103	32_2016	146690	NA	NA
1804	Weekly	116	08/08/2016	32	2016	VALIDATED	31/08/2016 00:56	NA	16/08/2016 16:44	NA	31/08/2016 00:56	NA	116	32_2016	146690	31/08/2016 00:56	1239090
1805	Weekly	120	08/08/2016	32	2016	PENDING	27/07/2018 17:12	NA	16/08/2016 16:44	NA	NA	NA	120	32_2016	146690	NA	NA
1806	Weekly	115	08/08/2016	32	2016	VALIDATED	31/08/2016 01:28	NA	16/08/2016 16:44	NA	31/08/2016 01:28	NA	115	32_2016	146691	31/08/2016 01:28	1241028
1807	Weekly	108	08/08/2016	32	2016	VALIDATED	31/08/2016 01:24	NA	NA	NA	31/08/2016 01:24	NA	108	32_2016	NA	31/08/2016 01:24	NA
1808	Weekly	113	08/08/2016	32	2016	VALIDATED	31/08/2016 08:38	NA	16/08/2016 16:44	NA	31/08/2016 08:38	NA	113	32_2016	146691	31/08/2016 08:38	1266818
1809	Weekly	118	08/08/2016	32	2016	PENDING	27/07/2018 17:15	NA	16/08/2016 16:44	NA	NA	NA	118	32_2016	146692	NA	NA
1810	Weekly	111	08/08/2016	32	2016	VALIDATED	27/08/2016 22:36	NA	16/08/2016 16:44	NA	27/08/2016 22:36	NA	111	32_2016	146692	27/08/2016 22:36	971473
1811	Weekly	112	08/08/2016	32	2016	VALIDATED	28/08/2016 08:47	NA	16/08/2016 16:44	NA	28/08/2016 08:47	NA	112	32_2016	146693	28/08/2016 08:47	1008143
1812	Weekly	119	08/08/2016	32	2016	VALIDATED	31/08/2016 08:18	NA	16/08/2016 16:44	NA	31/08/2016 08:18	NA	119	32_2016	146693	31/08/2016 08:18	1265626
1813	Weekly	106	08/08/2016	32	2016	VALIDATED	31/08/2016 09:11	NA	16/08/2016 16:44	NA	31/08/2016 09:11	NA	106	32_2016	146694	31/08/2016 09:11	1268823
1814	Weekly	109	08/08/2016	32	2016	VALIDATED	31/08/2016 01:21	NA	16/08/2016 16:44	NA	31/08/2016 01:21	NA	109	32_2016	146695	31/08/2016 01:21	1240596
1815	Weekly	104	08/08/2016	32	2016	VALIDATED	31/08/2016 08:29	NA	NA	NA	31/08/2016 08:29	NA	104	32_2016	NA	31/08/2016 08:29	NA
1816	Weekly	107	08/08/2016	32	2016	VALIDATED	31/08/2016 01:28	NA	16/08/2016 17:12	NA	31/08/2016 01:28	NA	107	32_2016	148346	31/08/2016 01:28	1239335
1817	Weekly	114	08/08/2016	32	2016	VALIDATED	31/08/2016 00:18	NA	16/08/2016 16:46	NA	31/08/2016 00:18	NA	114	32_2016	146774	31/08/2016 00:18	1236740
1818	Weekly	147	08/08/2016	32	2016	VALIDATED	27/08/2016 14:17	NA	16/08/2016 17:02	NA	27/08/2016 14:17	NA	147	32_2016	147741	27/08/2016 14:17	940486
1819	Weekly	144	08/08/2016	32	2016	VALIDATED	30/08/2016 17:11	NA	16/08/2016 17:12	NA	30/08/2016 17:11	NA	144	32_2016	148345	30/08/2016 17:11	1209533
1820	Weekly	132	08/08/2016	32	2016	VALIDATED	30/08/2016 17:35	NA	16/08/2016 17:12	NA	30/08/2016 17:35	NA	132	32_2016	148345	30/08/2016 17:35	1210992
1821	Weekly	136	08/08/2016	32	2016	PENDING	27/07/2018 17:43	NA	16/08/2016 17:12	NA	NA	NA	136	32_2016	148345	NA	NA
1822	Weekly	145	08/08/2016	32	2016	VALIDATED	30/08/2016 17:08	NA	16/08/2016 17:12	NA	30/08/2016 17:08	NA	145	32_2016	148346	30/08/2016 17:08	1209389
1823	Weekly	142	08/08/2016	32	2016	VALIDATED	30/08/2016 17:24	NA	NA	NA	30/08/2016 17:24	NA	142	32_2016	NA	30/08/2016 17:24	NA
1824	Weekly	130	08/08/2016	32	2016	VALIDATED	30/08/2016 17:03	NA	16/08/2016 17:12	NA	30/08/2016 17:03	NA	130	32_2016	148346	30/08/2016 17:03	1209062
1825	Weekly	133	08/08/2016	32	2016	VALIDATED	30/08/2016 17:32	NA	16/08/2016 17:12	NA	30/08/2016 17:32	NA	133	32_2016	148355	30/08/2016 17:32	1210813
1826	Weekly	140	08/08/2016	32	2016	VALIDATED	30/08/2016 17:21	NA	16/08/2016 17:12	NA	30/08/2016 17:21	NA	140	32_2016	148347	30/08/2016 17:21	1210123
1827	Weekly	149	08/08/2016	32	2016	VALIDATED	27/08/2016 12:43	NA	16/08/2016 17:12	NA	27/08/2016 12:43	NA	149	32_2016	148347	27/08/2016 12:43	934289
1828	Weekly	143	01/08/2016	31	2016	VALIDATED	30/08/2016 17:52	NA	NA	NA	30/08/2016 17:52	NA	143	31_2016	NA	30/08/2016 17:52	NA
1829	Weekly	134	08/08/2016	32	2016	VALIDATED	30/08/2016 17:42	NA	16/08/2016 17:12	NA	30/08/2016 17:42	NA	134	32_2016	148350	30/08/2016 17:42	1211389
1830	Weekly	139	08/08/2016	32	2016	VALIDATED	30/08/2016 17:50	NA	16/08/2016 17:12	NA	30/08/2016 17:50	NA	139	32_2016	148350	30/08/2016 17:50	1211852
1831	Weekly	141	08/08/2016	32	2016	VALIDATED	30/08/2016 17:26	NA	16/08/2016 17:12	NA	30/08/2016 17:26	NA	141	32_2016	148351	30/08/2016 17:26	1210453
1832	Weekly	138	08/08/2016	32	2016	VALIDATED	30/08/2016 17:17	NA	16/08/2016 17:12	NA	30/08/2016 17:17	NA	138	32_2016	148353	30/08/2016 17:17	1209889
1833	Weekly	143	08/08/2016	32	2016	VALIDATED	30/08/2016 17:51	NA	NA	NA	30/08/2016 17:51	NA	143	32_2016	NA	30/08/2016 17:51	NA
1834	Weekly	42	08/08/2016	32	2016	VALIDATED	02/09/2016 05:40	NA	16/08/2016 17:40	NA	02/09/2016 05:40	NA	42	32_2016	150014	02/09/2016 05:40	1425600
1835	Weekly	42	01/08/2016	31	2016	VALIDATED	02/09/2016 05:41	NA	16/08/2016 17:44	NA	02/09/2016 05:41	NA	42	31_2016	755056	02/09/2016 05:41	1425419
1836	Weekly	174	08/08/2016	32	2016	VALIDATED	27/08/2016 14:37	NA	16/08/2016 23:08	NA	27/08/2016 14:37	NA	174	32_2016	169709	27/08/2016 14:37	919753
1837	Weekly	73	08/08/2016	32	2016	VALIDATED	28/08/2016 05:22	NA	17/08/2016 07:26	NA	28/08/2016 05:22	NA	73	32_2016	199606	28/08/2016 05:22	942926
1838	Weekly	16	08/08/2016	32	2016	VALIDATED	02/09/2016 04:49	NA	17/08/2016 10:05	NA	02/09/2016 04:49	NA	16	32_2016	209129	02/09/2016 04:49	1363443
1839	Weekly	8	08/08/2016	32	2016	VALIDATED	03/10/2016 19:06	NA	17/08/2016 14:54	NA	03/10/2016 19:06	NA	8	32_2016	226459	03/10/2016 19:06	4075903
1840	Weekly	13	08/08/2016	32	2016	VALIDATED	02/09/2016 01:31	NA	17/08/2016 17:13	NA	02/09/2016 01:31	NA	13	32_2016	234802	02/09/2016 01:31	1325890
1841	Weekly	148	08/08/2016	32	2016	VALIDATED	27/08/2016 12:12	NA	17/08/2016 20:04	NA	27/08/2016 12:12	NA	148	32_2016	245085	27/08/2016 12:12	835660
1842	Weekly	43	08/08/2016	32	2016	VALIDATED	31/08/2016 15:27	NA	18/08/2016 16:18	NA	31/08/2016 15:27	NA	43	32_2016	317894	31/08/2016 15:27	1120175
1843	Weekly	110	08/08/2016	32	2016	VALIDATED	31/08/2016 01:23	NA	18/08/2016 16:21	NA	31/08/2016 01:23	NA	110	32_2016	318097	31/08/2016 01:23	1069290
1844	Weekly	96	08/08/2016	32	2016	VALIDATED	01/09/2016 19:16	NA	20/08/2016 10:38	NA	01/09/2016 19:16	NA	96	32_2016	470337	01/09/2016 19:16	1067870
1845	Weekly	95	15/08/2016	33	2016	VALIDATED	01/09/2016 19:15	NA	22/08/2016 01:52	NA	01/09/2016 19:15	NA	95	33_2016	6760	01/09/2016 19:15	926566
1846	Weekly	160	15/08/2016	33	2016	VALIDATED	27/08/2016 14:39	NA	22/08/2016 03:55	NA	27/08/2016 14:39	NA	160	33_2016	14116	27/08/2016 14:39	470673
1847	Weekly	116	15/08/2016	33	2016	VALIDATED	31/08/2016 00:54	NA	22/08/2016 05:40	NA	31/08/2016 00:54	NA	116	33_2016	20422	31/08/2016 00:54	760448
1848	Weekly	60	15/08/2016	33	2016	PENDING	27/07/2018 15:26	NA	22/08/2016 05:52	NA	NA	NA	60	33_2016	21153	NA	NA
1849	Weekly	174	15/08/2016	33	2016	VALIDATED	27/08/2016 14:37	NA	22/08/2016 05:53	NA	27/08/2016 14:37	NA	174	33_2016	21239	27/08/2016 14:37	463409
1850	Weekly	90	15/08/2016	33	2016	VALIDATED	01/09/2016 19:18	NA	22/08/2016 06:00	NA	01/09/2016 19:18	NA	90	33_2016	21623	01/09/2016 19:18	911873
1851	Weekly	162	15/08/2016	33	2016	VALIDATED	27/08/2016 14:34	NA	22/08/2016 06:01	NA	27/08/2016 14:34	NA	162	33_2016	21713	27/08/2016 14:34	462778
1852	Weekly	124	15/08/2016	33	2016	PENDING	27/07/2018 16:58	NA	22/08/2016 06:02	NA	NA	NA	124	33_2016	21765	NA	NA
1853	Weekly	134	15/08/2016	33	2016	VALIDATED	30/08/2016 17:41	NA	22/08/2016 06:12	NA	30/08/2016 17:41	NA	134	33_2016	22364	30/08/2016 17:41	732547
1854	Weekly	98	15/08/2016	33	2016	VALIDATED	01/09/2016 19:19	NA	22/08/2016 06:15	NA	01/09/2016 19:19	NA	98	33_2016	22516	01/09/2016 19:19	911060
1855	Weekly	104	15/08/2016	33	2016	VALIDATED	31/08/2016 08:26	NA	NA	NA	31/08/2016 08:26	NA	104	33_2016	NA	31/08/2016 08:26	NA
1856	Weekly	143	15/08/2016	33	2016	VALIDATED	30/08/2016 17:51	NA	NA	NA	30/08/2016 17:51	NA	143	33_2016	NA	30/08/2016 17:51	NA
1857	Weekly	110	15/08/2016	33	2016	VALIDATED	31/08/2016 01:23	NA	22/08/2016 06:43	NA	31/08/2016 01:23	NA	110	33_2016	24194	31/08/2016 01:23	758407
1858	Weekly	106	15/08/2016	33	2016	VALIDATED	31/08/2016 09:11	NA	22/08/2016 06:44	NA	31/08/2016 09:11	NA	106	33_2016	24280	31/08/2016 09:11	786424
1859	Weekly	117	15/08/2016	33	2016	VALIDATED	31/08/2016 08:44	NA	22/08/2016 06:48	NA	31/08/2016 08:44	NA	117	33_2016	24532	31/08/2016 08:44	784536
1860	Weekly	142	15/08/2016	33	2016	VALIDATED	30/08/2016 17:24	NA	NA	NA	30/08/2016 17:24	NA	142	33_2016	NA	30/08/2016 17:24	NA
1861	Weekly	153	15/08/2016	33	2016	VALIDATED	31/08/2016 19:52	NA	NA	NA	27/08/2016 14:33	NA	153	33_2016	NA	27/08/2016 14:33	NA
1862	Weekly	169	15/08/2016	33	2016	VALIDATED	27/08/2016 14:31	NA	22/08/2016 07:01	NA	27/08/2016 14:31	NA	169	33_2016	25276	27/08/2016 14:31	458999
1863	Weekly	136	15/08/2016	33	2016	VALIDATED	30/08/2016 17:37	NA	22/08/2016 07:02	NA	30/08/2016 17:37	NA	136	33_2016	25364	30/08/2016 17:37	729292
1864	Weekly	113	15/08/2016	33	2016	VALIDATED	31/08/2016 08:37	NA	22/08/2016 07:03	NA	31/08/2016 08:37	NA	113	33_2016	25388	31/08/2016 08:37	783287
1865	Weekly	170	15/08/2016	33	2016	VALIDATED	27/08/2016 14:28	NA	22/08/2016 07:04	NA	27/08/2016 14:28	NA	170	33_2016	25443	27/08/2016 14:28	458648
1866	Weekly	118	15/08/2016	33	2016	VALIDATED	31/08/2016 01:26	NA	22/08/2016 07:05	NA	31/08/2016 01:26	NA	118	33_2016	25524	31/08/2016 01:26	757288
1867	Weekly	158	15/08/2016	33	2016	VALIDATED	27/08/2016 14:25	NA	22/08/2016 07:06	NA	27/08/2016 14:25	NA	158	33_2016	25591	27/08/2016 14:25	458354
1868	Weekly	172	08/08/2016	32	2016	VALIDATED	27/08/2016 13:58	NA	NA	NA	27/08/2016 13:58	NA	172	32_2016	NA	27/08/2016 13:58	NA
1869	Weekly	168	15/08/2016	33	2016	VALIDATED	27/08/2016 14:22	NA	22/08/2016 07:12	NA	27/08/2016 14:22	NA	168	33_2016	25921	27/08/2016 14:22	457803
1870	Weekly	87	15/08/2016	33	2016	VALIDATED	01/09/2016 19:20	NA	22/08/2016 07:13	NA	01/09/2016 19:20	NA	87	33_2016	25994	01/09/2016 19:20	907654
1871	Weekly	103	15/08/2016	33	2016	VALIDATED	08/09/2016 12:03	NA	22/08/2016 07:16	NA	31/08/2016 01:25	NA	103	33_2016	26176	31/08/2016 01:25	756527
1872	Weekly	121	15/08/2016	33	2016	VALIDATED	31/08/2016 00:38	NA	22/08/2016 07:17	NA	31/08/2016 00:38	NA	121	33_2016	26279	31/08/2016 00:38	753643
1873	Weekly	171	15/08/2016	33	2016	VALIDATED	27/08/2016 14:19	NA	22/08/2016 07:21	NA	27/08/2016 14:19	NA	171	33_2016	26505	27/08/2016 14:19	457088
1874	Weekly	147	15/08/2016	33	2016	VALIDATED	27/08/2016 14:16	NA	22/08/2016 07:23	NA	27/08/2016 14:16	NA	147	33_2016	26635	27/08/2016 14:16	456771
1875	Weekly	159	15/08/2016	33	2016	VALIDATED	27/08/2016 14:01	NA	22/08/2016 07:24	NA	27/08/2016 14:01	NA	159	33_2016	26686	27/08/2016 14:01	455790
1876	Weekly	172	15/08/2016	33	2016	VALIDATED	27/08/2016 13:58	NA	NA	NA	27/08/2016 13:58	NA	172	33_2016	NA	27/08/2016 13:58	NA
1877	Weekly	85	15/08/2016	33	2016	VALIDATED	05/09/2016 19:31	NA	22/08/2016 07:25	NA	05/09/2016 19:31	NA	85	33_2016	26745	05/09/2016 19:31	1253158
1878	Weekly	6	15/08/2016	33	2016	VALIDATED	03/10/2016 19:07	NA	22/08/2016 07:32	NA	03/10/2016 19:07	NA	6	33_2016	27145	03/10/2016 19:07	3670520
1879	Weekly	114	15/08/2016	33	2016	VALIDATED	31/08/2016 00:18	NA	22/08/2016 07:39	NA	31/08/2016 00:18	NA	114	33_2016	27576	31/08/2016 00:18	751161
1880	Weekly	105	15/08/2016	33	2016	VALIDATED	31/08/2016 01:11	NA	22/08/2016 07:40	NA	31/08/2016 01:11	NA	105	33_2016	27616	31/08/2016 01:11	754256
1881	Weekly	63	15/08/2016	33	2016	VALIDATED	28/08/2016 05:54	NA	22/08/2016 07:48	NA	28/08/2016 05:54	NA	63	33_2016	28133	28/08/2016 05:54	511513
1882	Weekly	163	15/08/2016	33	2016	VALIDATED	29/08/2016 18:00	NA	22/08/2016 07:50	NA	27/08/2016 13:53	NA	163	33_2016	28235	27/08/2016 13:53	453793
1883	Weekly	127	15/08/2016	33	2016	VALIDATED	30/08/2016 17:29	NA	22/08/2016 07:53	NA	30/08/2016 17:29	NA	127	33_2016	28384	30/08/2016 17:29	725795
1884	Weekly	59	15/08/2016	33	2016	PENDING	27/07/2018 15:28	NA	22/08/2016 07:53	NA	NA	NA	59	33_2016	28392	NA	NA
1885	Weekly	130	15/08/2016	33	2016	VALIDATED	30/08/2016 17:03	NA	22/08/2016 07:53	NA	30/08/2016 17:03	NA	130	33_2016	28428	30/08/2016 17:03	724162
1886	Weekly	175	15/08/2016	33	2016	VALIDATED	10/10/2016 23:13	NA	22/08/2016 07:54	NA	27/08/2016 13:50	NA	175	33_2016	28453	27/08/2016 13:50	453352
1887	Weekly	29	15/08/2016	33	2016	REJECTED	01/09/2016 04:42	NA	22/08/2016 11:28	NA	NA	01/09/2016 04:42	29	33_2016	41291	01/09/2016 04:42	839666
1888	Weekly	33	15/08/2016	33	2016	VALIDATED	02/09/2016 05:12	NA	22/08/2016 07:57	NA	02/09/2016 05:12	NA	33	33_2016	28658	02/09/2016 05:12	940474
1889	Weekly	107	15/08/2016	33	2016	VALIDATED	31/08/2016 01:27	NA	22/08/2016 06:52	NA	31/08/2016 01:27	NA	107	33_2016	24761	31/08/2016 01:27	758101
1890	Weekly	119	15/08/2016	33	2016	VALIDATED	31/08/2016 08:17	NA	22/08/2016 08:03	NA	31/08/2016 08:17	NA	119	33_2016	29013	31/08/2016 08:17	778440
1891	Weekly	155	15/08/2016	33	2016	VALIDATED	27/08/2016 13:44	NA	22/08/2016 08:05	NA	27/08/2016 13:44	NA	155	33_2016	29156	27/08/2016 13:44	452303
1892	Weekly	99	15/08/2016	33	2016	VALIDATED	01/09/2016 19:25	NA	22/08/2016 08:07	NA	01/09/2016 19:25	NA	99	33_2016	29250	01/09/2016 19:25	904658
1893	Weekly	89	15/08/2016	33	2016	VALIDATED	01/09/2016 19:22	NA	22/08/2016 08:09	NA	01/09/2016 19:22	NA	89	33_2016	29351	01/09/2016 19:22	904371
1894	Weekly	115	15/08/2016	33	2016	VALIDATED	31/08/2016 01:28	NA	22/08/2016 08:10	NA	31/08/2016 01:28	NA	115	33_2016	29405	31/08/2016 01:28	753502
1895	Weekly	53	15/08/2016	33	2016	VALIDATED	30/08/2016 13:30	NA	22/08/2016 08:14	NA	30/08/2016 13:30	NA	53	33_2016	29651	30/08/2016 13:30	710186
1896	Weekly	88	15/08/2016	33	2016	PENDING	27/07/2018 16:17	NA	22/08/2016 08:21	NA	NA	NA	88	33_2016	30075	NA	NA
1897	Weekly	61	15/08/2016	33	2016	VALIDATED	30/08/2016 09:25	NA	22/08/2016 08:24	NA	30/08/2016 09:25	NA	61	33_2016	30258	30/08/2016 09:25	694871
1898	Weekly	157	15/08/2016	33	2016	VALIDATED	11/10/2016 10:04	NA	22/08/2016 08:24	NA	27/08/2016 13:40	NA	157	33_2016	30287	27/08/2016 13:40	450929
1899	Weekly	133	15/08/2016	33	2016	VALIDATED	30/08/2016 17:32	NA	22/08/2016 06:41	NA	30/08/2016 17:32	NA	133	33_2016	24065	30/08/2016 17:32	730282
1900	Weekly	47	15/08/2016	33	2016	VALIDATED	30/08/2016 16:09	NA	22/08/2016 08:30	NA	30/08/2016 16:09	NA	47	33_2016	30605	30/08/2016 16:09	718793
1901	Weekly	108	15/08/2016	33	2016	VALIDATED	09/01/2017 08:33	NA	NA	NA	31/08/2016 01:24	NA	108	33_2016	NA	31/08/2016 01:24	NA
1902	Weekly	111	15/08/2016	33	2016	VALIDATED	31/08/2016 01:26	NA	22/08/2016 08:35	NA	31/08/2016 01:26	NA	111	33_2016	30913	31/08/2016 01:26	751873
1903	Weekly	97	15/08/2016	33	2016	VALIDATED	01/09/2016 19:46	NA	22/08/2016 08:35	NA	01/09/2016 19:46	NA	97	33_2016	30952	01/09/2016 19:46	904210
1904	Weekly	167	15/08/2016	33	2016	VALIDATED	27/08/2016 13:31	NA	22/08/2016 08:36	NA	27/08/2016 13:31	NA	167	33_2016	30978	27/08/2016 13:31	449717
1905	Weekly	150	15/08/2016	33	2016	VALIDATED	27/08/2016 13:24	NA	22/08/2016 08:37	NA	27/08/2016 13:24	NA	150	33_2016	31027	27/08/2016 13:24	449262
1906	Weekly	138	15/08/2016	33	2016	VALIDATED	30/08/2016 17:17	NA	22/08/2016 08:37	NA	30/08/2016 17:17	NA	138	33_2016	31071	30/08/2016 17:17	722350
1907	Weekly	54	15/08/2016	33	2016	VALIDATED	30/08/2016 14:59	NA	22/08/2016 08:38	NA	30/08/2016 14:59	NA	54	33_2016	31100	30/08/2016 14:59	714085
1908	Weekly	173	15/08/2016	33	2016	VALIDATED	29/08/2016 18:22	NA	22/08/2016 08:45	NA	27/08/2016 13:19	NA	173	33_2016	31501	27/08/2016 13:19	448443
1909	Weekly	64	15/08/2016	33	2016	VALIDATED	28/08/2016 05:51	NA	22/08/2016 08:47	NA	28/08/2016 05:51	NA	64	33_2016	31663	28/08/2016 05:51	507843
1910	Weekly	19	15/08/2016	33	2016	VALIDATED	02/09/2016 04:28	NA	22/08/2016 08:48	NA	02/09/2016 04:28	NA	19	33_2016	31685	02/09/2016 04:28	934840
1911	Weekly	151	15/08/2016	33	2016	VALIDATED	27/08/2016 13:13	NA	22/08/2016 09:01	NA	27/08/2016 13:13	NA	151	33_2016	32470	27/08/2016 13:13	447146
1912	Weekly	128	15/08/2016	33	2016	VALIDATED	30/08/2016 17:45	NA	22/08/2016 09:02	NA	30/08/2016 17:45	NA	128	33_2016	32566	30/08/2016 17:45	722559
1913	Weekly	93	15/08/2016	33	2016	VALIDATED	01/09/2016 19:53	NA	22/08/2016 09:11	NA	01/09/2016 19:53	NA	93	33_2016	33084	01/09/2016 19:53	902505
1914	Weekly	57	15/08/2016	33	2016	VALIDATED	30/08/2016 09:43	NA	22/08/2016 09:15	NA	30/08/2016 09:43	NA	57	33_2016	33328	30/08/2016 09:43	692880
1915	Weekly	24	15/08/2016	33	2016	VALIDATED	02/09/2016 04:35	NA	22/08/2016 09:16	NA	02/09/2016 04:35	NA	24	33_2016	33392	02/09/2016 04:35	933567
1916	Weekly	39	15/08/2016	33	2016	VALIDATED	02/09/2016 04:41	NA	22/08/2016 09:21	NA	02/09/2016 04:41	NA	39	33_2016	33687	02/09/2016 04:41	933602
1917	Weekly	176	15/08/2016	33	2016	VALIDATED	27/08/2016 12:59	NA	22/08/2016 09:23	NA	27/08/2016 12:59	NA	176	33_2016	33835	27/08/2016 12:59	444943
1918	Weekly	65	15/08/2016	33	2016	VALIDATED	28/08/2016 05:48	NA	22/08/2016 09:25	NA	28/08/2016 05:48	NA	65	33_2016	33959	28/08/2016 05:48	505379
1919	Weekly	9	15/08/2016	33	2016	VALIDATED	03/10/2016 19:04	NA	22/08/2016 09:34	NA	03/10/2016 19:04	NA	9	33_2016	34491	03/10/2016 19:04	3662973
1920	Weekly	139	15/08/2016	33	2016	VALIDATED	30/08/2016 17:49	NA	22/08/2016 09:38	NA	30/08/2016 17:49	NA	139	33_2016	34734	30/08/2016 17:49	720646
1921	Weekly	46	08/08/2016	32	2016	VALIDATED	30/08/2016 14:42	NA	22/08/2016 09:40	NA	30/08/2016 14:42	NA	46	32_2016	639629	30/08/2016 14:42	709334
1922	Weekly	156	15/08/2016	33	2016	VALIDATED	29/08/2016 18:04	NA	22/08/2016 09:40	NA	27/08/2016 12:56	NA	156	33_2016	34841	27/08/2016 12:56	443758
1923	Weekly	123	15/08/2016	33	2016	VALIDATED	31/08/2016 00:25	NA	22/08/2016 09:41	NA	31/08/2016 00:25	NA	123	33_2016	34866	31/08/2016 00:25	744257
1924	Weekly	67	15/08/2016	33	2016	VALIDATED	28/08/2016 05:45	NA	22/08/2016 11:27	NA	28/08/2016 05:45	NA	67	33_2016	41250	28/08/2016 05:45	497907
1925	Weekly	109	15/08/2016	33	2016	VALIDATED	31/08/2016 01:21	NA	22/08/2016 11:27	NA	31/08/2016 01:21	NA	109	33_2016	41279	31/08/2016 01:21	741224
1926	Weekly	137	15/08/2016	33	2016	VALIDATED	30/08/2016 17:06	NA	22/08/2016 11:28	NA	30/08/2016 17:06	NA	137	33_2016	41288	30/08/2016 17:06	711516
1927	Weekly	84	15/08/2016	33	2016	VALIDATED	05/09/2016 19:31	NA	NA	NA	05/09/2016 19:31	NA	84	33_2016	NA	05/09/2016 19:31	NA
1928	Weekly	66	15/08/2016	33	2016	VALIDATED	28/08/2016 05:43	NA	22/08/2016 11:28	NA	28/08/2016 05:43	NA	66	33_2016	41336	28/08/2016 05:43	497660
1929	Weekly	58	15/08/2016	33	2016	VALIDATED	30/08/2016 11:30	NA	NA	NA	30/08/2016 11:30	NA	58	33_2016	NA	30/08/2016 11:30	NA
1930	Weekly	52	15/08/2016	33	2016	VALIDATED	30/08/2016 15:28	NA	22/08/2016 11:32	NA	30/08/2016 15:28	NA	52	33_2016	41527	30/08/2016 15:28	705408
1931	Weekly	102	15/08/2016	33	2016	VALIDATED	31/08/2016 00:21	NA	22/08/2016 11:32	NA	31/08/2016 00:21	NA	102	33_2016	41540	31/08/2016 00:21	737329
1932	Weekly	44	15/08/2016	33	2016	VALIDATED	02/09/2016 05:26	NA	22/08/2016 11:32	NA	02/09/2016 05:26	NA	44	33_2016	41561	02/09/2016 05:26	928399
1933	Weekly	8	15/08/2016	33	2016	VALIDATED	03/10/2016 19:05	NA	22/08/2016 11:34	NA	03/10/2016 19:05	NA	8	33_2016	41649	03/10/2016 19:05	3655902
1934	Weekly	161	15/08/2016	33	2016	VALIDATED	27/08/2016 12:52	NA	22/08/2016 11:34	NA	27/08/2016 12:52	NA	161	33_2016	41659	27/08/2016 12:52	436703
1935	Weekly	120	15/08/2016	33	2016	VALIDATED	28/08/2016 08:50	NA	22/08/2016 11:34	NA	28/08/2016 08:50	NA	120	33_2016	41659	28/08/2016 08:50	508562
1936	Weekly	40	15/08/2016	33	2016	VALIDATED	02/09/2016 04:18	NA	22/08/2016 11:36	NA	02/09/2016 04:18	NA	40	33_2016	41782	02/09/2016 04:18	924133
1937	Weekly	165	15/08/2016	33	2016	VALIDATED	27/08/2016 12:47	NA	22/08/2016 11:43	NA	27/08/2016 12:47	NA	165	33_2016	42212	27/08/2016 12:47	435813
1938	Weekly	81	15/08/2016	33	2016	VALIDATED	05/09/2016 19:31	NA	22/08/2016 11:47	NA	05/09/2016 19:31	NA	81	33_2016	42466	05/09/2016 19:31	1237405
1939	Weekly	149	15/08/2016	33	2016	VALIDATED	27/08/2016 12:43	NA	22/08/2016 11:48	NA	27/08/2016 12:43	NA	149	33_2016	42486	27/08/2016 12:43	435328
1940	Weekly	69	15/08/2016	33	2016	PENDING	27/07/2018 15:42	NA	22/08/2016 11:48	NA	NA	NA	69	33_2016	42502	NA	NA
1941	Weekly	18	15/08/2016	33	2016	VALIDATED	31/08/2016 00:22	NA	22/08/2016 11:50	NA	31/08/2016 00:22	NA	18	33_2016	42623	31/08/2016 00:22	736334
1942	Weekly	25	15/08/2016	33	2016	VALIDATED	02/09/2016 05:06	NA	22/08/2016 12:11	NA	02/09/2016 05:06	NA	25	33_2016	43911	02/09/2016 05:06	924892
1943	Weekly	154	15/08/2016	33	2016	VALIDATED	29/08/2016 18:10	NA	22/08/2016 11:52	NA	27/08/2016 12:36	NA	154	33_2016	42723	27/08/2016 12:36	434663
1944	Weekly	140	15/08/2016	33	2016	VALIDATED	30/08/2016 17:20	NA	22/08/2016 11:56	NA	30/08/2016 17:20	NA	140	33_2016	42963	30/08/2016 17:20	710676
1945	Weekly	91	15/08/2016	33	2016	VALIDATED	01/09/2016 19:55	NA	22/08/2016 11:57	NA	01/09/2016 19:55	NA	91	33_2016	43038	01/09/2016 19:55	892694
1946	Weekly	28	15/08/2016	33	2016	VALIDATED	02/09/2016 01:34	NA	22/08/2016 11:58	NA	02/09/2016 01:34	NA	28	33_2016	43132	02/09/2016 01:34	912952
1947	Weekly	35	15/08/2016	33	2016	VALIDATED	02/09/2016 01:41	NA	NA	NA	02/09/2016 01:41	NA	35	33_2016	NA	02/09/2016 01:41	NA
1948	Weekly	152	15/08/2016	33	2016	VALIDATED	27/08/2016 12:30	NA	22/08/2016 12:12	NA	27/08/2016 12:30	NA	152	33_2016	43979	27/08/2016 12:30	433054
1949	Weekly	122	15/08/2016	33	2016	PENDING	27/07/2018 17:18	NA	22/08/2016 12:19	NA	NA	NA	122	33_2016	44382	NA	NA
1950	Weekly	164	15/08/2016	33	2016	VALIDATED	27/08/2016 12:25	NA	22/08/2016 12:26	NA	27/08/2016 12:25	NA	164	33_2016	44799	27/08/2016 12:25	431904
1951	Weekly	92	15/08/2016	33	2016	VALIDATED	01/09/2016 19:40	NA	24/08/2016 08:06	NA	01/09/2016 19:40	NA	92	33_2016	201962	01/09/2016 19:40	732852
1952	Weekly	73	15/08/2016	33	2016	VALIDATED	28/08/2016 05:26	NA	24/08/2016 08:06	NA	28/08/2016 05:26	NA	73	33_2016	201962	28/08/2016 05:26	336036
1953	Weekly	16	15/08/2016	33	2016	VALIDATED	02/09/2016 04:48	NA	24/08/2016 08:06	NA	02/09/2016 04:48	NA	16	33_2016	201983	02/09/2016 04:48	765756
1954	Weekly	15	15/08/2016	33	2016	VALIDATED	01/09/2016 04:34	NA	24/08/2016 08:06	NA	01/09/2016 04:34	NA	15	33_2016	201984	01/09/2016 04:34	678490
1955	Weekly	27	08/08/2016	32	2016	VALIDATED	02/09/2016 05:35	NA	24/08/2016 08:06	NA	02/09/2016 05:35	NA	27	32_2016	806790	02/09/2016 05:35	768569
1956	Weekly	7	15/08/2016	33	2016	VALIDATED	03/10/2016 19:02	NA	24/08/2016 08:06	NA	03/10/2016 19:02	NA	7	33_2016	202015	03/10/2016 19:02	3495316
1957	Weekly	92	08/08/2016	32	2016	VALIDATED	01/09/2016 19:38	NA	24/08/2016 08:10	NA	01/09/2016 19:38	NA	92	32_2016	807000	01/09/2016 19:38	732539
1958	Weekly	44	08/08/2016	32	2016	VALIDATED	02/09/2016 05:26	NA	24/08/2016 08:14	NA	02/09/2016 05:26	NA	44	32_2016	807277	02/09/2016 05:26	767520
1959	Weekly	50	15/08/2016	33	2016	VALIDATED	30/08/2016 14:19	NA	24/08/2016 08:21	NA	30/08/2016 14:19	NA	50	33_2016	202918	30/08/2016 14:19	539856
1960	Weekly	34	15/08/2016	33	2016	VALIDATED	02/09/2016 05:19	NA	NA	NA	02/09/2016 05:19	NA	34	33_2016	NA	02/09/2016 05:19	NA
1961	Weekly	38	15/08/2016	33	2016	VALIDATED	02/09/2016 04:57	NA	24/08/2016 08:22	NA	02/09/2016 04:57	NA	38	33_2016	202922	02/09/2016 04:57	765308
1962	Weekly	34	08/08/2016	32	2016	REJECTED	02/09/2016 05:20	NA	NA	NA	NA	02/09/2016 05:20	34	32_2016	NA	02/09/2016 05:20	NA
1963	Weekly	41	15/08/2016	33	2016	VALIDATED	31/08/2016 00:51	NA	24/08/2016 08:22	NA	31/08/2016 00:51	NA	41	33_2016	202928	31/08/2016 00:51	577790
1964	Weekly	77	08/08/2016	32	2016	VALIDATED	28/08/2016 05:19	NA	24/08/2016 08:22	NA	28/08/2016 05:19	NA	77	32_2016	807738	28/08/2016 05:19	334646
1965	Weekly	77	01/08/2016	31	2016	VALIDATED	28/08/2016 05:19	NA	24/08/2016 08:22	NA	28/08/2016 05:19	NA	77	31_2016	1412539	28/08/2016 05:19	334610
1966	Weekly	77	15/08/2016	33	2016	VALIDATED	28/08/2016 05:26	NA	24/08/2016 08:22	NA	28/08/2016 05:26	NA	77	33_2016	202939	28/08/2016 05:26	335037
1967	Weekly	126	15/08/2016	33	2016	VALIDATED	30/08/2016 16:57	NA	24/08/2016 08:22	NA	30/08/2016 16:57	NA	126	33_2016	202960	30/08/2016 16:57	549265
1968	Weekly	94	15/08/2016	33	2016	VALIDATED	01/09/2016 19:23	NA	24/08/2016 08:22	NA	01/09/2016 19:23	NA	94	33_2016	202960	01/09/2016 19:23	730859
1969	Weekly	96	15/08/2016	33	2016	VALIDATED	01/09/2016 19:16	NA	24/08/2016 08:22	NA	01/09/2016 19:16	NA	96	33_2016	202963	01/09/2016 19:16	730451
1970	Weekly	82	15/08/2016	33	2016	VALIDATED	05/09/2016 19:30	NA	NA	NA	05/09/2016 19:30	NA	82	33_2016	NA	05/09/2016 19:30	NA
1971	Weekly	80	15/08/2016	33	2016	VALIDATED	05/09/2016 19:32	NA	25/08/2016 09:25	NA	26/08/2016 18:50	NA	80	33_2016	293147	26/08/2016 18:50	120298
1972	Weekly	144	15/08/2016	33	2016	VALIDATED	30/08/2016 17:10	NA	25/08/2016 09:25	NA	30/08/2016 17:10	NA	144	33_2016	293150	30/08/2016 17:10	459902
1973	Weekly	132	15/08/2016	33	2016	VALIDATED	30/08/2016 17:35	NA	25/08/2016 09:25	NA	30/08/2016 17:35	NA	132	33_2016	293151	30/08/2016 17:35	461371
1974	Weekly	145	15/08/2016	33	2016	VALIDATED	30/08/2016 17:08	NA	25/08/2016 09:25	NA	30/08/2016 17:08	NA	145	33_2016	293152	30/08/2016 17:08	459739
1975	Weekly	141	15/08/2016	33	2016	VALIDATED	30/08/2016 17:26	NA	25/08/2016 09:25	NA	30/08/2016 17:26	NA	141	33_2016	293154	30/08/2016 17:26	460808
1976	Weekly	43	15/08/2016	33	2016	REJECTED	31/08/2016 15:25	NA	25/08/2016 12:54	NA	NA	31/08/2016 15:25	43	33_2016	305668	31/08/2016 15:25	527478
1977	Weekly	112	15/08/2016	33	2016	VALIDATED	28/08/2016 08:46	NA	25/08/2016 13:01	NA	28/08/2016 08:46	NA	112	33_2016	306101	28/08/2016 08:46	243910
1978	Weekly	166	15/08/2016	33	2016	VALIDATED	27/08/2016 12:19	NA	25/08/2016 13:35	NA	27/08/2016 12:19	NA	166	33_2016	308132	27/08/2016 12:19	168227
1979	Weekly	79	15/08/2016	33	2016	VALIDATED	26/08/2016 18:45	NA	25/08/2016 13:35	NA	26/08/2016 18:45	NA	79	33_2016	308133	26/08/2016 18:45	104975
1980	Weekly	13	15/08/2016	33	2016	VALIDATED	24/10/2016 23:34	NA	25/08/2016 17:52	NA	24/10/2016 23:34	02/09/2016 01:30	13	33_2016	323538	02/09/2016 01:30	632278
1981	Weekly	94	08/08/2016	32	2016	VALIDATED	01/09/2016 19:23	NA	26/08/2016 07:05	NA	01/09/2016 19:23	NA	94	32_2016	975915	01/09/2016 19:23	562697
1982	Weekly	148	15/08/2016	33	2016	VALIDATED	10/10/2016 23:30	NA	26/08/2016 14:44	NA	27/08/2016 12:11	NA	148	33_2016	398688	27/08/2016 12:11	77217
1983	Weekly	101	04/07/2016	27	2016	PENDING	27/07/2018 19:17	1	26/08/2016 18:25	oti-admin	NA	NA	101	27_2016	NA	NA	NA
1984	Weekly	101	11/07/2016	28	2016	PENDING	27/07/2018 19:17	1	26/08/2016 18:26	oti-admin	NA	NA	101	28_2016	NA	NA	NA
1985	Weekly	101	18/07/2016	29	2016	PENDING	27/07/2018 19:17	1	26/08/2016 18:26	oti-admin	NA	NA	101	29_2016	NA	NA	NA
1986	Weekly	101	08/08/2016	32	2016	PENDING	27/07/2018 19:17	1	26/08/2016 18:26	oti-admin	NA	NA	101	32_2016	NA	NA	NA
1987	Weekly	78	04/07/2016	27	2016	VALIDATED	14/09/2016 23:14	1	26/08/2016 18:41	cinkasse-admin	30/08/2016 14:49	NA	78	27_2016	NA	30/08/2016 14:49	NA
1988	Weekly	78	11/07/2016	28	2016	VALIDATED	14/09/2016 23:12	1	26/08/2016 18:42	cinkasse-admin	30/08/2016 14:47	NA	78	28_2016	NA	30/08/2016 14:47	NA
1989	Weekly	78	18/07/2016	29	2016	VALIDATED	14/09/2016 23:14	1	26/08/2016 18:42	cinkasse-admin	30/08/2016 14:46	NA	78	29_2016	NA	30/08/2016 14:46	NA
1990	Weekly	78	25/07/2016	30	2016	VALIDATED	14/09/2016 23:06	1	26/08/2016 18:43	cinkasse-admin	30/08/2016 14:45	NA	78	30_2016	NA	30/08/2016 14:45	NA
1991	Weekly	78	01/08/2016	31	2016	VALIDATED	10/10/2016 18:00	1	26/08/2016 18:43	cinkasse-admin	30/08/2016 14:44	NA	78	31_2016	NA	30/08/2016 14:44	NA
1992	Weekly	78	08/08/2016	32	2016	VALIDATED	14/09/2016 23:03	1	26/08/2016 18:44	cinkasse-admin	30/08/2016 14:42	NA	78	32_2016	NA	30/08/2016 14:42	NA
1993	Weekly	78	15/08/2016	33	2016	VALIDATED	14/09/2016 23:02	1	26/08/2016 18:45	cinkasse-admin	30/08/2016 14:25	NA	78	33_2016	NA	30/08/2016 14:25	NA
1994	Weekly	146	15/08/2016	33	2016	VALIDATED	01/09/2016 14:12	1	27/08/2016 12:11	tone-admin	30/08/2016 14:30	NA	146	33_2016	NA	30/08/2016 14:30	NA
1995	Weekly	146	08/08/2016	32	2016	PENDING	27/07/2018 19:10	1	27/08/2016 12:12	tone-admin	NA	NA	146	32_2016	NA	NA	NA
1996	Weekly	146	01/08/2016	31	2016	VALIDATED	14/09/2016 23:30	1	27/08/2016 12:13	tone-admin	30/08/2016 14:32	NA	146	31_2016	NA	30/08/2016 14:32	NA
1997	Weekly	146	25/07/2016	30	2016	VALIDATED	01/09/2016 14:13	1	27/08/2016 12:14	tone-admin	30/08/2016 14:33	NA	146	30_2016	NA	30/08/2016 14:33	NA
1998	Weekly	146	11/07/2016	28	2016	VALIDATED	01/09/2016 14:19	1	27/08/2016 12:14	tone-admin	30/08/2016 14:34	NA	146	28_2016	NA	30/08/2016 14:34	NA
1999	Weekly	146	04/07/2016	27	2016	VALIDATED	01/09/2016 14:19	1	27/08/2016 12:16	tone-admin	30/08/2016 14:39	NA	146	27_2016	NA	30/08/2016 14:39	NA
2000	Weekly	146	18/07/2016	29	2016	VALIDATED	01/09/2016 14:17	1	27/08/2016 12:21	tone-admin	30/08/2016 14:33	NA	146	29_2016	NA	30/08/2016 14:33	NA
2001	Weekly	101	25/07/2016	30	2016	PENDING	27/07/2018 19:17	1	27/08/2016 22:32	oti-admin	NA	NA	101	30_2016	NA	NA	NA
2002	Weekly	101	01/08/2016	31	2016	PENDING	27/07/2018 19:17	1	27/08/2016 22:34	oti-admin	NA	NA	101	31_2016	NA	NA	NA
2003	Weekly	62	27/06/2016	26	2016	VALIDATED	03/11/2016 18:22	1	28/08/2016 05:16	district5-admin	03/11/2016 18:22	NA	62	26_2016	NA	03/11/2016 18:22	NA
2004	Weekly	62	04/07/2016	27	2016	VALIDATED	13/09/2016 13:12	1	28/08/2016 05:17	district5-admin	13/09/2016 13:12	NA	62	27_2016	NA	13/09/2016 13:12	NA
2005	Weekly	62	11/07/2016	28	2016	VALIDATED	13/09/2016 13:11	1	28/08/2016 05:17	district5-admin	13/09/2016 13:11	NA	62	28_2016	NA	13/09/2016 13:11	NA
2006	Weekly	62	18/07/2016	29	2016	VALIDATED	13/09/2016 13:10	1	28/08/2016 05:18	district5-admin	13/09/2016 13:10	NA	62	29_2016	NA	13/09/2016 13:10	NA
2007	Weekly	62	25/07/2016	30	2016	PENDING	27/07/2018 17:49	1	28/08/2016 05:18	district5-admin	NA	NA	62	30_2016	NA	NA	NA
2008	Weekly	62	01/08/2016	31	2016	VALIDATED	13/09/2016 13:09	1	28/08/2016 05:19	district5-admin	13/09/2016 13:09	NA	62	31_2016	NA	13/09/2016 13:09	NA
2009	Weekly	62	08/08/2016	32	2016	VALIDATED	13/09/2016 13:09	1	28/08/2016 05:19	district5-admin	13/09/2016 13:09	NA	62	32_2016	NA	13/09/2016 13:09	NA
2010	Weekly	62	15/08/2016	33	2016	VALIDATED	13/09/2016 13:08	1	28/08/2016 05:26	district5-admin	13/09/2016 13:08	NA	62	33_2016	NA	13/09/2016 13:08	NA
2011	Weekly	101	15/08/2016	33	2016	PENDING	27/07/2018 19:16	1	28/08/2016 08:46	oti-admin	NA	NA	101	33_2016	NA	NA	NA
2012	Weekly	106	22/08/2016	34	2016	VALIDATED	31/08/2016 09:11	NA	29/08/2016 00:01	NA	31/08/2016 09:11	NA	106	34_2016	105	31/08/2016 09:11	205765
2013	Weekly	95	22/08/2016	34	2016	VALIDATED	01/09/2016 19:15	NA	29/08/2016 04:20	NA	01/09/2016 19:15	NA	95	34_2016	15656	01/09/2016 19:15	312879
2014	Weekly	96	22/08/2016	34	2016	VALIDATED	01/09/2016 19:17	NA	29/08/2016 05:41	NA	01/09/2016 19:17	NA	96	34_2016	20502	01/09/2016 19:17	308120
2015	Weekly	159	22/08/2016	34	2016	VALIDATED	29/08/2016 18:47	NA	29/08/2016 05:43	NA	29/08/2016 18:47	NA	159	34_2016	20622	29/08/2016 18:47	47001
2016	Weekly	128	22/08/2016	34	2016	VALIDATED	30/08/2016 17:45	NA	29/08/2016 05:48	NA	30/08/2016 17:45	NA	128	34_2016	20908	30/08/2016 17:45	129404
2017	Weekly	174	22/08/2016	34	2016	VALIDATED	29/08/2016 18:45	NA	29/08/2016 05:56	NA	29/08/2016 18:45	NA	174	34_2016	21419	29/08/2016 18:45	46101
2018	Weekly	90	22/08/2016	34	2016	VALIDATED	01/09/2016 19:18	NA	29/08/2016 05:59	NA	01/09/2016 19:18	NA	90	34_2016	21540	01/09/2016 19:18	307164
2019	Weekly	124	22/08/2016	34	2016	PENDING	27/07/2018 16:58	NA	29/08/2016 06:01	NA	NA	NA	124	34_2016	21701	NA	NA
2020	Weekly	117	22/08/2016	34	2016	VALIDATED	31/08/2016 08:43	NA	29/08/2016 06:07	NA	31/08/2016 08:43	NA	117	34_2016	22050	31/08/2016 08:43	182179
2021	Weekly	168	22/08/2016	34	2016	VALIDATED	29/08/2016 18:44	NA	29/08/2016 06:08	NA	29/08/2016 18:44	NA	168	34_2016	22101	29/08/2016 18:44	45387
2022	Weekly	160	22/08/2016	34	2016	VALIDATED	07/09/2016 13:16	NA	29/08/2016 06:10	NA	29/08/2016 18:42	NA	160	34_2016	22241	29/08/2016 18:42	45104
2023	Weekly	162	22/08/2016	34	2016	VALIDATED	29/08/2016 18:41	NA	29/08/2016 06:17	NA	29/08/2016 18:41	NA	162	34_2016	22670	29/08/2016 18:41	44626
2024	Weekly	63	22/08/2016	34	2016	VALIDATED	29/08/2016 16:44	NA	29/08/2016 06:23	NA	29/08/2016 16:44	NA	63	34_2016	22982	29/08/2016 16:44	37312
2025	Weekly	113	22/08/2016	34	2016	VALIDATED	05/09/2016 13:35	NA	29/08/2016 06:25	NA	31/08/2016 08:37	NA	113	34_2016	23108	31/08/2016 08:37	180720
2026	Weekly	104	22/08/2016	34	2016	VALIDATED	31/08/2016 08:25	NA	NA	NA	31/08/2016 08:25	NA	104	34_2016	NA	31/08/2016 08:25	NA
2027	Weekly	134	22/08/2016	34	2016	VALIDATED	30/08/2016 17:41	NA	29/08/2016 06:27	NA	30/08/2016 17:41	NA	134	34_2016	23235	30/08/2016 17:41	126848
2028	Weekly	115	22/08/2016	34	2016	VALIDATED	31/08/2016 01:28	NA	29/08/2016 06:41	NA	31/08/2016 01:28	NA	115	34_2016	24115	31/08/2016 01:28	153980
2029	Weekly	98	22/08/2016	34	2016	VALIDATED	01/09/2016 19:19	NA	29/08/2016 06:49	NA	01/09/2016 19:19	NA	98	34_2016	24566	01/09/2016 19:19	304217
2030	Weekly	166	22/08/2016	34	2016	VALIDATED	29/08/2016 18:40	NA	29/08/2016 06:51	NA	29/08/2016 18:40	NA	166	34_2016	24677	29/08/2016 18:40	42582
2031	Weekly	152	22/08/2016	34	2016	VALIDATED	29/08/2016 18:37	NA	29/08/2016 06:53	NA	29/08/2016 18:37	NA	152	34_2016	24816	29/08/2016 18:37	42230
2032	Weekly	136	22/08/2016	34	2016	VALIDATED	30/08/2016 17:37	NA	29/08/2016 07:03	NA	30/08/2016 17:37	NA	136	34_2016	25433	30/08/2016 17:37	124410
2033	Weekly	107	22/08/2016	34	2016	VALIDATED	05/09/2016 13:26	NA	29/08/2016 09:01	NA	31/08/2016 01:27	NA	107	34_2016	32473	31/08/2016 01:27	145571
2034	Weekly	153	22/08/2016	34	2016	VALIDATED	31/08/2016 19:52	NA	NA	NA	29/08/2016 18:36	NA	153	34_2016	NA	29/08/2016 18:36	NA
2035	Weekly	164	22/08/2016	34	2016	VALIDATED	07/09/2016 13:19	NA	29/08/2016 07:09	NA	29/08/2016 18:32	NA	164	34_2016	25762	29/08/2016 18:32	40967
2036	Weekly	82	22/08/2016	34	2016	VALIDATED	05/09/2016 19:29	NA	NA	NA	05/09/2016 19:29	NA	82	34_2016	NA	05/09/2016 19:29	NA
2037	Weekly	118	22/08/2016	34	2016	VALIDATED	31/08/2016 01:26	NA	29/08/2016 07:22	NA	31/08/2016 01:26	NA	118	34_2016	26566	31/08/2016 01:26	151453
2038	Weekly	73	22/08/2016	34	2016	VALIDATED	29/08/2016 16:44	NA	29/08/2016 07:24	NA	29/08/2016 16:44	NA	73	34_2016	26683	29/08/2016 16:44	33591
2039	Weekly	155	22/08/2016	34	2016	VALIDATED	29/08/2016 18:31	NA	29/08/2016 07:26	NA	29/08/2016 18:31	NA	155	34_2016	26760	29/08/2016 18:31	39908
2040	Weekly	132	22/08/2016	34	2016	VALIDATED	30/08/2016 17:35	NA	29/08/2016 07:27	NA	30/08/2016 17:35	NA	132	34_2016	26875	30/08/2016 17:35	122826
2041	Weekly	158	22/08/2016	34	2016	VALIDATED	29/08/2016 18:29	NA	29/08/2016 07:31	NA	29/08/2016 18:29	NA	158	34_2016	27073	29/08/2016 18:29	39476
2042	Weekly	111	22/08/2016	34	2016	VALIDATED	31/08/2016 01:26	NA	29/08/2016 07:31	NA	31/08/2016 01:26	NA	111	34_2016	27086	31/08/2016 01:26	150887
2043	Weekly	64	22/08/2016	34	2016	VALIDATED	29/08/2016 16:44	NA	29/08/2016 07:32	NA	29/08/2016 16:44	NA	64	34_2016	27171	29/08/2016 16:44	33073
2044	Weekly	8	22/08/2016	34	2016	VALIDATED	03/10/2016 19:05	NA	29/08/2016 07:34	NA	03/10/2016 19:05	NA	8	34_2016	27244	03/10/2016 19:05	3065498
2045	Weekly	33	22/08/2016	34	2016	VALIDATED	02/09/2016 05:11	NA	29/08/2016 07:35	NA	02/09/2016 05:11	NA	33	34_2016	27344	02/09/2016 05:11	336919
2046	Weekly	87	22/08/2016	34	2016	VALIDATED	01/09/2016 19:20	NA	29/08/2016 07:35	NA	01/09/2016 19:20	NA	87	34_2016	27358	01/09/2016 19:20	301496
2047	Weekly	25	22/08/2016	34	2016	VALIDATED	07/09/2016 02:04	NA	29/08/2016 12:48	NA	02/09/2016 05:05	NA	25	34_2016	46093	02/09/2016 05:05	317847
2048	Weekly	170	22/08/2016	34	2016	VALIDATED	29/08/2016 18:28	NA	29/08/2016 07:40	NA	29/08/2016 18:28	NA	170	34_2016	27637	29/08/2016 18:28	38870
2049	Weekly	133	22/08/2016	34	2016	VALIDATED	30/08/2016 17:32	NA	30/08/2016 12:20	NA	30/08/2016 17:32	NA	133	34_2016	130855	30/08/2016 17:32	18679
2050	Weekly	89	22/08/2016	34	2016	VALIDATED	01/09/2016 19:22	NA	29/08/2016 07:42	NA	01/09/2016 19:22	NA	89	34_2016	27763	01/09/2016 19:22	301165
2051	Weekly	85	22/08/2016	34	2016	VALIDATED	05/09/2016 19:29	NA	29/08/2016 07:43	NA	05/09/2016 19:29	NA	85	34_2016	27820	05/09/2016 19:29	647164
2052	Weekly	103	22/08/2016	34	2016	VALIDATED	31/08/2016 01:24	NA	29/08/2016 07:44	NA	31/08/2016 01:24	NA	103	34_2016	27892	31/08/2016 01:24	150000
2053	Weekly	38	22/08/2016	34	2016	VALIDATED	02/09/2016 04:56	NA	29/08/2016 07:47	NA	02/09/2016 04:56	NA	38	34_2016	28050	02/09/2016 04:56	335344
2054	Weekly	127	22/08/2016	34	2016	VALIDATED	30/08/2016 17:29	NA	29/08/2016 07:52	NA	30/08/2016 17:29	NA	127	34_2016	28355	30/08/2016 17:29	120999
2055	Weekly	119	22/08/2016	34	2016	VALIDATED	31/08/2016 08:16	NA	29/08/2016 07:53	NA	31/08/2016 08:16	NA	119	34_2016	28435	31/08/2016 08:16	174181
2056	Weekly	175	22/08/2016	34	2016	VALIDATED	29/08/2016 18:27	NA	29/08/2016 07:54	NA	29/08/2016 18:27	NA	175	34_2016	28495	29/08/2016 18:27	37975
2057	Weekly	66	22/08/2016	34	2016	VALIDATED	29/08/2016 16:43	NA	29/08/2016 07:59	NA	29/08/2016 16:43	NA	66	34_2016	28760	29/08/2016 16:43	31460
2058	Weekly	171	22/08/2016	34	2016	VALIDATED	29/08/2016 18:26	NA	29/08/2016 07:59	NA	29/08/2016 18:26	NA	171	34_2016	28780	29/08/2016 18:26	37592
2059	Weekly	81	22/08/2016	34	2016	VALIDATED	05/09/2016 19:29	NA	29/08/2016 08:00	NA	05/09/2016 19:29	NA	81	34_2016	28829	05/09/2016 19:29	646130
2060	Weekly	47	22/08/2016	34	2016	VALIDATED	30/08/2016 16:11	NA	29/08/2016 08:01	NA	30/08/2016 16:11	NA	47	34_2016	28919	30/08/2016 16:11	115795
2061	Weekly	169	22/08/2016	34	2016	VALIDATED	29/08/2016 18:24	NA	29/08/2016 08:03	NA	29/08/2016 18:24	NA	169	34_2016	28995	29/08/2016 18:24	37271
2062	Weekly	58	22/08/2016	34	2016	VALIDATED	30/08/2016 11:21	NA	NA	NA	30/08/2016 11:21	NA	58	34_2016	NA	30/08/2016 11:21	NA
2063	Weekly	60	22/08/2016	34	2016	VALIDATED	24/10/2016 13:45	NA	29/08/2016 08:12	NA	30/08/2016 11:04	NA	60	34_2016	29579	30/08/2016 11:04	96680
2064	Weekly	94	22/08/2016	34	2016	VALIDATED	01/09/2016 19:23	NA	29/08/2016 08:13	NA	01/09/2016 19:23	NA	94	34_2016	29626	01/09/2016 19:23	299406
2065	Weekly	108	22/08/2016	34	2016	VALIDATED	31/08/2016 01:24	NA	NA	NA	31/08/2016 01:24	NA	108	34_2016	NA	31/08/2016 01:24	NA
2066	Weekly	110	22/08/2016	34	2016	VALIDATED	31/08/2016 01:23	NA	29/08/2016 08:17	NA	31/08/2016 01:23	NA	110	34_2016	29856	31/08/2016 01:23	147957
2067	Weekly	99	22/08/2016	34	2016	VALIDATED	05/09/2016 17:46	NA	29/08/2016 08:18	NA	05/09/2016 17:46	NA	99	34_2016	29910	05/09/2016 17:46	638883
2068	Weekly	9	22/08/2016	34	2016	VALIDATED	03/10/2016 19:04	NA	29/08/2016 08:29	NA	03/10/2016 19:04	NA	9	34_2016	30578	03/10/2016 19:04	3062078
2069	Weekly	88	22/08/2016	34	2016	PENDING	27/07/2018 16:17	NA	29/08/2016 08:31	NA	NA	NA	88	34_2016	30677	NA	NA
2070	Weekly	52	22/08/2016	34	2016	VALIDATED	30/08/2016 15:48	NA	29/08/2016 08:38	NA	30/08/2016 15:48	NA	52	34_2016	31111	30/08/2016 15:48	112194
2071	Weekly	173	22/08/2016	34	2016	VALIDATED	29/08/2016 18:22	NA	29/08/2016 08:40	NA	29/08/2016 18:22	NA	173	34_2016	31227	29/08/2016 18:22	34912
2072	Weekly	109	22/08/2016	34	2016	VALIDATED	31/08/2016 01:21	NA	29/08/2016 08:43	NA	31/08/2016 01:21	NA	109	34_2016	31408	31/08/2016 01:21	146305
2073	Weekly	152	04/07/2016	27	2016	VALIDATED	29/08/2016 18:39	NA	29/08/2016 08:45	NA	29/08/2016 18:39	NA	152	27_2016	4265115	29/08/2016 18:39	35665
2074	Weekly	141	22/08/2016	34	2016	VALIDATED	06/09/2016 15:01	NA	29/08/2016 08:48	NA	30/08/2016 17:25	NA	141	34_2016	31736	30/08/2016 17:25	117406
2075	Weekly	65	22/08/2016	34	2016	VALIDATED	29/08/2016 16:43	NA	29/08/2016 08:54	NA	29/08/2016 16:43	NA	65	34_2016	32047	29/08/2016 16:43	28142
2076	Weekly	142	22/08/2016	34	2016	VALIDATED	30/08/2016 17:23	NA	NA	NA	30/08/2016 17:23	NA	142	34_2016	NA	30/08/2016 17:23	NA
2077	Weekly	140	22/08/2016	34	2016	VALIDATED	30/08/2016 17:20	NA	29/08/2016 09:06	NA	30/08/2016 17:20	NA	140	34_2016	32801	30/08/2016 17:20	116007
2078	Weekly	105	22/08/2016	34	2016	VALIDATED	31/08/2016 01:10	NA	29/08/2016 09:08	NA	31/08/2016 01:10	NA	105	34_2016	32902	31/08/2016 01:10	144149
2079	Weekly	16	22/08/2016	34	2016	VALIDATED	02/09/2016 04:48	NA	29/08/2016 09:09	NA	02/09/2016 04:48	NA	16	34_2016	32963	02/09/2016 04:48	329938
2080	Weekly	59	22/08/2016	34	2016	VALIDATED	30/08/2016 09:51	NA	29/08/2016 09:09	NA	30/08/2016 09:51	NA	59	34_2016	32973	30/08/2016 09:51	88890
2081	Weekly	172	22/08/2016	34	2016	PENDING	27/07/2018 16:53	NA	NA	NA	NA	NA	172	34_2016	NA	NA	NA
2082	Weekly	116	22/08/2016	34	2016	VALIDATED	31/08/2016 00:51	NA	29/08/2016 09:14	NA	31/08/2016 00:51	NA	116	34_2016	33246	31/08/2016 00:51	142672
2083	Weekly	158	13/06/2016	24	2016	PENDING	27/07/2018 16:55	NA	29/08/2016 09:19	NA	NA	NA	158	24_2016	6081575	NA	NA
2084	Weekly	158	04/07/2016	27	2016	VALIDATED	29/08/2016 18:30	NA	29/08/2016 09:20	NA	29/08/2016 18:30	NA	158	27_2016	4267224	29/08/2016 18:30	33003
2085	Weekly	148	22/08/2016	34	2016	VALIDATED	29/08/2016 18:19	NA	29/08/2016 09:21	NA	29/08/2016 18:19	NA	148	34_2016	33718	29/08/2016 18:19	32222
2086	Weekly	138	22/08/2016	34	2016	VALIDATED	30/08/2016 17:15	NA	29/08/2016 09:25	NA	30/08/2016 17:15	NA	138	34_2016	33904	30/08/2016 17:15	114648
2087	Weekly	54	22/08/2016	34	2016	VALIDATED	30/08/2016 15:01	NA	29/08/2016 09:27	NA	30/08/2016 15:01	NA	54	34_2016	34074	30/08/2016 15:01	106434
2088	Weekly	121	22/08/2016	34	2016	VALIDATED	31/08/2016 00:37	NA	29/08/2016 09:31	NA	31/08/2016 00:37	NA	121	34_2016	34312	31/08/2016 00:37	140767
2089	Weekly	169	13/06/2016	24	2016	PENDING	27/07/2018 16:55	NA	29/08/2016 09:31	NA	NA	NA	169	24_2016	6082318	NA	NA
2090	Weekly	174	25/07/2016	30	2016	VALIDATED	29/08/2016 18:46	NA	29/08/2016 09:32	NA	29/08/2016 18:46	NA	174	30_2016	2453577	29/08/2016 18:46	33215
2091	Weekly	160	18/07/2016	29	2016	VALIDATED	29/08/2016 18:43	NA	29/08/2016 09:34	NA	29/08/2016 18:43	NA	160	29_2016	3058467	29/08/2016 18:43	32927
2092	Weekly	169	27/06/2016	26	2016	VALIDATED	29/08/2016 18:25	NA	29/08/2016 09:35	NA	29/08/2016 18:25	NA	169	26_2016	4872915	29/08/2016 18:25	31825
2093	Weekly	169	04/07/2016	27	2016	VALIDATED	29/08/2016 18:25	NA	29/08/2016 09:37	NA	29/08/2016 18:25	NA	169	27_2016	4268234	29/08/2016 18:25	31674
2094	Weekly	160	04/07/2016	27	2016	VALIDATED	29/08/2016 18:44	NA	29/08/2016 09:37	NA	29/08/2016 18:44	NA	160	27_2016	4268254	29/08/2016 18:44	32806
2095	Weekly	172	13/06/2016	24	2016	PENDING	27/07/2018 16:55	NA	NA	NA	NA	NA	172	24_2016	NA	NA	NA
2096	Weekly	160	13/06/2016	24	2016	PENDING	27/07/2018 16:55	NA	29/08/2016 09:41	NA	NA	NA	160	24_2016	6082895	NA	NA
2097	Weekly	161	22/08/2016	34	2016	VALIDATED	29/08/2016 18:15	NA	29/08/2016 09:42	NA	29/08/2016 18:15	NA	161	34_2016	34959	29/08/2016 18:15	30778
2098	Weekly	172	27/06/2016	26	2016	VALIDATED	29/08/2016 18:21	NA	NA	NA	29/08/2016 18:21	NA	172	26_2016	NA	29/08/2016 18:21	NA
2099	Weekly	172	04/07/2016	27	2016	VALIDATED	29/08/2016 18:21	NA	NA	NA	29/08/2016 18:21	NA	172	27_2016	NA	29/08/2016 18:21	NA
2100	Weekly	149	22/08/2016	34	2016	VALIDATED	29/08/2016 18:13	NA	29/08/2016 09:45	NA	29/08/2016 18:13	NA	149	34_2016	35151	29/08/2016 18:13	30443
2101	Weekly	148	18/07/2016	29	2016	PENDING	27/07/2018 16:54	NA	29/08/2016 09:46	NA	NA	NA	148	29_2016	3059199	NA	NA
2102	Weekly	39	22/08/2016	34	2016	VALIDATED	07/09/2016 02:21	NA	29/08/2016 09:47	NA	02/09/2016 04:40	NA	39	34_2016	35238	02/09/2016 04:40	327175
2103	Weekly	161	13/06/2016	24	2016	PENDING	27/07/2018 16:55	NA	29/08/2016 09:49	NA	NA	NA	161	24_2016	6083360	NA	NA
2104	Weekly	172	11/07/2016	28	2016	VALIDATED	29/08/2016 18:20	NA	NA	NA	29/08/2016 18:20	NA	172	28_2016	NA	29/08/2016 18:20	NA
2105	Weekly	57	22/08/2016	34	2016	VALIDATED	30/08/2016 09:42	NA	29/08/2016 09:51	NA	30/08/2016 09:42	NA	57	34_2016	35469	30/08/2016 09:42	85878
2106	Weekly	172	18/07/2016	29	2016	VALIDATED	29/08/2016 18:20	NA	NA	NA	29/08/2016 18:20	NA	172	29_2016	NA	29/08/2016 18:20	NA
2107	Weekly	24	22/08/2016	34	2016	REJECTED	14/09/2016 03:39	NA	29/08/2016 09:56	NA	NA	02/09/2016 04:35	24	34_2016	35761	02/09/2016 04:35	326355
2108	Weekly	161	04/07/2016	27	2016	VALIDATED	29/08/2016 18:18	NA	29/08/2016 09:58	NA	29/08/2016 18:18	NA	161	27_2016	4269488	29/08/2016 18:18	30013
2109	Weekly	161	11/07/2016	28	2016	VALIDATED	29/08/2016 18:17	NA	29/08/2016 10:00	NA	29/08/2016 18:17	NA	161	28_2016	3664834	29/08/2016 18:17	29808
2110	Weekly	48	22/08/2016	34	2016	VALIDATED	05/09/2016 19:34	NA	29/08/2016 10:01	NA	30/08/2016 14:48	NA	48	34_2016	36097	30/08/2016 14:48	103587
2111	Weekly	161	18/07/2016	29	2016	VALIDATED	29/08/2016 18:16	NA	29/08/2016 10:04	NA	29/08/2016 18:16	NA	161	29_2016	3060271	29/08/2016 18:16	29511
2112	Weekly	161	25/07/2016	30	2016	VALIDATED	29/08/2016 18:16	NA	29/08/2016 10:06	NA	29/08/2016 18:16	NA	161	30_2016	2455599	29/08/2016 18:16	29361
2113	Weekly	69	22/08/2016	34	2016	PENDING	27/07/2018 15:42	NA	29/08/2016 10:07	NA	NA	NA	69	34_2016	36461	NA	NA
2114	Weekly	154	22/08/2016	34	2016	VALIDATED	10/10/2016 22:54	NA	29/08/2016 10:09	NA	29/08/2016 18:09	NA	154	34_2016	36568	29/08/2016 18:09	28813
2115	Weekly	149	25/07/2016	30	2016	VALIDATED	29/08/2016 18:13	NA	29/08/2016 10:10	NA	29/08/2016 18:13	NA	149	30_2016	2455848	29/08/2016 18:13	28984
2116	Weekly	6	22/08/2016	34	2016	VALIDATED	03/10/2016 19:07	NA	29/08/2016 10:11	NA	03/10/2016 19:07	NA	6	34_2016	36706	03/10/2016 19:07	3056149
2117	Weekly	165	22/08/2016	34	2016	VALIDATED	29/08/2016 18:09	NA	29/08/2016 10:12	NA	29/08/2016 18:09	NA	165	34_2016	36754	29/08/2016 18:09	28590
2118	Weekly	157	22/08/2016	34	2016	VALIDATED	07/09/2016 13:03	NA	29/08/2016 10:14	NA	29/08/2016 18:07	NA	157	34_2016	36897	29/08/2016 18:07	28382
2119	Weekly	120	22/08/2016	34	2016	VALIDATED	05/09/2016 13:13	NA	29/08/2016 10:20	NA	31/08/2016 00:35	NA	120	34_2016	37221	31/08/2016 00:35	137717
2120	Weekly	19	22/08/2016	34	2016	VALIDATED	02/09/2016 04:27	NA	29/08/2016 10:22	NA	02/09/2016 04:27	NA	19	34_2016	37375	02/09/2016 04:27	324247
2121	Weekly	46	22/08/2016	34	2016	VALIDATED	30/08/2016 14:44	NA	29/08/2016 10:27	NA	30/08/2016 14:44	NA	46	34_2016	37679	30/08/2016 14:44	101778
2122	Weekly	156	22/08/2016	34	2016	VALIDATED	29/08/2016 18:03	NA	29/08/2016 10:33	NA	29/08/2016 18:03	NA	156	34_2016	38032	29/08/2016 18:03	26988
2123	Weekly	167	22/08/2016	34	2016	VALIDATED	29/08/2016 18:03	NA	29/08/2016 10:34	NA	29/08/2016 18:03	NA	167	34_2016	38094	29/08/2016 18:03	26887
2124	Weekly	144	22/08/2016	34	2016	VALIDATED	30/08/2016 17:10	NA	29/08/2016 10:37	NA	30/08/2016 17:10	NA	144	34_2016	38255	30/08/2016 17:10	109974
2125	Weekly	145	22/08/2016	34	2016	VALIDATED	30/08/2016 17:08	NA	29/08/2016 10:45	NA	30/08/2016 17:08	NA	145	34_2016	38737	30/08/2016 17:08	109344
2126	Weekly	147	22/08/2016	34	2016	VALIDATED	10/10/2016 23:06	NA	29/08/2016 10:46	NA	29/08/2016 18:02	NA	147	34_2016	38782	29/08/2016 18:02	26153
2127	Weekly	156	01/08/2016	31	2016	VALIDATED	29/08/2016 18:04	NA	29/08/2016 10:50	NA	29/08/2016 18:04	NA	156	31_2016	1853402	29/08/2016 18:04	26071
2128	Weekly	56	22/08/2016	34	2016	VALIDATED	30/08/2016 09:35	NA	29/08/2016 10:53	NA	30/08/2016 09:35	NA	56	34_2016	39205	30/08/2016 09:35	81696
2129	Weekly	92	22/08/2016	34	2016	VALIDATED	07/09/2016 10:33	NA	29/08/2016 10:58	NA	01/09/2016 19:41	NA	92	34_2016	39501	01/09/2016 19:41	290559
2130	Weekly	84	08/08/2016	32	2016	VALIDATED	05/09/2016 19:33	NA	NA	NA	05/09/2016 19:33	NA	84	32_2016	NA	05/09/2016 19:33	NA
2131	Weekly	97	22/08/2016	34	2016	VALIDATED	01/09/2016 19:46	NA	29/08/2016 10:58	NA	01/09/2016 19:46	NA	97	34_2016	39518	01/09/2016 19:46	290873
2132	Weekly	10	22/08/2016	34	2016	VALIDATED	03/10/2016 19:06	NA	29/08/2016 11:03	NA	03/10/2016 19:06	NA	10	34_2016	39780	03/10/2016 19:06	3053018
2133	Weekly	84	22/08/2016	34	2016	VALIDATED	05/09/2016 19:29	NA	NA	NA	05/09/2016 19:29	NA	84	34_2016	NA	05/09/2016 19:29	NA
2134	Weekly	156	25/07/2016	30	2016	VALIDATED	29/08/2016 18:04	NA	29/08/2016 11:16	NA	29/08/2016 18:04	NA	156	30_2016	2459760	29/08/2016 18:04	24532
2135	Weekly	150	22/08/2016	34	2016	VALIDATED	29/08/2016 18:01	NA	29/08/2016 11:19	NA	29/08/2016 18:01	NA	150	34_2016	40769	29/08/2016 18:01	24122
2136	Weekly	156	18/07/2016	29	2016	VALIDATED	29/08/2016 18:05	NA	29/08/2016 11:21	NA	29/08/2016 18:05	NA	156	29_2016	3064919	29/08/2016 18:05	24219
2137	Weekly	40	22/08/2016	34	2016	VALIDATED	07/09/2016 01:45	NA	29/08/2016 11:24	NA	02/09/2016 04:17	NA	40	34_2016	41093	02/09/2016 04:17	319940
2138	Weekly	137	22/08/2016	34	2016	VALIDATED	30/08/2016 17:06	NA	29/08/2016 11:25	NA	30/08/2016 17:06	NA	137	34_2016	41140	30/08/2016 17:06	106828
2139	Weekly	156	11/07/2016	28	2016	VALIDATED	29/08/2016 18:06	NA	29/08/2016 11:27	NA	29/08/2016 18:06	NA	156	28_2016	3670063	29/08/2016 18:06	23914
2140	Weekly	93	22/08/2016	34	2016	VALIDATED	01/09/2016 19:53	NA	29/08/2016 11:29	NA	01/09/2016 19:53	NA	93	34_2016	41390	01/09/2016 19:53	289425
2141	Weekly	156	04/07/2016	27	2016	VALIDATED	29/08/2016 18:06	NA	29/08/2016 11:33	NA	29/08/2016 18:06	NA	156	27_2016	4275232	29/08/2016 18:06	23579
2142	Weekly	130	22/08/2016	34	2016	VALIDATED	30/08/2016 17:02	NA	29/08/2016 11:38	NA	30/08/2016 17:02	NA	130	34_2016	41892	30/08/2016 17:02	105877
2143	Weekly	156	27/06/2016	26	2016	VALIDATED	29/08/2016 18:07	NA	29/08/2016 11:41	NA	29/08/2016 18:07	NA	156	26_2016	4880492	29/08/2016 18:07	23138
2144	Weekly	156	20/06/2016	25	2016	VALIDATED	29/08/2016 18:07	NA	29/08/2016 11:47	NA	29/08/2016 18:07	NA	156	25_2016	5485630	29/08/2016 18:07	22818
2145	Weekly	156	13/06/2016	24	2016	PENDING	27/07/2018 16:55	NA	29/08/2016 11:52	NA	NA	NA	156	24_2016	6090771	NA	NA
2146	Weekly	156	06/06/2016	23	2016	PENDING	27/07/2018 16:56	NA	29/08/2016 11:58	NA	NA	NA	156	23_2016	6695912	NA	NA
2147	Weekly	80	22/08/2016	34	2016	VALIDATED	05/09/2016 19:28	NA	29/08/2016 12:17	NA	05/09/2016 19:28	NA	80	34_2016	44221	05/09/2016 19:28	630712
2148	Weekly	67	22/08/2016	34	2016	VALIDATED	29/08/2016 16:42	NA	29/08/2016 12:32	NA	29/08/2016 16:42	NA	67	34_2016	45173	29/08/2016 16:42	14972
2149	Weekly	35	22/08/2016	34	2016	VALIDATED	02/09/2016 01:40	NA	NA	NA	02/09/2016 01:40	NA	35	34_2016	NA	02/09/2016 01:40	NA
2150	Weekly	126	22/08/2016	34	2016	VALIDATED	30/08/2016 16:56	NA	29/08/2016 12:48	NA	30/08/2016 16:56	NA	126	34_2016	46120	30/08/2016 16:56	101275
2151	Weekly	79	22/08/2016	34	2016	VALIDATED	05/09/2016 19:28	NA	29/08/2016 13:26	NA	05/09/2016 19:28	NA	79	34_2016	48394	05/09/2016 19:28	626529
2152	Weekly	163	22/08/2016	34	2016	VALIDATED	29/08/2016 18:00	NA	29/08/2016 13:43	NA	29/08/2016 18:00	NA	163	34_2016	49432	29/08/2016 18:00	15397
2153	Weekly	61	22/08/2016	34	2016	VALIDATED	30/08/2016 09:24	NA	29/08/2016 13:47	NA	30/08/2016 09:24	NA	61	34_2016	49640	30/08/2016 09:24	70644
2154	Weekly	91	22/08/2016	34	2016	VALIDATED	07/09/2016 10:34	NA	29/08/2016 14:21	NA	01/09/2016 19:55	NA	91	34_2016	51694	01/09/2016 19:55	279251
2155	Weekly	62	22/08/2016	34	2016	VALIDATED	10/10/2016 18:17	1	29/08/2016 16:42	district5-admin	13/09/2016 13:08	NA	62	34_2016	NA	13/09/2016 13:08	NA
2156	Weekly	72	22/08/2016	34	2016	VALIDATED	06/09/2016 03:30	NA	29/08/2016 15:30	NA	29/08/2016 18:58	NA	72	34_2016	55810	29/08/2016 18:58	12504
2157	Weekly	7	22/08/2016	34	2016	VALIDATED	03/10/2016 19:02	NA	29/08/2016 15:32	NA	03/10/2016 19:02	NA	7	34_2016	55958	03/10/2016 19:02	3036566
2158	Weekly	151	22/08/2016	34	2016	VALIDATED	29/08/2016 17:59	NA	29/08/2016 15:41	NA	29/08/2016 17:59	NA	151	34_2016	56496	29/08/2016 17:59	8262
2159	Weekly	151	27/06/2016	26	2016	VALIDATED	29/08/2016 17:59	NA	29/08/2016 15:44	NA	29/08/2016 17:59	NA	151	26_2016	4895091	29/08/2016 17:59	8095
2160	Weekly	146	22/08/2016	34	2016	VALIDATED	12/10/2016 13:08	1	29/08/2016 17:59	tone-admin	30/08/2016 14:06	NA	146	34_2016	NA	30/08/2016 14:06	NA
2161	Weekly	50	22/08/2016	34	2016	VALIDATED	30/08/2016 14:20	NA	29/08/2016 16:20	NA	30/08/2016 14:20	NA	50	34_2016	58850	30/08/2016 14:20	79182
2162	Weekly	139	22/08/2016	34	2016	VALIDATED	30/08/2016 17:49	NA	29/08/2016 17:22	NA	30/08/2016 17:49	NA	139	34_2016	62534	30/08/2016 17:49	88034
2163	Weekly	112	22/08/2016	34	2016	VALIDATED	31/08/2016 00:35	NA	29/08/2016 18:54	NA	31/08/2016 00:35	NA	112	34_2016	68040	31/08/2016 00:35	106864
2164	Weekly	28	22/08/2016	34	2016	VALIDATED	02/09/2016 01:33	NA	30/08/2016 00:12	NA	02/09/2016 01:33	NA	28	34_2016	87124	02/09/2016 01:33	264109
2165	Weekly	123	22/08/2016	34	2016	VALIDATED	31/08/2016 00:25	NA	30/08/2016 05:55	NA	31/08/2016 00:25	NA	123	34_2016	107702	31/08/2016 00:25	66605
2166	Weekly	45	27/06/2016	26	2016	VALIDATED	09/02/2017 14:37	1	30/08/2016 09:10	district3-admin	03/11/2016 18:20	NA	45	26_2016	NA	03/11/2016 18:20	NA
2167	Weekly	45	04/07/2016	27	2016	VALIDATED	09/02/2017 14:42	1	30/08/2016 09:14	district3-admin	13/09/2016 13:24	NA	45	27_2016	NA	13/09/2016 13:24	NA
2168	Weekly	29	22/08/2016	34	2016	REJECTED	31/08/2016 15:38	NA	29/08/2016 11:04	NA	NA	31/08/2016 15:38	29	34_2016	39854	31/08/2016 15:38	189245
2169	Weekly	46	15/08/2016	33	2016	VALIDATED	30/08/2016 14:43	NA	30/08/2016 07:14	NA	30/08/2016 14:43	NA	46	33_2016	717275	30/08/2016 14:43	26935
2170	Weekly	55	22/08/2016	34	2016	VALIDATED	25/10/2016 14:01	1	30/08/2016 09:24	district4-admin	13/09/2016 13:01	NA	55	34_2016	NA	13/09/2016 13:01	NA
2171	Weekly	55	15/08/2016	33	2016	VALIDATED	13/09/2016 13:02	1	30/08/2016 09:25	district4-admin	13/09/2016 13:02	NA	55	33_2016	NA	13/09/2016 13:02	NA
2172	Weekly	55	08/08/2016	32	2016	PENDING	27/07/2018 17:56	1	30/08/2016 09:26	district4-admin	NA	NA	55	32_2016	NA	NA	NA
2173	Weekly	55	01/08/2016	31	2016	VALIDATED	13/09/2016 13:03	1	30/08/2016 09:27	district4-admin	13/09/2016 13:03	NA	55	31_2016	NA	13/09/2016 13:03	NA
2174	Weekly	55	25/07/2016	30	2016	PENDING	27/07/2018 17:56	1	30/08/2016 09:27	district4-admin	NA	NA	55	30_2016	NA	NA	NA
2175	Weekly	55	18/07/2016	29	2016	PENDING	27/07/2018 17:56	1	30/08/2016 09:30	district4-admin	NA	NA	55	29_2016	NA	NA	NA
2176	Weekly	55	11/07/2016	28	2016	PENDING	27/07/2018 17:56	1	30/08/2016 09:31	district4-admin	NA	NA	55	28_2016	NA	NA	NA
2177	Weekly	55	04/07/2016	27	2016	PENDING	27/07/2018 17:56	1	30/08/2016 09:33	district4-admin	NA	NA	55	27_2016	NA	NA	NA
2178	Weekly	53	22/08/2016	34	2016	VALIDATED	05/09/2016 20:12	NA	30/08/2016 08:05	NA	30/08/2016 13:37	NA	53	34_2016	115543	30/08/2016 13:37	19911
2179	Weekly	41	22/08/2016	34	2016	VALIDATED	31/08/2016 00:50	NA	30/08/2016 08:29	NA	31/08/2016 00:50	NA	41	34_2016	116981	31/08/2016 00:50	58865
2180	Weekly	173	04/07/2016	27	2016	VALIDATED	31/08/2016 20:01	NA	30/08/2016 09:16	NA	31/08/2016 20:01	NA	173	27_2016	4353398	31/08/2016 20:01	125085
2181	Weekly	173	25/07/2016	30	2016	VALIDATED	31/08/2016 20:00	NA	30/08/2016 09:23	NA	31/08/2016 20:00	NA	173	30_2016	2539430	31/08/2016 20:00	124615
2182	Weekly	153	01/08/2016	31	2016	VALIDATED	31/08/2016 19:53	NA	NA	NA	31/08/2016 19:53	NA	153	31_2016	NA	31/08/2016 19:53	NA
2183	Weekly	153	25/07/2016	30	2016	VALIDATED	31/08/2016 19:54	NA	NA	NA	31/08/2016 19:54	NA	153	30_2016	NA	31/08/2016 19:54	NA
2184	Weekly	153	18/07/2016	29	2016	VALIDATED	31/08/2016 19:54	NA	NA	NA	31/08/2016 19:54	NA	153	29_2016	NA	31/08/2016 19:54	NA
2185	Weekly	102	22/08/2016	34	2016	VALIDATED	31/08/2016 00:20	NA	30/08/2016 10:15	NA	31/08/2016 00:20	NA	102	34_2016	123316	31/08/2016 00:20	50733
2186	Weekly	153	11/07/2016	28	2016	VALIDATED	31/08/2016 19:55	NA	NA	NA	31/08/2016 19:55	NA	153	28_2016	NA	31/08/2016 19:55	NA
2187	Weekly	153	04/07/2016	27	2016	VALIDATED	31/08/2016 19:55	NA	NA	NA	31/08/2016 19:55	NA	153	27_2016	NA	31/08/2016 19:55	NA
2188	Weekly	153	27/06/2016	26	2016	PENDING	27/07/2018 16:54	NA	NA	NA	NA	NA	153	26_2016	NA	NA	NA
2189	Weekly	153	20/06/2016	25	2016	VALIDATED	31/08/2016 19:56	NA	28/06/2016 17:03	NA	31/08/2016 19:56	NA	153	25_2016	147814	31/08/2016 19:56	5539999
2190	Weekly	45	11/07/2016	28	2016	VALIDATED	13/09/2016 13:24	1	30/08/2016 13:10	district3-admin	13/09/2016 13:24	NA	45	28_2016	NA	13/09/2016 13:24	NA
[truncated: 17,575 more rows]
