# Supplementary material for: Case study of Argus in Togo: An SMS and web-based application to support public health surveillance, results from 2016 to 2019
Source: PLoS One. 2020 Dec 1;15(12):e0243131. doi: 10.1371/journal.pone.0243131 (PMC7707507; doi:10.1371/journal.pone.0243131)
Supplement: S1 Dataset — (ZIP) [file pone.0243131.s002.zip › list_sites_pilot.csv]

	fk_site_id	district	week_year_start	week_year_end
6	6	District1	start_pilot	end_pilot
7	7	District1	start_pilot	end_pilot
8	8	District1	start_pilot	end_pilot
9	9	District1	start_pilot	end_pilot
10	10	District1	start_pilot	end_pilot
11	11	District1	start_pilot	end_pilot
13	13	District2	start_pilot	end_pilot
14	14	District2	start_pilot	34_2018
15	15	District2	start_pilot	end_pilot
16	16	District2	start_pilot	end_pilot
17	17	District2	start_pilot	29_2018
18	18	District2	start_pilot	6_2019
19	19	District2	start_pilot	end_pilot
20	20	District2	start_pilot	end_pilot
23	23	District2	start_pilot	end_pilot
24	24	District2	start_pilot	end_pilot
25	25	District2	start_pilot	end_pilot
27	27	District2	start_pilot	end_pilot
28	28	District2	start_pilot	end_pilot
29	29	District2	start_pilot	end_pilot
32	32	District2	start_pilot	end_pilot
33	33	District2	start_pilot	end_pilot
34	34	District2	start_pilot	end_pilot
35	35	District2	start_pilot	29_2018
38	38	District2	start_pilot	end_pilot
39	39	District2	start_pilot	end_pilot
40	40	District2	start_pilot	end_pilot
41	41	District2	start_pilot	end_pilot
42	42	District2	start_pilot	end_pilot
43	43	District2	start_pilot	end_pilot
44	44	District2	start_pilot	end_pilot
46	46	District3	start_pilot	end_pilot
47	47	District3	start_pilot	end_pilot
48	48	District3	start_pilot	end_pilot
49	49	District3	start_pilot	end_pilot
50	50	District3	start_pilot	end_pilot
52	52	District3	start_pilot	end_pilot
53	53	District3	start_pilot	end_pilot
54	54	District3	start_pilot	end_pilot
56	56	District4	start_pilot	end_pilot
57	57	District4	start_pilot	end_pilot
58	58	District4	start_pilot	end_pilot
59	59	District4	start_pilot	end_pilot
60	60	District4	start_pilot	end_pilot
61	61	District4	start_pilot	end_pilot
63	63	District5	start_pilot	end_pilot
64	64	District5	start_pilot	end_pilot
65	65	District5	start_pilot	36_2018
66	66	District5	start_pilot	end_pilot
67	67	District5	start_pilot	end_pilot
69	69	District5	start_pilot	end_pilot
71	71	District5	30_2018	end_pilot
72	72	District5	start_pilot	end_pilot
73	73	District5	start_pilot	end_pilot
75	75	District5	30_2018	end_pilot
77	77	District5	start_pilot	end_pilot
79	79	Cinkasse	start_pilot	end_pilot
80	80	Cinkasse	start_pilot	end_pilot
81	81	Cinkasse	start_pilot	end_pilot
82	82	Cinkasse	start_pilot	36_2018
83	83	Cinkasse	start_pilot	36_2018
84	84	Cinkasse	start_pilot	36_2018
85	85	Cinkasse	start_pilot	end_pilot
87	87	Kpendjal	start_pilot	end_pilot
88	88	Kpendjal	start_pilot	end_pilot
89	89	Kpendjal	start_pilot	end_pilot
90	90	Kpendjal	start_pilot	end_pilot
91	91	Kpendjal	start_pilot	end_pilot
92	92	Kpendjal	start_pilot	end_pilot
93	93	Kpendjal	start_pilot	end_pilot
94	94	Kpendjal	start_pilot	end_pilot
95	95	Kpendjal	start_pilot	end_pilot
96	96	Kpendjal	start_pilot	end_pilot
97	97	Kpendjal	start_pilot	end_pilot
98	98	Kpendjal	start_pilot	end_pilot
99	99	Kpendjal	start_pilot	end_pilot
100	100	Kpendjal	start_pilot	end_pilot
102	102	Oti	start_pilot	end_pilot
103	103	Oti	start_pilot	end_pilot
104	104	Oti	start_pilot	36_2018
105	105	Oti	start_pilot	end_pilot
106	106	Oti	start_pilot	end_pilot
107	107	Oti	start_pilot	end_pilot
108	108	Oti	start_pilot	end_pilot
109	109	Oti	start_pilot	end_pilot
110	110	Oti	start_pilot	end_pilot
111	111	Oti	start_pilot	end_pilot
112	112	Oti	start_pilot	end_pilot
113	113	Oti	start_pilot	end_pilot
114	114	Oti	start_pilot	end_pilot
115	115	Oti	start_pilot	end_pilot
116	116	Oti	start_pilot	end_pilot
117	117	Oti	start_pilot	end_pilot
118	118	Oti	start_pilot	end_pilot
119	119	Oti	start_pilot	end_pilot
120	120	Oti	start_pilot	end_pilot
121	121	Oti	start_pilot	end_pilot
122	122	Oti	start_pilot	end_pilot
123	123	Oti	start_pilot	end_pilot
124	124	Oti	start_pilot	end_pilot
126	126	Tandjaore	start_pilot	end_pilot
127	127	Tandjaore	start_pilot	end_pilot
128	128	Tandjaore	start_pilot	end_pilot
129	129	Tandjaore	start_pilot	36_2018
130	130	Tandjaore	start_pilot	end_pilot
131	131	Tandjaore	start_pilot	36_2018
132	132	Tandjaore	start_pilot	36_2018
133	133	Tandjaore	start_pilot	36_2018
134	134	Tandjaore	start_pilot	end_pilot
135	135	Tandjaore	start_pilot	36_2018
136	136	Tandjaore	start_pilot	end_pilot
137	137	Tandjaore	start_pilot	end_pilot
138	138	Tandjaore	start_pilot	36_2018
139	139	Tandjaore	start_pilot	end_pilot
140	140	Tandjaore	start_pilot	end_pilot
141	141	Tandjaore	start_pilot	end_pilot
142	142	Tandjaore	start_pilot	36_2018
143	143	Tandjaore	start_pilot	end_pilot
144	144	Tandjaore	start_pilot	end_pilot
145	145	Tandjaore	start_pilot	end_pilot
147	147	Tone	start_pilot	end_pilot
148	148	Tone	start_pilot	36_2018
149	149	Tone	start_pilot	36_2018
150	150	Tone	start_pilot	end_pilot
151	151	Tone	start_pilot	36_2018
152	152	Tone	start_pilot	end_pilot
153	153	Tone	start_pilot	end_pilot
154	154	Tone	start_pilot	end_pilot
155	155	Tone	start_pilot	end_pilot
156	156	Tone	start_pilot	end_pilot
157	157	Tone	start_pilot	end_pilot
158	158	Tone	start_pilot	end_pilot
159	159	Tone	start_pilot	end_pilot
160	160	Tone	start_pilot	end_pilot
161	161	Tone	start_pilot	end_pilot
162	162	Tone	start_pilot	36_2018
163	163	Tone	start_pilot	end_pilot
164	164	Tone	start_pilot	end_pilot
165	165	Tone	start_pilot	end_pilot
166	166	Tone	start_pilot	end_pilot
167	167	Tone	start_pilot	end_pilot
168	168	Tone	start_pilot	end_pilot
169	169	Tone	start_pilot	end_pilot
170	170	Tone	start_pilot	end_pilot
171	171	Tone	start_pilot	end_pilot
172	172	Tone	start_pilot	end_pilot
173	173	Tone	start_pilot	end_pilot
174	174	Tone	start_pilot	end_pilot
175	175	Tone	start_pilot	end_pilot
176	176	Tone	start_pilot	36_2018
178	199	District4	30_2018	end_pilot
179	200	District4	30_2018	end_pilot
181	177	District1	30_2018	end_pilot
182	194	District3	30_2018	end_pilot
183	195	District3	30_2018	end_pilot
184	196	District3	30_2018	end_pilot
185	197	District3	30_2018	end_pilot
186	202	District5	30_2018	end_pilot
187	203	District5	30_2018	end_pilot
188	204	District5	30_2018	end_pilot
189	205	District5	30_2018	end_pilot
191	207	District5	30_2018	end_pilot
193	209	District5	30_2018	36_2018
194	210	District5	30_2018	end_pilot
195	211	District5	30_2018	end_pilot
196	212	District5	30_2018	end_pilot
197	213	District5	30_2018	end_pilot
198	178	District2	30_2018	end_pilot
199	179	District2	30_2018	end_pilot
200	180	District2	30_2018	end_pilot
201	181	District2	30_2018	end_pilot
202	182	District2	30_2018	end_pilot
203	183	District2	30_2018	end_pilot
204	184	District2	30_2018	end_pilot
206	186	District2	30_2018	end_pilot
208	188	District2	30_2018	end_pilot
209	189	District2	30_2018	end_pilot
210	190	District2	30_2018	end_pilot
211	191	District2	30_2018	end_pilot
214	215	Tone	30_2018	end_pilot
215	216	Tone	30_2018	end_pilot
216	217	Tone	30_2018	end_pilot
217	218	Tone	30_2018	end_pilot
218	214	Kpendjal	30_2018	end_pilot
225	225	District5	31_2018	end_pilot
227	65	District5	41_2018	end_pilot
228	84	Cinkasse	42_2018	end_pilot
229	83	Cinkasse	42_2018	end_pilot
230	82	Cinkasse	42_2018	end_pilot
231	104	Oti	42_2018	end_pilot
233	131	Tandjaore	42_2018	end_pilot
234	129	Tandjaore	42_2018	end_pilot
235	135	Tandjaore	42_2018	end_pilot
236	133	Tandjaore	42_2018	end_pilot
237	138	Tandjaore	42_2018	end_pilot
238	148	Tone	42_2018	end_pilot
239	151	Tone	43_2018	end_pilot
240	142	Tandjaore	43_2018	end_pilot
241	149	Tone	43_2018	end_pilot
242	176	Tone	43_2018	end_pilot
243	162	Tone	43_2018	end_pilot
244	220	District1	43_2018	end_pilot
245	219	District1	43_2018	end_pilot
246	209	District5	43_2018	end_pilot
247	221	District1	43_2018	end_pilot
248	223	District1	43_2018	end_pilot
