# Supplementary material for: Case study of Argus in Togo: An SMS and web-based application to support public health surveillance, results from 2016 to 2019
Source: PLoS One. 2020 Dec 1;15(12):e0243131. doi: 10.1371/journal.pone.0243131 (PMC7707507; doi:10.1371/journal.pone.0243131)
Supplement: S1 Dataset — (ZIP) [file pone.0243131.s002.zip › questionnaireCS_24_08_16.csv]

identid	utilargus	apparence	doc	simplgloba	simplrap	utilrap	simplalert	utilalert	simplhist	diplome	autrdiplom	telperso	antelperso	teltactil	anteltacti
714	Y	4	5	3	4	4	4	4	4	1		Y	6	N
713		5	3	4	4	5	4	5	5	8		Y	5	Y	1
77	Y	5	5	5	5	5	5	5	5	4		Y	14	Y	2
712	Y	4	4	4	4	5	4	5	4	8		Y	10	Y	5
76	Y	5	5	5	5	5	5	5	5	4		Y	12	Y	10
73	Y	5	5	5	5	5	5	5	5	8		Y	6	Y	1
72		5	5	5	5	5	5	5	5	8		Y	13	Y	4
78		5	3	5	5	4	5	5	5	8		Y	8	Y	2
711	Y	3	5	5	5	5	5	5	5	8		Y	13	N
71	Y	5	5	5	5	5	5	5	5	8		Y	7	Y	2
79	Y	5	5	4	5	5	5	4	5	9		Y	12	N
710	Y	5	5	5	5	5	5	5	5	9		Y	8	N
74		5	5	5	5	5	5	5	5	8		Y	8	Y	4
75	Y	5	5	5	5	5	5	5	5	8		Y	7	Y	1
62	Y	5	5	5	5	5	5	5	5	8		Y	10	Y	5
63	Y	5	5	5	5	5	5	5	5	8		Y	9	Y	3
67	Y	4	4	5	4	4	4	4	5	4		Y	10	Y	9
65	Y	5	5	5	4	5	4	4	5	8		Y	8	Y	1
61	Y	4	4	4	4	4	4	4	4	8		Y	5	Y	0
64	Y	5	1	3		5	5			8		Y	11	N
66	Y	4	5	5	5	5	5	5	5	8		Y	10	Y	2
812	Y	5	5	5	5	5	5	5	5	8		Y	10	Y	1
88	Y	5	5	5	5	5	5	5	5	8		Y	10	N
811	Y	4	5	5	5	5	5	5	5	8		Y	16	N
85	Y	5	5	5	5	5	5	5	5	8		Y	8	N
87		4	5	5	5	5	5	5	3	4		Y	13	Y	3
820	Y	5		5	5	5	5	5	5	4		Y	15	Y	2
82	Y	4	4	5	5	4	4	4	5	8		Y	10	Y	3
89	Y	3	2	4	5	5	5	5	5	9		Y	7	Y	2
813	Y	4	5	4	4	5	4	4	5	8		Y	14	N
816	Y	3	4	5	5	5	5	5	5	8		Y	10	Y	1
84	Y	3	5	1	1	1	1	1	1	8		Y	14	Y	5
81	Y	4	5	4	5	5	4	4	5	4		Y	9	Y	3
819	Y	5	4	5	5	5	5	5	5	8		Y	7	N
814	Y	5	5	5	5	5	5	5	5	8		Y	5	Y	3
86	Y	5	5	5	5	5	5	5	5	8		Y	10	Y	1
818		5	4	5	5	5	5	5	5	8		Y	12	Y	2
817	Y	5	4	4	5	5	5	5	5	8		Y	10	Y	1
83	Y	4	4	5	5	5	4	5	5	8		Y	15	N
815	Y	5	5	5	5	5	5	5	5	8		Y	10	Y	7
102	Y	4	5	5	5	5	5	5	5	1		Y	15	Y	1
104	Y	4	4	4	4	5	5	5	5	4		Y	10	Y	2
1013	Y	5	5	5	5	5	5	5	5	8		Y	12	Y	9
1021	Y	3	3	4	2	5	5	5	2	8		Y	14	Y	2
1011	Y	5	4	4	5	5	4	4	3
1017		5	4	5	5	5	5	5	5	8		Y	12	Y	1
1015	Y	3	3	4	4	5	4	3	4	9		Y	10	Y	7
1023		5	5	5	4	5	5	5	5	9		Y	8	Y	1
1014	Y	5	5	5	5	5	5	5	5	9		Y	8	Y	5
103	Y	4	5	5	5	5	3	5	5	8		Y	8	Y	2
107		5	5	5	5	5	5	5	5	8		Y	10	Y	3
1020		4	2	4	4	5	3	4	5	8		Y	9	Y	0
1012	Y	4	5	3	5	5	5	5	5	8		Y	6	Y	0
1022	Y	4	4	3	5	5	5	5	5	8		Y	9	N
106	Y	5	4	3	4	5	4	4	4	11	Infirmier auxiliaire d'état	Y	9	Y	1
1010	Y	5	4	5	5	5	5	5	5	8		Y	8	Y	1
1018	Y	5	5	5	5	5	5	5	5	8		Y	11	N
1016		4	5	5	5	5	5	5	5	1		Y	12	Y	3
109	Y	4	4	5	3	5	5	5	5	8		Y	9	Y	0
1019	Y	5	4	5	5	5	4	5	5	4		Y	11	Y	5
105		5	5	4	5	5	5	5	5	11	Infirmier interne ICP	Y		Y	4
108	Y	3	5	3	3	5	4	4	5	8		Y	10	Y	3
101	Y	4	5	5	5	5	4	5	5	4		Y	14	Y	5
15	Y	4	5	5	5	5	5	5	5	8		Y	17	Y	3
215	Y	5	5	5	5	5	5	5	5	2	Infirmière accoucheuse	Y	8	Y	2
21	Y	4	4	3	2	2	2	2	3	6		Y	10	Y	5
217		3	3	4	5	4	4	4	5	9		Y	7	Y	5
228	Y	5	5	5	5	5	5	5	5	11	Master, cadre administratif des soins de santé	Y	11	N
23	Y	5	5	5	5	4	4	4	5	4		Y	8	N
26	Y	5	5	5	4	4	4	5	5	4		Y	12	Y	4
14	Y	5	4	4	5	5	4	4	5			Y	12	Y	1
230	Y	5	4	5	5	5	5	5	5	4		Y	16	Y	2
222	Y	5	5	5	5	5	5	5	5	3		Y	6	Y	3
24	Y	5	5	3	5	5	5	5		11	Accoucheuse auxiliaire	Y	11	N
25		5	5	5	5	3	4	4	5	2		Y	9	Y	2
231	Y	4	3	5	5	5	5	5	4	4		Y	16	N
211	Y	3	4	3	4	3	1	1	4	6		Y	14	Y	7
221	Y	5	5	5	5	5	5	5	5	1	Infirmier auxiliaire	Y	15	Y	7
232	Y	5	5	5	5	5	5	5	5	1	Infirmière accoucheuse	Y	2	Y	0
28	Y	5	5	5	5	5	5	3	5	4		Y	16	Y	4
212	Y	4	4	4	4	4	4	4	4	1		Y	6	N
213	Y	5	5	5	5	5	5	5	5	8		Y	10	Y	1
216	Y	5	5	5	5	5	5	5	5	4		N		Y	4
11	Y	4	4	4	4	4	5	5	5	4		Y	13	Y	3
16	Y	5	5	5	5	5	5	5	5	6		Y	10	Y	2
227	Y	5	5	4	4	5	4	5	5	8		Y	6	Y	2
27	Y	5	5	5	5	5	5	5	5	1		Y	10	N
223	Y	2	4	4	4	3	3	4	4	11	BTS developpement d'applications	Y	7	Y	4
220	Y	3	3	5	5	4	4	5	3	5		Y	12	Y	6
12	Y	5	5	5	5	5	5	5	5	4		Y	20	Y	3
229	Y	4	4	5	5	5	4	4	5	4		Y	15	Y	3
226	N	4	4	3	4	5	5	5	4	8		Y	3	Y	2
920		5	5	5	5	5	4	5	5	8		Y	9	Y	1
929	Y	5	5	5	5	4	5	4	5	4		Y	8	Y	7
913		5	5	5	4	5	5	4	5	11	Infirmier auxiliaire d'état	Y	14	Y	3
924	Y	5	5	5	5	5	4	5	5	9		Y	9	Y	3
928	Y	5	5	5	5	5	5	5	5	8		Y	14	Y	6
92	Y	5	5	4	4	5	5	5	5	8		Y		Y	1
911	Y	4	5	4	4	4	4	4	4	6		Y	13	N
916	Y	4	4	5	4	3	3	4	5	11	Accoucheuse d'état	Y	11	Y	2
918	Y	5	5	5	5	5	5	5	5	8		Y	3	Y
94	Y	4	5	4	4	5	4	5	5	8		Y	4	Y	0
922	Y	5	5	5	5	5	5	5	5	8		Y	11	Y	7
915	Y	5	5	5	5	5	4	5	5	8		Y	8	Y	4
912	Y	5	5	5	5	5	5	5	5	8		Y	8	Y	6
93	Y	3	4		5	5	5		4	8		Y	10	Y	3
930	Y	5	5	4	3	5	3	5	5	8		Y	10	Y	2
927		4	5	5	5	5	5	5	5	1	Infirmier auxiliaire d'etat	Y	13	Y	2
991	Y	4	4	5	2	5	4	4	5	4		Y	12	Y	8
910	Y	4	4	5	5	5	4	5	5	8		Y	11	Y	3
923	Y	4	4	5	5	4	5	5	4	8		Y	25	Y	2
914	Y	5	5	5	5	5	5	5	5	4		Y	10	Y	1
992	Y	5	5	5	3	5	3	5	5	4		Y	7	Y	2
919	Y	5	5	5	5	5	5	5	5	8		Y	8	Y	1
925	Y	5	5	3	5	5	3	5	5	8		Y	9	N
91	Y	5	5	5	5	5	5	5	5	8		Y	12	Y	3
97	Y	5	5	5	5	5	5	5	5	1	Infirmier auxiliaire d'etat	Y	12	N
926	Y	5	5	5	5	5	4	4	5	8		Y	10	Y	1
95	Y	5	5	5	5	5	4	5	5	4		Y	11	Y	5
917	Y	5	5	4	5	5	4	5	5	8		Y	7	Y	1
921	Y	5	5	5	5	5	5	5	5	8		Y	10	N
	Y	5	5	5	5	5	5	4	3	8		Y	10	Y	3
515	Y	4	4	5	4	5	5	5	5	10		Y	22	Y	12
45		5	5	5	5	5	5	5	5	2		N		N
32	Y	4	5	5	4	4	4	5	5	3		Y	10	Y	4
31	Y	4	5	5	5	5	5	3	4	3		Y	10	N
33	Y	5	5	5	5	5	4		4	8		Y	15	N
39		4	3	4	3	5	5	5	4	1		Y	9	Y	0
511	Y	5	5	5	5	5	5	5	5	8		Y	10	Y	3
43	Y	5	5	5	5	5	5	5	5	10		Y	15	Y	3
38	Y	5	5	5	3	5	3	5	5	4		Y	9	Y	4
44	Y	4	4	4	3	4	4	4	5	8		Y	10	Y	7
52	Y	5	5	5	5	5	5	5	5	8		Y	12	Y	4
34	Y	3	3	3	4	5	2	2	3	8		Y	5	Y	1
55	Y	5	5	5	5	5	5	5	5	3		Y	14	Y	8
53	Y	5	5	4	4	5	4	5	5	3		Y	10	Y	4
57	N
51	Y	5	5	5	5	5	5	5	5	8		Y	11	Y	5
46	Y	5	5	5	5	5	5	5	5	1		Y	12	Y	3
54	Y	4	4	5	5	5	5	5	5	6		Y	16	Y	2
35	Y	3	2	5	5	5	5	5	5	8		Y	9	N
37	Y	5	5	5	4	5	5	5	5	9		Y	9	Y	4
42	Y	4	5	5	5	5	5	5	5	8		Y	11	Y	3
41	Y	5	5	5	5	5	5	5	4	8		Y	15	N
