# Supplementary material for: Case study of Argus in Togo: An SMS and web-based application to support public health surveillance, results from 2016 to 2019
Source: PLoS One. 2020 Dec 1;15(12):e0243131. doi: 10.1371/journal.pone.0243131 (PMC7707507; doi:10.1371/journal.pone.0243131)
Supplement: S1 Dataset — (ZIP) [file pone.0243131.s002.zip › questionnaireSUP_24_08_16.csv]

structure	id	utilsite	apparence	doc	simplgloba	simplvalid	utilvalid	simplresum	simplanaly	utilanalys	diplome	autrdiplom	ordiperso	anordipers	internet	freqintern
9	1	Y	5	5	5	5	5	5	5	5	10		Y	13	Y	1
9	2	Y	4	4	5	5	5	4	5	5	4		Y	4	Y	1
12	1	Y	5	4	4	5	5	3	3	3	6		Y	5	Y	3
12	2	Y		5	5	5			5		10		Y	15	Y	1
11	1	Y	5	5	4	4	5	5	5	5	3		Y	3	Y	2
11	2	Y	5	5	5		4	4	4	4	10		Y	4	Y	1
13	1	Y	4	4	3	4	4	4	4	4	11	Master of science: Hygiène, qualité, sécurité, environnement (MHQSE)	Y	7	Y	1
1	1	Y	4	4	4	5	4	4	5	5	10		Y		Y	4
5	1			3	2	2	2	2	2	2	10		Y		Y	1
5	2	Y	5	5	5	5	4	5	5	4	4		Y	3	Y	2
4	1	Y	1	5	2	5	5	1	3	1	4		Y	4	Y	2
8	1	Y	4	4	5	5	5	4	5	4	6		N		Y	3
8	2	Y	5	5	5	5	4	4	5	5	3		Y	3	Y	1
8	3	N									10		Y	3	Y	1
6	1	N									4		Y	3	Y	1
6	2	Y	3	5	5	5	5	4	4	4	3		Y	7	Y	2
7	1	Y	4	5	4	3	4	3	3	5	4		N		Y	2
7	2	N									4		Y	16	Y	4
2	1	N									11	Ingénieur travaux biologiques (ITB)	Y	2	Y	2
2	2	Y	5	5	5	5	5	5	5	5	9		Y	5	Y	2
