# Supplementary material for: Case study of Argus in Togo: An SMS and web-based application to support public health surveillance, results from 2016 to 2019
Source: PLoS One. 2020 Dec 1;15(12):e0243131. doi: 10.1371/journal.pone.0243131 (PMC7707507; doi:10.1371/journal.pone.0243131)
Supplement: S1 Dataset — (ZIP) [file pone.0243131.s002.zip › reporting_values_week.csv]

	id_site	level	fk_parent_id	reference	week_year	nb_expected	nb_received	nb_received_below	nb_received_timely	nb_received_timely_below	nb_reviewed	nb_reviewed_timely	ids_fullreport	reporting_completeness	reporting_timeliness	review_completeness	review_timeliness	year
14	2	1	1	Togo	21_2016	148	147	2	116	0	0	0	320,345,383,403,837,262,263,268,270,294,302,321,332,339,346,347,352,354,357,359,365,366,370,377,379,382,395,397,406,541,261,298,299,317,355,358,360,378,243,249,271,272,364,375,260,277,284,313,349,369,372,385,434,253,279,282,293,330,343,353,252,285,290,296,301,306,307,310,315,335,338,371,380,393,244,246,248,251,254,257,269,275,278,281,289,295,304,308,311,314,319,323,350,362,389,392,4348,255,258,25…	99.3	78.4	0	NA	2016
15	3	2	2	LomeCom	21_2016	54	53	5	39	0	2	0	320,345,383,403,837,262,263,268,270,294,302,321,332,339,346,347,352,354,357,359,365,366,370,377,379,382,395,397,406,541,261,298,299,317,355,358,360,378,243,249,271,272,364,375,260,277,284,313,349,369,372,385,434	98.1	72.2	40	NA	2016
16	4	2	2	Savanes	21_2016	94	94	5	77	0	3	2	253,279,282,293,330,343,353,252,285,290,296,301,306,307,310,315,335,338,371,380,393,244,246,248,251,254,257,269,275,278,281,289,295,304,308,311,314,319,323,350,362,389,392,4348,255,258,259,265,266,267,273,274,312,322,324,326,333,337,344,368,374,387,391,400,245,247,250,256,264,276,280,286,287,288,292,297,300,303,305,309,316,318,325,327,328,329,334,336,340,341,342,348,356,363	100	81.9	60	NA	2016
17	5	3	3	District1	21_2016	6	5	NA	2	NA	4	0	320,345,383,403,837	83.3	33.3	80	0	2016
18	12	3	3	District2	21_2016	25	25	NA	17	NA	25	17	262,263,268,270,294,302,321,332,339,346,347,352,354,357,359,365,366,370,377,379,382,395,397,406,541	100	68	100	100	2016
19	45	3	3	District3	21_2016	8	8	NA	8	NA	8	6	261,298,299,317,355,358,360,378	100	100	100	75	2016
20	55	3	3	District4	21_2016	6	6	NA	5	NA	5	5	243,249,271,272,364,375	100	83.3	83.3	100	2016
21	62	3	3	District5	21_2016	9	9	NA	7	NA	8	6	260,277,284,313,349,369,372,385,434	100	77.8	88.9	85.7	2016
22	78	3	4	Cinkasse	21_2016	7	7	NA	4	NA	7	7	253,279,282,293,330,343,353	100	57.1	100	100	2016
23	86	3	4	Kpendjal	21_2016	14	14	NA	12	NA	14	13	252,285,290,296,301,306,307,310,315,335,338,371,380,393	100	85.7	100	100	2016
24	101	3	4	Oti	21_2016	23	23	NA	19	NA	19	14	244,246,248,251,254,257,269,275,278,281,289,295,304,308,311,314,319,323,350,362,389,392,4348	100	82.6	82.6	73.7	2016
25	125	3	4	Tandjaore	21_2016	20	20	NA	14	NA	19	14	255,258,259,265,266,267,273,274,312,322,324,326,333,337,344,368,374,387,391,400	100	70	95	100	2016
26	146	3	4	Tone	21_2016	30	30	NA	28	NA	29	0	245,247,250,256,264,276,280,286,287,288,292,297,300,303,305,309,316,318,325,327,328,329,334,336,340,341,342,348,356,363	100	93.3	96.7	0	2016
27	2	1	1	Togo	22_2016	148	144	2	107	0	0	0	474,488,523,529,557,836,415,426,438,444,455,461,473,487,489,502,505,514,516,518,520,525,526,527,534,535,555,556,558,697,433,439,448,472,475,483,544,545,425,442,470,504,519,528,412,420,440,441,447,460,495,509,645,458,466,478,479,498,499,503,410,414,416,419,428,446,462,484,494,496,497,501,507,512,408,421,450,452,456,457,459,467,471,481,493,508,510,511,513,530,536,538,554,680,686,4334,4351,409,413,4…	97.3	72.3	0	NA	2016
28	3	2	2	LomeCom	22_2016	54	53	5	39	0	4	0	474,488,523,529,557,836,415,426,438,444,455,461,473,487,489,502,505,514,516,518,520,525,526,527,534,535,555,556,558,697,433,439,448,472,475,483,544,545,425,442,470,504,519,528,412,420,440,441,447,460,495,509,645	98.1	72.2	80	NA	2016
29	4	2	2	Savanes	22_2016	94	91	5	68	0	1	0	458,466,478,479,498,499,503,410,414,416,419,428,446,462,484,494,496,497,501,507,512,408,421,450,452,456,457,459,467,471,481,493,508,510,511,513,530,536,538,554,680,686,4334,4351,409,413,417,422,424,429,431,432,436,437,449,451,546,547,548,549,550,652,407,411,418,423,427,430,435,443,445,453,454,463,464,465,469,476,477,480,485,486,490,491,492,500,506,515,521,522,1189	96.8	72.3	20	NA	2016
30	5	3	3	District1	22_2016	6	6	NA	4	NA	6	0	474,488,523,529,557,836	100	66.7	100	0	2016
31	12	3	3	District2	22_2016	25	24	NA	16	NA	23	6	415,426,438,444,455,461,473,487,489,502,505,514,516,518,520,525,526,527,534,535,555,556,558,697	96	64	95.8	37.5	2016
32	45	3	3	District3	22_2016	8	8	NA	6	NA	8	6	433,439,448,472,475,483,544,545	100	75	100	100	2016
33	55	3	3	District4	22_2016	6	6	NA	5	NA	6	0	425,442,470,504,519,528	100	83.3	100	0	2016
34	62	3	3	District5	22_2016	9	9	NA	8	NA	0	0	412,420,440,441,447,460,495,509,645	100	88.9	0	0	2016
35	78	3	4	Cinkasse	22_2016	7	7	NA	4	NA	7	5	458,466,478,479,498,499,503	100	57.1	100	100	2016
36	86	3	4	Kpendjal	22_2016	14	14	NA	13	NA	11	11	410,414,416,419,428,446,462,484,494,496,497,501,507,512	100	92.9	78.6	84.6	2016
37	101	3	4	Oti	22_2016	23	23	NA	15	NA	22	11	408,421,450,452,456,457,459,467,471,481,493,508,510,511,513,530,536,538,554,680,686,4334,4351	100	65.2	95.7	73.3	2016
38	125	3	4	Tandjaore	22_2016	20	18	NA	10	NA	17	0	409,413,417,422,424,429,431,432,436,437,449,451,546,547,548,549,550,652	90	50	94.4	0	2016
39	146	3	4	Tone	22_2016	30	29	NA	26	NA	27	25	407,411,418,423,427,430,435,443,445,453,454,463,464,465,469,476,477,480,485,486,490,491,492,500,506,515,521,522,1189	96.7	86.7	93.1	96.2	2016
40	2	1	1	Togo	23_2016	148	140	2	102	0	0	0	677,696,701,702,835,608,632,635,653,657,659,665,669,670,673,682,684,689,691,692,698,699,700,703,708,970,582,601,606,618,623,644,655,688,565,581,598,599,629,679,595,607,636,641,648,650,656,660,744,559,570,590,633,639,651,780,566,567,571,576,583,597,603,612,617,622,625,630,662,681,561,562,564,568,574,575,578,585,589,592,594,609,615,616,619,621,627,631,637,647,683,687,4353,563,569,572,577,579,580,58…	94.6	68.9	0	NA	2016
41	3	2	2	LomeCom	23_2016	54	49	5	30	0	3	0	677,696,701,702,835,608,632,635,653,657,659,665,669,670,673,682,684,689,691,692,698,699,700,703,708,970,582,601,606,618,623,644,655,688,565,581,598,599,629,679,595,607,636,641,648,650,656,660,744	90.7	55.6	60	NA	2016
42	4	2	2	Savanes	23_2016	94	91	5	72	0	2	0	559,570,590,633,639,651,780,566,567,571,576,583,597,603,612,617,622,625,630,662,681,561,562,564,568,574,575,578,585,589,592,594,609,615,616,619,621,627,631,637,647,683,687,4353,563,569,572,577,579,580,586,587,602,604,611,613,620,626,642,646,654,658,661,560,584,588,591,593,596,600,605,610,614,624,628,638,640,643,649,666,667,668,671,672,674,676,846,862,1688,1690,2146	96.8	76.6	40	NA	2016
43	5	3	3	District1	23_2016	6	5	NA	1	NA	3	0	677,696,701,702,835	83.3	16.7	60	0	2016
44	12	3	3	District2	23_2016	25	21	NA	9	NA	20	12	608,632,635,653,657,659,665,669,670,673,682,684,689,691,692,698,699,700,703,708,970	84	36	95.2	100	2016
45	45	3	3	District3	23_2016	8	8	NA	7	NA	8	3	582,601,606,618,623,644,655,688	100	87.5	100	42.9	2016
46	55	3	3	District4	23_2016	6	6	NA	5	NA	5	5	565,581,598,599,629,679	100	83.3	83.3	100	2016
47	62	3	3	District5	23_2016	9	9	NA	8	NA	9	8	595,607,636,641,648,650,656,660,744	100	88.9	100	100	2016
48	78	3	4	Cinkasse	23_2016	7	7	NA	3	NA	7	6	559,570,590,633,639,651,780	100	42.9	100	100	2016
49	86	3	4	Kpendjal	23_2016	14	14	NA	12	NA	13	13	566,567,571,576,583,597,603,612,617,622,625,630,662,681	100	85.7	92.9	100	2016
50	101	3	4	Oti	23_2016	23	23	NA	20	NA	21	15	561,562,564,568,574,575,578,585,589,592,594,609,615,616,619,621,627,631,637,647,683,687,4353	100	87	91.3	75	2016
51	125	3	4	Tandjaore	23_2016	20	19	NA	15	NA	18	11	563,569,572,577,579,580,586,587,602,604,611,613,620,626,642,646,654,658,661	95	75	94.7	73.3	2016
52	146	3	4	Tone	23_2016	30	28	NA	22	NA	21	15	560,584,588,591,593,596,600,605,610,614,624,628,638,640,643,649,666,667,668,671,672,674,676,846,862,1688,1690,2146	93.3	73.3	75	68.2	2016
53	2	1	1	Togo	24_2016	148	144	2	91	0	0	0	823,834,843,967,972,717,731,735,742,775,787,791,798,800,801,805,806,817,818,824,831,844,854,971,998,1004,1005,1577,755,764,772,779,782,807,808,840,737,739,740,786,796,819,719,747,748,758,763,797,820,826,930,722,723,741,767,768,770,799,709,710,713,730,752,754,760,765,774,783,788,790,809,811,711,714,715,716,720,725,727,728,733,745,749,769,776,778,793,795,802,812,821,828,2380,4335,4360,718,721,724,7…	97.3	61.5	0	NA	2016
54	3	2	2	LomeCom	24_2016	54	51	5	31	0	3	0	823,834,843,967,972,717,731,735,742,775,787,791,798,800,801,805,806,817,818,824,831,844,854,971,998,1004,1005,1577,755,764,772,779,782,807,808,840,737,739,740,786,796,819,719,747,748,758,763,797,820,826,930	94.4	57.4	60	NA	2016
55	4	2	2	Savanes	24_2016	94	93	5	60	0	1	0	722,723,741,767,768,770,799,709,710,713,730,752,754,760,765,774,783,788,790,809,811,711,714,715,716,720,725,727,728,733,745,749,769,776,778,793,795,802,812,821,828,2380,4335,4360,718,721,724,732,734,750,757,761,762,777,781,784,792,794,803,804,825,830,1284,712,726,736,738,743,746,751,753,756,759,766,771,773,785,789,822,847,885,926,927,936,941,1058,2083,2089,2095,2096,2103,2145,2192	98.9	63.8	20	NA	2016
56	5	3	3	District1	24_2016	6	5	NA	0	NA	5	0	823,834,843,967,972	83.3	0	100	NA	2016
57	12	3	3	District2	24_2016	25	23	NA	13	NA	22	0	717,731,735,742,775,787,791,798,800,801,805,806,817,818,824,831,844,854,971,998,1004,1005,1577	92	52	95.7	0	2016
58	45	3	3	District3	24_2016	8	8	NA	7	NA	8	7	755,764,772,779,782,807,808,840	100	87.5	100	100	2016
59	55	3	3	District4	24_2016	6	6	NA	5	NA	6	0	737,739,740,786,796,819	100	83.3	100	0	2016
60	62	3	3	District5	24_2016	9	9	NA	6	NA	8	5	719,747,748,758,763,797,820,826,930	100	66.7	88.9	83.3	2016
61	78	3	4	Cinkasse	24_2016	7	7	NA	4	NA	7	0	722,723,741,767,768,770,799	100	57.1	100	0	2016
62	86	3	4	Kpendjal	24_2016	14	14	NA	12	NA	12	12	709,710,713,730,752,754,760,765,774,783,788,790,809,811	100	85.7	85.7	100	2016
63	101	3	4	Oti	24_2016	23	23	NA	16	NA	21	16	711,714,715,716,720,725,727,728,733,745,749,769,776,778,793,795,802,812,821,828,2380,4335,4360	100	69.6	91.3	100	2016
64	125	3	4	Tandjaore	24_2016	20	19	NA	13	NA	16	0	718,721,724,732,734,750,757,761,762,777,781,784,792,794,803,804,825,830,1284	95	65	84.2	0	2016
65	146	3	4	Tone	24_2016	30	30	NA	15	NA	21	14	712,726,736,738,743,746,751,753,756,759,766,771,773,785,789,822,847,885,926,927,936,941,1058,2083,2089,2095,2096,2103,2145,2192	100	50	70	93.3	2016
66	2	1	1	Togo	25_2016	148	143	2	101	0	0	0	895,964,966,968,973,855,889,898,907,911,931,937,940,951,956,969,977,980,989,994,997,999,1000,1001,1002,1003,1006,1037,1085,1534,871,890,920,923,925,948,955,962,848,860,935,949,958,979,868,902,914,919,932,957,961,982,859,866,913,946,947,950,965,850,853,873,881,884,893,899,905,909,922,943,944,959,975,851,856,857,861,872,878,879,880,886,891,894,901,912,915,916,924,983,985,1038,1390,1560,4338,4361,85…	96.6	68.2	0	NA	2016
67	3	2	2	LomeCom	25_2016	54	52	5	35	0	3	1	895,964,966,968,973,855,889,898,907,911,931,937,940,951,956,969,977,980,989,994,997,999,1000,1001,1002,1003,1006,1037,1085,1534,871,890,920,923,925,948,955,962,848,860,935,949,958,979,868,902,914,919,932,957,961,982	96.3	64.8	60	NA	2016
68	4	2	2	Savanes	25_2016	94	91	5	66	0	1	0	859,866,913,946,947,950,965,850,853,873,881,884,893,899,905,909,922,943,944,959,975,851,856,857,861,872,878,879,880,886,891,894,901,912,915,916,924,983,985,1038,1390,1560,4338,4361,852,858,870,877,903,904,906,910,917,918,934,945,953,976,978,993,2694,849,863,864,865,867,869,874,875,876,883,888,892,897,900,908,921,928,929,933,938,939,942,952,960,991,1046,1680,1691,2144,2189	96.8	70.2	20	NA	2016
69	5	3	3	District1	25_2016	6	5	NA	5	NA	2	0	895,964,966,968,973	83.3	83.3	40	0	2016
70	12	3	3	District2	25_2016	25	25	NA	11	NA	25	12	855,889,898,907,911,931,937,940,951,956,969,977,980,989,994,997,999,1000,1001,1002,1003,1006,1037,1085,1534	100	44	100	100	2016
71	45	3	3	District3	25_2016	8	8	NA	8	NA	8	5	871,890,920,923,925,948,955,962	100	100	100	62.5	2016
72	55	3	3	District4	25_2016	6	6	NA	4	NA	5	0	848,860,935,949,958,979	100	66.7	83.3	0	2016
73	62	3	3	District5	25_2016	9	8	NA	7	NA	8	0	868,902,914,919,932,957,961,982	88.9	77.8	100	0	2016
74	78	3	4	Cinkasse	25_2016	7	7	NA	4	NA	7	6	859,866,913,946,947,950,965	100	57.1	100	100	2016
75	86	3	4	Kpendjal	25_2016	14	14	NA	12	NA	13	13	850,853,873,881,884,893,899,905,909,922,943,944,959,975	100	85.7	92.9	100	2016
76	101	3	4	Oti	25_2016	23	23	NA	15	NA	21	12	851,856,857,861,872,878,879,880,886,891,894,901,912,915,916,924,983,985,1038,1390,1560,4338,4361	100	65.2	91.3	80	2016
77	125	3	4	Tandjaore	25_2016	20	17	NA	11	NA	14	0	852,858,870,877,903,904,906,910,917,918,934,945,953,976,978,993,2694	85	55	82.4	0	2016
78	146	3	4	Tone	25_2016	30	30	NA	24	NA	28	0	849,863,864,865,867,869,874,875,876,883,888,892,897,900,908,921,928,929,933,938,939,942,952,960,991,1046,1680,1691,2144,2189	100	80	93.3	0	2016
79	2	1	1	Togo	26_2016	148	132	2	70	0	0	0	1021,1083,1090,1105,5846,1048,1054,1055,1062,1076,1084,1088,1092,1096,1099,1106,1107,1112,1114,1176,1276,1305,1397,1486,1519,1526,1533,1086,1233,1405,1506,2234,2387,4020,1034,1196,1264,1197,1235,1256,1280,1281,1285,1307,1024,1026,1031,1040,1059,1095,1113,1007,1012,1013,1015,1019,1030,1042,1043,1061,1066,1070,1116,1174,1009,1010,1011,1017,1018,1020,1023,1035,1039,1041,1045,1049,1056,1060,1063,1065…	89.2	47.3	0	NA	2016
80	3	2	2	LomeCom	26_2016	54	44	5	9	0	2	0	1021,1083,1090,1105,5846,1048,1054,1055,1062,1076,1084,1088,1092,1096,1099,1106,1107,1112,1114,1176,1276,1305,1397,1486,1519,1526,1533,1086,1233,1405,1506,2234,2387,4020,1034,1196,1264,1197,1235,1256,1280,1281,1285,1307	81.5	16.7	40	NA	2016
81	4	2	2	Savanes	26_2016	94	88	5	61	0	3	0	1024,1026,1031,1040,1059,1095,1113,1007,1012,1013,1015,1019,1030,1042,1043,1061,1066,1070,1116,1174,1009,1010,1011,1017,1018,1020,1023,1035,1039,1041,1045,1049,1056,1060,1063,1065,1089,1100,1103,4344,4459,1014,1022,1025,1027,1028,1029,1057,1067,1069,1071,1073,1074,1077,1082,1097,1115,1632,2692,1008,1016,1032,1033,1036,1044,1047,1050,1052,1053,1064,1068,1072,1075,1078,1079,1080,1081,1087,1093,1414…	93.6	64.9	60	NA	2016
82	5	3	3	District1	26_2016	6	5	NA	2	NA	0	0	1021,1083,1090,1105,5846	83.3	33.3	0	0	2016
83	12	3	3	District2	26_2016	25	22	NA	5	NA	20	0	1048,1054,1055,1062,1076,1084,1088,1092,1096,1099,1106,1107,1112,1114,1176,1276,1305,1397,1486,1519,1526,1533	88	20	90.9	0	2016
84	45	3	3	District3	26_2016	8	7	NA	1	NA	7	0	1086,1233,1405,1506,2234,2387,4020	87.5	12.5	100	0	2016
85	55	3	3	District4	26_2016	6	3	NA	1	NA	2	0	1034,1196,1264	50	16.7	66.7	0	2016
86	62	3	3	District5	26_2016	9	7	NA	0	NA	7	0	1197,1235,1256,1280,1281,1285,1307	77.8	0	100	NA	2016
87	78	3	4	Cinkasse	26_2016	7	7	NA	4	NA	7	5	1024,1026,1031,1040,1059,1095,1113	100	57.1	100	100	2016
88	86	3	4	Kpendjal	26_2016	14	13	NA	10	NA	13	0	1007,1012,1013,1015,1019,1030,1042,1043,1061,1066,1070,1116,1174	92.9	71.4	100	0	2016
89	101	3	4	Oti	26_2016	23	21	NA	15	NA	19	0	1009,1010,1011,1017,1018,1020,1023,1035,1039,1041,1045,1049,1056,1060,1063,1065,1089,1100,1103,4344,4459	91.3	65.2	90.5	0	2016
90	125	3	4	Tandjaore	26_2016	20	18	NA	13	NA	14	0	1014,1022,1025,1027,1028,1029,1057,1067,1069,1071,1073,1074,1077,1082,1097,1115,1632,2692	90	65	77.8	0	2016
91	146	3	4	Tone	26_2016	30	29	NA	19	NA	28	0	1008,1016,1032,1033,1036,1044,1047,1050,1052,1053,1064,1068,1072,1075,1078,1079,1080,1081,1087,1093,1414,1628,1666,1692,2092,2098,2143,2159,2188	96.7	63.3	96.6	0	2016
92	2	1	1	Togo	27_2016	148	120	2	62	0	0	0	1518,1527,1182,1184,1191,1275,1306,1398,1487,1500,1520,1529,1575,2644,4830,1239,1386,1404,1507,2230,2389,4019,1120,1247,1250,1195,1198,1236,1257,1277,1282,1287,1302,1139,1140,1141,1147,1165,1168,1177,1117,1118,1123,1124,1127,1130,1131,1132,1146,1150,1170,1172,1178,1119,1122,1126,1128,1129,1133,1134,1151,1152,1153,1156,1157,1158,1159,1161,1171,1186,1188,1194,2381,4347,4460,1121,1125,1138,1148,1154…	81.1	41.9	0	NA	2016
93	3	2	2	LomeCom	27_2016	54	33	5	4	0	2	0	1518,1527,1182,1184,1191,1275,1306,1398,1487,1500,1520,1529,1575,2644,4830,1239,1386,1404,1507,2230,2389,4019,1120,1247,1250,1195,1198,1236,1257,1277,1282,1287,1302	61.1	7.4	40	NA	2016
94	4	2	2	Savanes	27_2016	94	87	5	58	0	4	0	1139,1140,1141,1147,1165,1168,1177,1117,1118,1123,1124,1127,1130,1131,1132,1146,1150,1170,1172,1178,1119,1122,1126,1128,1129,1133,1134,1151,1152,1153,1156,1157,1158,1159,1161,1171,1186,1188,1194,2381,4347,4460,1121,1125,1138,1148,1154,1160,1166,1169,1173,1175,1179,1185,1187,1190,1192,1225,1135,1136,1137,1142,1143,1144,1145,1149,1155,1162,1163,1164,1180,1181,1183,1193,1415,1648,1679,1689,2073,2084…	92.6	61.7	80	NA	2016
95	5	3	3	District1	27_2016	6	2	NA	0	NA	0	0	1518,1527	33.3	0	0	NA	2016
96	12	3	3	District2	27_2016	25	13	NA	3	NA	11	0	1182,1184,1191,1275,1306,1398,1487,1500,1520,1529,1575,2644,4830	52	12	84.6	0	2016
97	45	3	3	District3	27_2016	8	7	NA	0	NA	7	0	1239,1386,1404,1507,2230,2389,4019	87.5	0	100	NA	2016
98	55	3	3	District4	27_2016	6	3	NA	1	NA	2	0	1120,1247,1250	50	16.7	66.7	0	2016
99	62	3	3	District5	27_2016	9	8	NA	0	NA	8	0	1195,1198,1236,1257,1277,1282,1287,1302	88.9	0	100	NA	2016
100	78	3	4	Cinkasse	27_2016	7	7	NA	4	NA	6	0	1139,1140,1141,1147,1165,1168,1177	100	57.1	85.7	0	2016
101	86	3	4	Kpendjal	27_2016	14	13	NA	13	NA	13	0	1117,1118,1123,1124,1127,1130,1131,1132,1146,1150,1170,1172,1178	92.9	92.9	100	0	2016
102	101	3	4	Oti	27_2016	23	22	NA	15	NA	20	0	1119,1122,1126,1128,1129,1133,1134,1151,1152,1153,1156,1157,1158,1159,1161,1171,1186,1188,1194,2381,4347,4460	95.7	65.2	90.9	0	2016
103	125	3	4	Tandjaore	27_2016	20	16	NA	11	NA	16	0	1121,1125,1138,1148,1154,1160,1166,1169,1173,1175,1179,1185,1187,1190,1192,1225	80	55	100	0	2016
104	146	3	4	Tone	27_2016	30	29	NA	15	NA	29	0	1135,1136,1137,1142,1143,1144,1145,1149,1155,1162,1163,1164,1180,1181,1183,1193,1415,1648,1679,1689,2073,2084,2093,2094,2099,2108,2141,2180,2187	96.7	50	100	0	2016
105	2	1	1	Togo	28_2016	148	121	2	68	0	0	0	1421,1262,1272,1278,1293,1310,1399,1488,1499,1521,1524,1531,1535,1570,2643,1211,1243,1254,1308,1406,1508,2390,1249,1258,1261,1270,1295,1400,1229,1231,1259,1274,1283,1289,1304,1213,1218,1252,1265,1271,1298,1309,1199,1200,1202,1214,1216,1221,1228,1230,1232,1245,1246,1290,1299,1300,1201,1203,1205,1208,1210,1215,1223,1226,1238,1240,1244,1268,1269,1279,1294,1296,1301,2382,4339,4340,4350,4463,1206,1209…	81.8	45.9	0	NA	2016
106	3	2	2	LomeCom	28_2016	54	35	5	15	0	2	0	1421,1262,1272,1278,1293,1310,1399,1488,1499,1521,1524,1531,1535,1570,2643,1211,1243,1254,1308,1406,1508,2390,1249,1258,1261,1270,1295,1400,1229,1231,1259,1274,1283,1289,1304	64.8	27.8	40	NA	2016
107	4	2	2	Savanes	28_2016	94	86	5	53	0	4	0	1213,1218,1252,1265,1271,1298,1309,1199,1200,1202,1214,1216,1221,1228,1230,1232,1245,1246,1290,1299,1300,1201,1203,1205,1208,1210,1215,1223,1226,1238,1240,1244,1268,1269,1279,1294,1296,1301,2382,4339,4340,4350,4463,1206,1209,1217,1220,1224,1227,1237,1241,1255,1260,1266,1292,1297,1204,1207,1212,1219,1222,1234,1242,1248,1251,1253,1263,1267,1273,1286,1288,1303,1410,1416,1607,1668,1672,1673,1674,1676…	91.5	56.4	80	NA	2016
108	5	3	3	District1	28_2016	6	1	NA	0	NA	0	0	1421	16.7	0	0	NA	2016
109	12	3	3	District2	28_2016	25	14	NA	3	NA	12	0	1262,1272,1278,1293,1310,1399,1488,1499,1521,1524,1531,1535,1570,2643	56	12	85.7	0	2016
110	45	3	3	District3	28_2016	8	7	NA	3	NA	7	0	1211,1243,1254,1308,1406,1508,2390	87.5	37.5	100	0	2016
111	55	3	3	District4	28_2016	6	6	NA	3	NA	5	0	1249,1258,1261,1270,1295,1400	100	50	83.3	0	2016
112	62	3	3	District5	28_2016	9	7	NA	6	NA	7	0	1229,1231,1259,1274,1283,1289,1304	77.8	66.7	100	0	2016
113	78	3	4	Cinkasse	28_2016	7	7	NA	3	NA	6	0	1213,1218,1252,1265,1271,1298,1309	100	42.9	85.7	0	2016
114	86	3	4	Kpendjal	28_2016	14	14	NA	11	NA	14	0	1199,1200,1202,1214,1216,1221,1228,1230,1232,1245,1246,1290,1299,1300	100	78.6	100	0	2016
115	101	3	4	Oti	28_2016	23	22	NA	13	NA	20	0	1201,1203,1205,1208,1210,1215,1223,1226,1238,1240,1244,1268,1269,1279,1294,1296,1301,2382,4339,4340,4350,4463	95.7	56.5	90.9	0	2016
116	125	3	4	Tandjaore	28_2016	20	13	NA	11	NA	13	0	1206,1209,1217,1220,1224,1227,1237,1241,1255,1260,1266,1292,1297	65	55	100	0	2016
117	146	3	4	Tone	28_2016	30	30	NA	15	NA	30	0	1204,1207,1212,1219,1222,1234,1242,1248,1251,1253,1263,1267,1273,1286,1288,1303,1410,1416,1607,1668,1672,1673,1674,1676,1677,1683,2104,2109,2139,2186	100	50	100	0	2016
118	2	1	1	Togo	29_2016	148	122	2	73	0	0	0	,1341,1371,1374,1395,1396,1490,1496,1512,1517,1522,1530,1569,1574,1345,1349,1365,1369,1394,1509,2391,1312,1337,1354,1357,1376,1401,1317,1334,1372,1379,1381,1382,1389,1515,1330,1332,1346,1355,1380,1383,1712,1311,1313,1323,1325,1339,1340,1348,1353,1358,1362,1364,1385,1392,1408,1315,1318,1320,1324,1326,1336,1338,1344,1359,1361,1363,1368,1373,1377,1393,1403,2383,4336,4343,4346,4352,4464,1316,1321,132…	82.4	49.3	0	NA	2016
119	3	2	2	LomeCom	29_2016	54	34	4	18	0	3	0	,1341,1371,1374,1395,1396,1490,1496,1512,1517,1522,1530,1569,1574,1345,1349,1365,1369,1394,1509,2391,1312,1337,1354,1357,1376,1401,1317,1334,1372,1379,1381,1382,1389,1515	63	33.3	75	NA	2016
120	4	2	2	Savanes	29_2016	94	88	5	55	0	4	0	1330,1332,1346,1355,1380,1383,1712,1311,1313,1323,1325,1339,1340,1348,1353,1358,1362,1364,1385,1392,1408,1315,1318,1320,1324,1326,1336,1338,1344,1359,1361,1363,1368,1373,1377,1393,1403,2383,4336,4343,4346,4352,4464,1316,1321,1327,1329,1335,1343,1351,1352,1356,1367,1370,1384,1388,1391,1407,1314,1319,1322,1331,1333,1342,1347,1350,1360,1366,1375,1378,1387,1402,1409,1418,1423,1467,1640,1675,1678,1681…	93.6	58.5	80	NA	2016
121	5	3	3	District1	29_2016	6	0	NA	0	NA	0	0		0	0	NA	NA	2016
122	12	3	3	District2	29_2016	25	13	NA	3	NA	13	0	1341,1371,1374,1395,1396,1490,1496,1512,1517,1522,1530,1569,1574	52	12	100	0	2016
123	45	3	3	District3	29_2016	8	7	NA	4	NA	7	0	1345,1349,1365,1369,1394,1509,2391	87.5	50	100	0	2016
124	55	3	3	District4	29_2016	6	6	NA	4	NA	4	0	1312,1337,1354,1357,1376,1401	100	66.7	66.7	0	2016
125	62	3	3	District5	29_2016	9	8	NA	7	NA	8	0	1317,1334,1372,1379,1381,1382,1389,1515	88.9	77.8	100	0	2016
126	78	3	4	Cinkasse	29_2016	7	7	NA	4	NA	6	0	1330,1332,1346,1355,1380,1383,1712	100	57.1	85.7	0	2016
127	86	3	4	Kpendjal	29_2016	14	14	NA	12	NA	13	0	1311,1313,1323,1325,1339,1340,1348,1353,1358,1362,1364,1385,1392,1408	100	85.7	92.9	0	2016
128	101	3	4	Oti	29_2016	23	22	NA	13	NA	20	0	1315,1318,1320,1324,1326,1336,1338,1344,1359,1361,1363,1368,1373,1377,1393,1403,2383,4336,4343,4346,4352,4464	95.7	56.5	90.9	0	2016
129	125	3	4	Tandjaore	29_2016	20	15	NA	13	NA	14	0	1316,1321,1327,1329,1335,1343,1351,1352,1356,1367,1370,1384,1388,1391,1407	75	65	93.3	0	2016
130	146	3	4	Tone	29_2016	30	30	NA	13	NA	29	0	1314,1319,1322,1331,1333,1342,1347,1350,1360,1366,1375,1378,1387,1402,1409,1418,1423,1467,1640,1675,1678,1681,1682,1693,2091,2101,2106,2111,2136,2184	100	43.3	96.7	0	2016
131	2	1	1	Togo	30_2016	148	125	2	61	0	0	0	1420,1428,1610,1413,1417,1425,1433,1434,1484,1485,1491,1497,1503,1511,1516,1525,1528,1532,1566,1653,2641,1419,1422,1426,1427,1510,1523,1444,1445,1449,1450,1454,1458,1446,1447,1448,1451,1452,1453,1502,1514,1465,1472,1473,1475,1478,1711,2376,1429,1430,1432,1435,1436,1438,1439,1440,1441,1443,1489,1493,1537,1703,1431,1455,1456,1457,1459,1460,1461,1462,1463,1464,1492,1494,1495,1552,1563,1564,4332,4342…	84.5	41.2	0	NA	2016
132	3	2	2	LomeCom	30_2016	54	41	5	24	0	3	0	1420,1428,1610,1413,1417,1425,1433,1434,1484,1485,1491,1497,1503,1511,1516,1525,1528,1532,1566,1653,2641,1419,1422,1426,1427,1510,1523,1444,1445,1449,1450,1454,1458,1446,1447,1448,1451,1452,1453,1502,1514	75.9	44.4	60	NA	2016
133	4	2	2	Savanes	30_2016	94	84	5	37	0	3	0	1465,1472,1473,1475,1478,1711,2376,1429,1430,1432,1435,1436,1438,1439,1440,1441,1443,1489,1493,1537,1703,1431,1455,1456,1457,1459,1460,1461,1462,1463,1464,1492,1494,1495,1552,1563,1564,4332,4342,4349,4354,1437,1442,1504,1505,1542,1588,1635,1636,1637,1639,1644,1655,1657,1706,1411,1412,1424,1466,1468,1469,1470,1474,1476,1477,1479,1480,1481,1482,1498,1501,1513,1536,1612,1670,1687,1694,1697,2090,2112…	89.4	39.4	60	NA	2016
134	5	3	3	District1	30_2016	6	3	NA	2	NA	3	0	1420,1428,1610	50	33.3	100	0	2016
135	12	3	3	District2	30_2016	25	18	NA	7	NA	17	0	1413,1417,1425,1433,1434,1484,1485,1491,1497,1503,1511,1516,1525,1528,1532,1566,1653,2641	72	28	94.4	0	2016
136	45	3	3	District3	30_2016	8	6	NA	4	NA	6	0	1419,1422,1426,1427,1510,1523	75	50	100	0	2016
137	55	3	3	District4	30_2016	6	6	NA	5	NA	3	0	1444,1445,1449,1450,1454,1458	100	83.3	50	0	2016
138	62	3	3	District5	30_2016	9	8	NA	6	NA	5	0	1446,1447,1448,1451,1452,1453,1502,1514	88.9	66.7	62.5	0	2016
139	78	3	4	Cinkasse	30_2016	7	7	NA	3	NA	6	0	1465,1472,1473,1475,1478,1711,2376	100	42.9	85.7	0	2016
140	86	3	4	Kpendjal	30_2016	14	14	NA	9	NA	13	0	1429,1430,1432,1435,1436,1438,1439,1440,1441,1443,1489,1493,1537,1703	100	64.3	92.9	0	2016
141	101	3	4	Oti	30_2016	23	20	NA	9	NA	18	0	1431,1455,1456,1457,1459,1460,1461,1462,1463,1464,1492,1494,1495,1552,1563,1564,4332,4342,4349,4354	87	39.1	90	0	2016
142	125	3	4	Tandjaore	30_2016	20	14	NA	2	NA	12	0	1437,1442,1504,1505,1542,1588,1635,1636,1637,1639,1644,1655,1657,1706	70	10	85.7	0	2016
143	146	3	4	Tone	30_2016	30	29	NA	14	NA	29	0	1411,1412,1424,1466,1468,1469,1470,1474,1476,1477,1479,1480,1481,1482,1498,1501,1513,1536,1612,1670,1687,1694,1697,2090,2112,2115,2134,2181,2183	96.7	46.7	100	0	2016
144	2	1	1	Togo	31_2016	148	133	2	72	0	1	0	1567,1584,1611,1562,1572,1582,1585,1593,1604,1608,1613,1616,1618,1622,1629,1630,1631,1652,1654,1660,1662,1665,1704,1707,1835,1589,1591,1600,1623,1650,1708,1795,1546,1596,1606,1609,1624,1699,1538,1555,1561,1576,1617,1619,1638,1965,1597,1601,1667,1709,1710,1765,2377,1547,1548,1550,1554,1579,1586,1592,1614,1661,1700,1701,1702,1705,1540,1543,1545,1551,1553,1556,1565,1568,1573,1581,1583,1587,1620,1621…	89.9	48.6	50	NA	2016
145	3	2	2	LomeCom	31_2016	54	46	5	28	0	5	0	1567,1584,1611,1562,1572,1582,1585,1593,1604,1608,1613,1616,1618,1622,1629,1630,1631,1652,1654,1660,1662,1665,1704,1707,1835,1589,1591,1600,1623,1650,1708,1795,1546,1596,1606,1609,1624,1699,1538,1555,1561,1576,1617,1619,1638,1965	85.2	51.9	100	NA	2016
146	4	2	2	Savanes	31_2016	94	87	5	44	0	4	0	1597,1601,1667,1709,1710,1765,2377,1547,1548,1550,1554,1579,1586,1592,1614,1661,1700,1701,1702,1705,1540,1543,1545,1551,1553,1556,1565,1568,1573,1581,1583,1587,1620,1621,1625,1649,1698,2384,4337,4355,4356,1541,1578,1633,1634,1641,1642,1643,1645,1646,1647,1651,1658,1659,1671,1696,1828,2690,1539,1544,1549,1557,1558,1559,1571,1580,1590,1594,1595,1598,1599,1602,1603,1605,1615,1626,1627,1663,1664,1669…	92.6	46.8	80	NA	2016
147	5	3	3	District1	31_2016	6	3	NA	3	NA	3	0	1567,1584,1611	50	50	100	0	2016
148	12	3	3	District2	31_2016	25	22	NA	10	NA	22	0	1562,1572,1582,1585,1593,1604,1608,1613,1616,1618,1622,1629,1630,1631,1652,1654,1660,1662,1665,1704,1707,1835	88	40	100	0	2016
149	45	3	3	District3	31_2016	8	7	NA	4	NA	7	0	1589,1591,1600,1623,1650,1708,1795	87.5	50	100	0	2016
150	55	3	3	District4	31_2016	6	6	NA	5	NA	6	0	1546,1596,1606,1609,1624,1699	100	83.3	100	0	2016
151	62	3	3	District5	31_2016	9	8	NA	6	NA	7	0	1538,1555,1561,1576,1617,1619,1638,1965	88.9	66.7	87.5	0	2016
152	78	3	4	Cinkasse	31_2016	7	7	NA	2	NA	6	0	1597,1601,1667,1709,1710,1765,2377	100	28.6	85.7	0	2016
153	86	3	4	Kpendjal	31_2016	14	13	NA	8	NA	13	0	1547,1548,1550,1554,1579,1586,1592,1614,1661,1700,1701,1702,1705	92.9	57.1	100	0	2016
154	101	3	4	Oti	31_2016	23	21	NA	13	NA	16	0	1540,1543,1545,1551,1553,1556,1565,1568,1573,1581,1583,1587,1620,1621,1625,1649,1698,2384,4337,4355,4356	91.3	56.5	76.2	0	2016
155	125	3	4	Tandjaore	31_2016	20	17	NA	2	NA	17	0	1541,1578,1633,1634,1641,1642,1643,1645,1646,1647,1651,1658,1659,1671,1696,1828,2690	85	10	100	0	2016
156	146	3	4	Tone	31_2016	30	29	NA	19	NA	28	0	1539,1544,1549,1557,1558,1559,1571,1580,1590,1594,1595,1598,1599,1602,1603,1605,1615,1626,1627,1663,1664,1669,1684,1685,1686,1695,1778,2127,2182	96.7	63.3	96.6	0	2016
157	2	1	1	Togo	32_2016	148	140	2	0	0	0	0	1772,1773,1775,1839,2815,2827,1716,1757,1758,1759,1760,1761,1762,1763,1764,1788,1789,1791,1794,1798,1834,1838,1840,1842,1955,1958,1962,2519,1787,1790,1792,1793,1796,1797,1921,1714,1718,1721,1734,1740,1755,1717,1719,1720,1727,1738,1747,1769,1837,1964,1725,1729,1742,1745,1750,1766,2130,1713,1723,1730,1732,1733,1735,1736,1737,1767,1770,1844,1957,1981,1728,1731,1752,1799,1800,1801,1802,1803,1804,1805…	94.6	0	0	NA	2016
158	3	2	2	LomeCom	32_2016	54	50	5	0	0	4	0	1772,1773,1775,1839,2815,2827,1716,1757,1758,1759,1760,1761,1762,1763,1764,1788,1789,1791,1794,1798,1834,1838,1840,1842,1955,1958,1962,2519,1787,1790,1792,1793,1796,1797,1921,1714,1718,1721,1734,1740,1755,1717,1719,1720,1727,1738,1747,1769,1837,1964	92.6	0	80	NA	2016
159	4	2	2	Savanes	32_2016	94	90	5	0	0	2	0	1725,1729,1742,1745,1750,1766,2130,1713,1723,1730,1732,1733,1735,1736,1737,1767,1770,1844,1957,1981,1728,1731,1752,1799,1800,1801,1802,1803,1804,1805,1806,1807,1808,1809,1810,1811,1812,1813,1814,1815,1816,1817,1843,1715,1722,1739,1819,1820,1821,1822,1823,1824,1825,1826,1829,1830,1831,1832,1833,2691,1724,1726,1741,1743,1744,1746,1748,1749,1751,1753,1754,1756,1768,1771,1774,1776,1777,1779,1780,1781…	95.7	0	40	NA	2016
160	5	3	3	District1	32_2016	6	6	NA	0	NA	6	0	1772,1773,1775,1839,2815,2827	100	0	100	NA	2016
161	12	3	3	District2	32_2016	25	22	NA	0	NA	22	0	1716,1757,1758,1759,1760,1761,1762,1763,1764,1788,1789,1791,1794,1798,1834,1838,1840,1842,1955,1958,1962,2519	88	0	100	NA	2016
162	45	3	3	District3	32_2016	8	7	NA	0	NA	7	0	1787,1790,1792,1793,1796,1797,1921	87.5	0	100	NA	2016
163	55	3	3	District4	32_2016	6	6	NA	0	NA	5	0	1714,1718,1721,1734,1740,1755	100	0	83.3	NA	2016
164	62	3	3	District5	32_2016	9	9	NA	0	NA	8	0	1717,1719,1720,1727,1738,1747,1769,1837,1964	100	0	88.9	NA	2016
165	78	3	4	Cinkasse	32_2016	7	7	NA	0	NA	7	0	1725,1729,1742,1745,1750,1766,2130	100	0	100	NA	2016
166	86	3	4	Kpendjal	32_2016	14	13	NA	0	NA	13	0	1713,1723,1730,1732,1733,1735,1736,1737,1767,1770,1844,1957,1981	92.9	0	100	NA	2016
167	101	3	4	Oti	32_2016	23	23	NA	0	NA	18	0	1728,1731,1752,1799,1800,1801,1802,1803,1804,1805,1806,1807,1808,1809,1810,1811,1812,1813,1814,1815,1816,1817,1843	100	0	78.3	NA	2016
168	125	3	4	Tandjaore	32_2016	20	17	NA	0	NA	16	0	1715,1722,1739,1819,1820,1821,1822,1823,1824,1825,1826,1829,1830,1831,1832,1833,2691	85	0	94.1	NA	2016
169	146	3	4	Tone	32_2016	30	30	NA	0	NA	29	0	1724,1726,1741,1743,1744,1746,1748,1749,1751,1753,1754,1756,1768,1771,1774,1776,1777,1779,1780,1781,1782,1783,1784,1785,1786,1818,1827,1836,1841,1868	100	0	96.7	NA	2016
170	2	1	1	Togo	33_2016	148	138	2	95	0	0	0	1878,1919,1933,1956,2816,2828,1887,1888,1910,1915,1916,1932,1936,1941,1942,1946,1947,1953,1954,1960,1961,1963,1976,1980,2446,2518,2650,1895,1900,1907,1930,1959,2169,2392,1848,1884,1897,1914,1929,1881,1909,1918,1924,1928,1940,1952,1966,1877,1927,1938,1970,1971,1979,2215,1845,1850,1854,1870,1892,1893,1896,1903,1913,1945,1951,1968,1969,1847,1852,1855,1857,1858,1859,1864,1866,1871,1872,1879,1880,1889…	93.2	64.2	0	NA	2016
171	3	2	2	LomeCom	33_2016	54	47	5	27	0	4	0	1878,1919,1933,1956,2816,2828,1887,1888,1910,1915,1916,1932,1936,1941,1942,1946,1947,1953,1954,1960,1961,1963,1976,1980,2446,2518,2650,1895,1900,1907,1930,1959,2169,2392,1848,1884,1897,1914,1929,1881,1909,1918,1924,1928,1940,1952,1966	87	50	80	NA	2016
172	4	2	2	Savanes	33_2016	94	91	5	68	0	4	0	1877,1927,1938,1970,1971,1979,2215,1845,1850,1854,1870,1892,1893,1896,1903,1913,1945,1951,1968,1969,1847,1852,1855,1857,1858,1859,1864,1866,1871,1872,1879,1880,1889,1890,1894,1901,1902,1923,1925,1931,1935,1949,1977,1853,1856,1860,1863,1883,1885,1899,1906,1912,1920,1926,1944,1967,1972,1973,1974,1975,2689,1846,1849,1851,1861,1862,1865,1867,1869,1873,1874,1875,1876,1882,1886,1891,1898,1904,1905,1908…	96.8	72.3	80	NA	2016
173	5	3	3	District1	33_2016	6	6	NA	3	NA	5	0	1878,1919,1933,1956,2816,2828	100	50	83.3	0	2016
174	12	3	3	District2	33_2016	25	21	NA	10	NA	21	0	1887,1888,1910,1915,1916,1932,1936,1941,1942,1946,1947,1953,1954,1960,1961,1963,1976,1980,2446,2518,2650	84	40	100	0	2016
175	45	3	3	District3	33_2016	8	7	NA	4	NA	7	0	1895,1900,1907,1930,1959,2169,2392	87.5	50	100	0	2016
176	55	3	3	District4	33_2016	6	5	NA	4	NA	3	0	1848,1884,1897,1914,1929	83.3	66.7	60	0	2016
177	62	3	3	District5	33_2016	9	8	NA	6	NA	7	0	1881,1909,1918,1924,1928,1940,1952,1966	88.9	66.7	87.5	0	2016
178	78	3	4	Cinkasse	33_2016	7	7	NA	2	NA	7	0	1877,1927,1938,1970,1971,1979,2215	100	28.6	100	0	2016
179	86	3	4	Kpendjal	33_2016	14	13	NA	10	NA	12	0	1845,1850,1854,1870,1892,1893,1896,1903,1913,1945,1951,1968,1969	92.9	71.4	92.3	0	2016
180	101	3	4	Oti	33_2016	23	23	NA	20	NA	21	0	1847,1852,1855,1857,1858,1859,1864,1866,1871,1872,1879,1880,1889,1890,1894,1901,1902,1923,1925,1931,1935,1949,1977	100	87	91.3	0	2016
181	125	3	4	Tandjaore	33_2016	20	18	NA	10	NA	18	0	1853,1856,1860,1863,1883,1885,1899,1906,1912,1920,1926,1944,1967,1972,1973,1974,1975,2689	90	50	100	0	2016
182	146	3	4	Tone	33_2016	30	30	NA	26	NA	30	0	1846,1849,1851,1861,1862,1865,1867,1869,1873,1874,1875,1876,1882,1886,1891,1898,1904,1905,1908,1911,1917,1922,1934,1937,1939,1943,1948,1950,1978,1982	100	86.7	100	0	2016
183	2	1	1	Togo	34_2016	148	140	2	105	1	2	0	2044,2068,2116,2132,2157,2045,2047,2053,2079,2102,2107,2120,2137,2149,2164,2168,2179,2217,2228,2229,2231,2232,2452,2517,2649,3235,2060,2070,2087,2110,2121,2161,2178,2233,2062,2063,2080,2105,2128,2153,2024,2038,2043,2057,2075,2113,2148,2156,2854,2036,2051,2059,2133,2147,2151,2216,2013,2014,2018,2029,2046,2050,2064,2067,2069,2129,2131,2140,2154,2012,2019,2020,2025,2026,2028,2033,2037,2042,2052,2055…	94.6	70.9	100	0	2016
184	3	2	2	LomeCom	34_2016	54	49	5	32	1	5	0	2044,2068,2116,2132,2157,2045,2047,2053,2079,2102,2107,2120,2137,2149,2164,2168,2179,2217,2228,2229,2231,2232,2452,2517,2649,3235,2060,2070,2087,2110,2121,2161,2178,2233,2062,2063,2080,2105,2128,2153,2024,2038,2043,2057,2075,2113,2148,2156,2854	90.7	59.3	100	0	2016
185	4	2	2	Savanes	34_2016	94	91	5	73	1	5	1	2036,2051,2059,2133,2147,2151,2216,2013,2014,2018,2029,2046,2050,2064,2067,2069,2129,2131,2140,2154,2012,2019,2020,2025,2026,2028,2033,2037,2042,2052,2055,2065,2066,2072,2078,2082,2088,2119,2163,2165,2185,2218,2256,2016,2027,2032,2040,2049,2054,2074,2076,2077,2086,2124,2125,2138,2142,2150,2162,2199,2688,2015,2017,2021,2022,2023,2030,2031,2034,2035,2039,2041,2048,2056,2058,2061,2071,2081,2085,2097…	96.8	77.7	100	100	2016
186	5	3	3	District1	34_2016	6	5	NA	5	NA	5	0	2044,2068,2116,2132,2157	83.3	83.3	100	0	2016
187	12	3	3	District2	34_2016	25	21	NA	9	NA	21	0	2045,2047,2053,2079,2102,2107,2120,2137,2149,2164,2168,2179,2217,2228,2229,2231,2232,2452,2517,2649,3235	84	36	100	0	2016
188	45	3	3	District3	34_2016	8	8	NA	5	NA	8	0	2060,2070,2087,2110,2121,2161,2178,2233	100	62.5	100	0	2016
189	55	3	3	District4	34_2016	6	6	NA	5	NA	6	0	2062,2063,2080,2105,2128,2153	100	83.3	100	0	2016
190	62	3	3	District5	34_2016	9	9	NA	8	NA	8	7	2024,2038,2043,2057,2075,2113,2148,2156,2854	100	88.9	88.9	87.5	2016
191	78	3	4	Cinkasse	34_2016	7	7	NA	4	NA	7	0	2036,2051,2059,2133,2147,2151,2216	100	57.1	100	0	2016
192	86	3	4	Kpendjal	34_2016	14	13	NA	13	NA	12	0	2013,2014,2018,2029,2046,2050,2064,2067,2069,2129,2131,2140,2154	92.9	92.9	92.3	0	2016
193	101	3	4	Oti	34_2016	23	23	NA	16	NA	20	0	2012,2019,2020,2025,2026,2028,2033,2037,2042,2052,2055,2065,2066,2072,2078,2082,2088,2119,2163,2165,2185,2218,2256	100	69.6	87	0	2016
194	125	3	4	Tandjaore	34_2016	20	18	NA	13	NA	18	0	2016,2027,2032,2040,2049,2054,2074,2076,2077,2086,2124,2125,2138,2142,2150,2162,2199,2688	90	65	100	0	2016
195	146	3	4	Tone	34_2016	30	30	NA	27	NA	29	28	2015,2017,2021,2022,2023,2030,2031,2034,2035,2039,2041,2048,2056,2058,2061,2071,2081,2085,2097,2100,2114,2117,2118,2122,2123,2126,2135,2152,2158,2235	100	90	96.7	100	2016
196	2	1	1	Togo	35_2016	148	138	2	112	0	0	0	2340,2346,2350,2362,2366,2268,2277,2296,2298,2316,2319,2328,2332,2337,2339,2348,2354,2355,2361,2364,2385,2386,2399,2400,2449,2648,3242,2285,2300,2314,2315,2342,2357,2360,2398,2250,2252,2273,2327,2329,2345,2255,2299,2307,2318,2343,2351,2374,2855,2274,2275,2294,2309,2336,2363,2375,2246,2253,2269,2279,2282,2304,2311,2317,2321,2324,2325,2330,2394,2247,2257,2259,2260,2262,2266,2278,2281,2283,2286,2288…	93.2	75.7	0	NA	2016
197	3	2	2	LomeCom	35_2016	54	49	5	35	2	4	0	2340,2346,2350,2362,2366,2268,2277,2296,2298,2316,2319,2328,2332,2337,2339,2348,2354,2355,2361,2364,2385,2386,2399,2400,2449,2648,3242,2285,2300,2314,2315,2342,2357,2360,2398,2250,2252,2273,2327,2329,2345,2255,2299,2307,2318,2343,2351,2374,2855	90.7	64.8	80	0	2016
198	4	2	2	Savanes	35_2016	94	89	5	77	3	4	0	2274,2275,2294,2309,2336,2363,2375,2246,2253,2269,2279,2282,2304,2311,2317,2321,2324,2325,2330,2394,2247,2257,2259,2260,2262,2266,2278,2281,2283,2286,2288,2291,2292,2293,2295,2308,2310,2322,2326,2338,2341,2349,2372,2245,2263,2265,2267,2272,2276,2289,2290,2302,2320,2333,2352,2359,2378,2388,2396,2248,2249,2251,2254,2258,2261,2264,2270,2271,2280,2284,2287,2297,2301,2303,2305,2306,2312,2313,2323,2331…	94.7	81.9	80	0	2016
199	5	3	3	District1	35_2016	6	5	NA	3	NA	5	0	2340,2346,2350,2362,2366	83.3	50	100	0	2016
200	12	3	3	District2	35_2016	25	22	NA	13	NA	22	0	2268,2277,2296,2298,2316,2319,2328,2332,2337,2339,2348,2354,2355,2361,2364,2385,2386,2399,2400,2449,2648,3242	88	52	100	0	2016
201	45	3	3	District3	35_2016	8	8	NA	7	NA	7	7	2285,2300,2314,2315,2342,2357,2360,2398	100	87.5	87.5	100	2016
202	55	3	3	District4	35_2016	6	6	NA	6	NA	6	6	2250,2252,2273,2327,2329,2345	100	100	100	100	2016
203	62	3	3	District5	35_2016	9	8	NA	6	NA	8	0	2255,2299,2307,2318,2343,2351,2374,2855	88.9	66.7	100	0	2016
204	78	3	4	Cinkasse	35_2016	7	7	NA	5	NA	7	6	2274,2275,2294,2309,2336,2363,2375	100	71.4	100	100	2016
205	86	3	4	Kpendjal	35_2016	14	13	NA	12	NA	12	11	2246,2253,2269,2279,2282,2304,2311,2317,2321,2324,2325,2330,2394	92.9	85.7	92.3	91.7	2016
206	101	3	4	Oti	35_2016	23	23	NA	22	NA	21	20	2247,2257,2259,2260,2262,2266,2278,2281,2283,2286,2288,2291,2292,2293,2295,2308,2310,2322,2326,2338,2341,2349,2372	100	95.7	91.3	90.9	2016
207	125	3	4	Tandjaore	35_2016	20	16	NA	13	NA	16	0	2245,2263,2265,2267,2272,2276,2289,2290,2302,2320,2333,2352,2359,2378,2388,2396	80	65	100	0	2016
208	146	3	4	Tone	35_2016	30	30	NA	25	NA	30	0	2248,2249,2251,2254,2258,2261,2264,2270,2271,2280,2284,2287,2297,2301,2303,2305,2306,2312,2313,2323,2331,2344,2347,2356,2358,2369,2371,2395,2444,3421	100	83.3	100	0	2016
209	2	1	1	Togo	36_2016	148	131	2	68	1	1	0	2486,2493,2498,2541,2825,2405,2427,2439,2451,2468,2472,2473,2478,2489,2496,2499,2503,2514,2516,2521,2525,2535,2646,2654,2840,3245,2455,2470,2492,2494,2501,2502,2520,2524,2408,2465,2476,2488,2585,2416,2425,2433,2480,2532,2539,2856,2418,2424,2434,2487,2491,2531,2543,2406,2407,2430,2436,2438,2440,2448,2475,2481,2528,2529,2534,2551,2401,2404,2412,2421,2422,2426,2428,2432,2437,2443,2450,2454,2457,2461…	88.5	45.9	50	0	2016
210	3	2	2	LomeCom	36_2016	54	46	5	14	1	5	2	2486,2493,2498,2541,2825,2405,2427,2439,2451,2468,2472,2473,2478,2489,2496,2499,2503,2514,2516,2521,2525,2535,2646,2654,2840,3245,2455,2470,2492,2494,2501,2502,2520,2524,2408,2465,2476,2488,2585,2416,2425,2433,2480,2532,2539,2856	85.2	25.9	100	100	2016
211	4	2	2	Savanes	36_2016	94	85	5	54	1	5	0	2418,2424,2434,2487,2491,2531,2543,2406,2407,2430,2436,2438,2440,2448,2475,2481,2528,2529,2534,2551,2401,2404,2412,2421,2422,2426,2428,2432,2437,2443,2450,2454,2457,2461,2469,2471,2479,2484,2495,2536,2414,2415,2417,2442,2458,2460,2467,2474,2482,2483,2490,2515,2537,2547,2550,2402,2403,2409,2410,2411,2413,2419,2420,2423,2429,2431,2435,2441,2445,2447,2453,2459,2462,2463,2464,2466,2497,2500,2522,2533…	90.4	57.4	100	0	2016
212	5	3	3	District1	36_2016	6	5	NA	0	NA	5	0	2486,2493,2498,2541,2825	83.3	0	100	NA	2016
213	12	3	3	District2	36_2016	25	21	NA	7	NA	20	0	2405,2427,2439,2451,2468,2472,2473,2478,2489,2496,2499,2503,2514,2516,2521,2525,2535,2646,2654,2840,3245	84	28	95.2	0	2016
214	45	3	3	District3	36_2016	8	8	NA	2	NA	8	0	2455,2470,2492,2494,2501,2502,2520,2524	100	25	100	0	2016
215	55	3	3	District4	36_2016	6	5	NA	2	NA	5	0	2408,2465,2476,2488,2585	83.3	33.3	100	0	2016
216	62	3	3	District5	36_2016	9	7	NA	3	NA	7	3	2416,2425,2433,2480,2532,2539,2856	77.8	33.3	100	100	2016
217	78	3	4	Cinkasse	36_2016	7	7	NA	3	NA	7	0	2418,2424,2434,2487,2491,2531,2543	100	42.9	100	0	2016
218	86	3	4	Kpendjal	36_2016	14	13	NA	7	NA	11	0	2406,2407,2430,2436,2438,2440,2448,2475,2481,2528,2529,2534,2551	92.9	50	84.6	0	2016
219	101	3	4	Oti	36_2016	23	20	NA	16	NA	19	11	2401,2404,2412,2421,2422,2426,2428,2432,2437,2443,2450,2454,2457,2461,2469,2471,2479,2484,2495,2536	87	69.6	95	68.8	2016
220	125	3	4	Tandjaore	36_2016	20	15	NA	7	NA	15	0	2414,2415,2417,2442,2458,2460,2467,2474,2482,2483,2490,2515,2537,2547,2550	75	35	100	0	2016
221	146	3	4	Tone	36_2016	30	30	NA	21	NA	30	0	2402,2403,2409,2410,2411,2413,2419,2420,2423,2429,2431,2435,2441,2445,2447,2453,2459,2462,2463,2464,2466,2497,2500,2522,2533,2544,2549,3316,3327,3411	100	70	100	0	2016
222	2	1	1	Togo	37_2016	148	137	2	79	0	1	0	2598,2608,2627,2637,2826,2568,2586,2597,2607,2609,2610,2616,2617,2619,2626,2629,2631,2645,2647,2653,2655,2657,2698,2841,3161,3246,2579,2593,2600,2603,2606,2611,2618,2632,2555,2573,2620,2622,2630,2561,2596,2612,2615,2625,2628,2636,2790,2857,2552,2661,2662,2664,2666,2669,2670,2554,2560,2562,2564,2577,2578,2594,2595,2602,2614,2624,2639,2697,2553,2559,2563,2567,2569,2570,2571,2575,2581,2582,2584,2588…	92.6	53.4	50	NA	2016
223	3	2	2	LomeCom	37_2016	54	48	5	34	1	5	0	2598,2608,2627,2637,2826,2568,2586,2597,2607,2609,2610,2616,2617,2619,2626,2629,2631,2645,2647,2653,2655,2657,2698,2841,3161,3246,2579,2593,2600,2603,2606,2611,2618,2632,2555,2573,2620,2622,2630,2561,2596,2612,2615,2625,2628,2636,2790,2857	88.9	63	100	0	2016
224	4	2	2	Savanes	37_2016	94	89	5	45	1	4	0	2552,2661,2662,2664,2666,2669,2670,2554,2560,2562,2564,2577,2578,2594,2595,2602,2614,2624,2639,2697,2553,2559,2563,2567,2569,2570,2571,2575,2581,2582,2584,2588,2590,2592,2599,2604,2623,2634,2638,2640,2656,2658,2659,2557,2591,2605,2677,2678,2679,2681,2682,2683,2684,2685,2686,2687,2693,2695,2696,2556,2558,2565,2566,2572,2574,2576,2580,2583,2587,2589,2601,2613,2642,2660,2663,2665,2667,2668,2671,2673…	94.7	47.9	80	0	2016
225	5	3	3	District1	37_2016	6	5	NA	3	NA	5	0	2598,2608,2627,2637,2826	83.3	50	100	0	2016
226	12	3	3	District2	37_2016	25	21	NA	12	NA	19	0	2568,2586,2597,2607,2609,2610,2616,2617,2619,2626,2629,2631,2645,2647,2653,2655,2657,2698,2841,3161,3246	84	48	90.5	0	2016
227	45	3	3	District3	37_2016	8	8	NA	8	NA	8	0	2579,2593,2600,2603,2606,2611,2618,2632	100	100	100	0	2016
228	55	3	3	District4	37_2016	6	5	NA	5	NA	4	0	2555,2573,2620,2622,2630	83.3	83.3	80	0	2016
229	62	3	3	District5	37_2016	9	9	NA	6	NA	8	6	2561,2596,2612,2615,2625,2628,2636,2790,2857	100	66.7	88.9	100	2016
230	78	3	4	Cinkasse	37_2016	7	7	NA	1	NA	7	1	2552,2661,2662,2664,2666,2669,2670	100	14.3	100	100	2016
231	86	3	4	Kpendjal	37_2016	14	13	NA	11	NA	13	0	2554,2560,2562,2564,2577,2578,2594,2595,2602,2614,2624,2639,2697	92.9	78.6	100	0	2016
232	101	3	4	Oti	37_2016	23	23	NA	17	NA	20	0	2553,2559,2563,2567,2569,2570,2571,2575,2581,2582,2584,2588,2590,2592,2599,2604,2623,2634,2638,2640,2656,2658,2659	100	73.9	87	0	2016
233	125	3	4	Tandjaore	37_2016	20	16	NA	3	NA	15	0	2557,2591,2605,2677,2678,2679,2681,2682,2683,2684,2685,2686,2687,2693,2695,2696	80	15	93.8	0	2016
234	146	3	4	Tone	37_2016	30	30	NA	13	NA	30	0	2556,2558,2565,2566,2572,2574,2576,2580,2583,2587,2589,2601,2613,2642,2660,2663,2665,2667,2668,2671,2673,2674,2675,2676,2680,3315,3319,3326,3403,3584	100	43.3	100	0	2016
235	2	1	1	Togo	38_2016	148	141	2	101	0	1	0	2746,2799,2805,2809,2829,2720,2722,2740,2762,2767,2795,2796,2801,2802,2807,2811,2824,2838,2842,2850,2851,2852,2915,2926,3009,3162,3249,2721,2744,2755,2760,2774,2837,2846,3002,2780,2782,2783,2786,2794,2797,2781,2784,2785,2787,2788,2789,2791,2800,2853,2702,2710,2723,2728,2771,2779,2808,2703,2712,2717,2734,2752,2753,2763,2764,2765,2793,2806,2823,2847,2705,2709,2713,2715,2729,2735,2736,2738,2739,2747…	95.3	68.2	50	NA	2016
236	3	2	2	LomeCom	38_2016	54	50	5	32	2	5	0	2746,2799,2805,2809,2829,2720,2722,2740,2762,2767,2795,2796,2801,2802,2807,2811,2824,2838,2842,2850,2851,2852,2915,2926,3009,3162,3249,2721,2744,2755,2760,2774,2837,2846,3002,2780,2782,2783,2786,2794,2797,2781,2784,2785,2787,2788,2789,2791,2800,2853	92.6	59.3	100	0	2016
237	4	2	2	Savanes	38_2016	94	91	5	69	3	4	0	2702,2710,2723,2728,2771,2779,2808,2703,2712,2717,2734,2752,2753,2763,2764,2765,2793,2806,2823,2847,2705,2709,2713,2715,2729,2735,2736,2738,2739,2747,2750,2751,2758,2768,2769,2776,2777,2778,2792,2810,2821,2836,2845,2704,2718,2730,2731,2733,2737,2742,2745,2748,2749,2754,2798,2814,2818,2831,2832,2844,2848,2706,2708,2711,2714,2719,2724,2726,2727,2732,2741,2743,2756,2757,2759,2761,2766,2770,2772,2773…	96.8	73.4	80	0	2016
238	5	3	3	District1	38_2016	6	5	NA	3	NA	5	0	2746,2799,2805,2809,2829	83.3	50	100	0	2016
239	12	3	3	District2	38_2016	25	22	NA	10	NA	22	0	2720,2722,2740,2762,2767,2795,2796,2801,2802,2807,2811,2824,2838,2842,2850,2851,2852,2915,2926,3009,3162,3249	88	40	100	0	2016
240	45	3	3	District3	38_2016	8	8	NA	5	NA	8	0	2721,2744,2755,2760,2774,2837,2846,3002	100	62.5	100	0	2016
241	55	3	3	District4	38_2016	6	6	NA	6	NA	6	6	2780,2782,2783,2786,2794,2797	100	100	100	100	2016
242	62	3	3	District5	38_2016	9	9	NA	8	NA	9	8	2781,2784,2785,2787,2788,2789,2791,2800,2853	100	88.9	100	100	2016
243	78	3	4	Cinkasse	38_2016	7	7	NA	6	NA	7	7	2702,2710,2723,2728,2771,2779,2808	100	85.7	100	100	2016
244	86	3	4	Kpendjal	38_2016	14	13	NA	11	NA	12	0	2703,2712,2717,2734,2752,2753,2763,2764,2765,2793,2806,2823,2847	92.9	78.6	92.3	0	2016
245	101	3	4	Oti	38_2016	23	23	NA	19	NA	20	15	2705,2709,2713,2715,2729,2735,2736,2738,2739,2747,2750,2751,2758,2768,2769,2776,2777,2778,2792,2810,2821,2836,2845	100	82.6	87	78.9	2016
246	125	3	4	Tandjaore	38_2016	20	18	NA	12	NA	18	0	2704,2718,2730,2731,2733,2737,2742,2745,2748,2749,2754,2798,2814,2818,2831,2832,2844,2848	90	60	100	0	2016
247	146	3	4	Tone	38_2016	30	30	NA	21	NA	30	22	2706,2708,2711,2714,2719,2724,2726,2727,2732,2741,2743,2756,2757,2759,2761,2766,2770,2772,2773,2775,2804,2813,2822,2830,2835,3314,3320,3325,3394,3595	100	70	100	100	2016
248	2	1	1	Togo	39_2016	148	138	2	104	1	0	0	2919,2943,2976,2999,3000,2871,2920,2922,2934,2936,2937,2940,2948,2949,2954,2959,2963,2979,2992,3003,3006,3007,3008,3163,3250,2893,2923,2927,2932,2935,2950,3010,3290,2860,2869,2877,2912,2921,2955,2889,2897,2904,2905,2907,2952,2966,2969,2994,2858,2864,2879,2939,2953,2958,2970,2859,2863,2867,2873,2886,2900,2906,2908,2914,2941,2957,2965,2995,2861,2862,2870,2874,2882,2884,2885,2888,2891,2899,2902,2910…	93.2	70.3	0	0	2016
249	3	2	2	LomeCom	39_2016	54	48	5	32	4	4	0	2919,2943,2976,2999,3000,2871,2920,2922,2934,2936,2937,2940,2948,2949,2954,2959,2963,2979,2992,3003,3006,3007,3008,3163,3250,2893,2923,2927,2932,2935,2950,3010,3290,2860,2869,2877,2912,2921,2955,2889,2897,2904,2905,2907,2952,2966,2969,2994	88.9	59.3	80	0	2016
250	4	2	2	Savanes	39_2016	94	90	5	72	3	3	1	2858,2864,2879,2939,2953,2958,2970,2859,2863,2867,2873,2886,2900,2906,2908,2914,2941,2957,2965,2995,2861,2862,2870,2874,2882,2884,2885,2888,2891,2899,2902,2910,2918,2929,2930,2931,2933,2944,2964,2968,2991,2993,2996,2872,2880,2883,2887,2890,2894,2896,2901,2903,2951,2956,2960,2961,2977,2978,3004,3005,2865,2866,2868,2875,2876,2878,2881,2892,2895,2898,2909,2911,2913,2916,2917,2925,2928,2938,2942,2945…	95.7	76.6	60	33.3	2016
251	5	3	3	District1	39_2016	6	5	NA	2	NA	4	2	2919,2943,2976,2999,3000	83.3	33.3	80	100	2016
252	12	3	3	District2	39_2016	25	20	NA	12	NA	20	0	2871,2920,2922,2934,2936,2937,2940,2948,2949,2954,2959,2963,2979,2992,3003,3006,3007,3008,3163,3250	80	48	100	0	2016
253	45	3	3	District3	39_2016	8	8	NA	6	NA	8	5	2893,2923,2927,2932,2935,2950,3010,3290	100	75	100	83.3	2016
254	55	3	3	District4	39_2016	6	6	NA	6	NA	5	5	2860,2869,2877,2912,2921,2955	100	100	83.3	83.3	2016
255	62	3	3	District5	39_2016	9	9	NA	6	NA	9	7	2889,2897,2904,2905,2907,2952,2966,2969,2994	100	66.7	100	100	2016
256	78	3	4	Cinkasse	39_2016	7	7	NA	6	NA	7	6	2858,2864,2879,2939,2953,2958,2970	100	85.7	100	100	2016
257	86	3	4	Kpendjal	39_2016	14	13	NA	12	NA	12	0	2859,2863,2867,2873,2886,2900,2906,2908,2914,2941,2957,2965,2995	92.9	85.7	92.3	0	2016
258	101	3	4	Oti	39_2016	23	23	NA	19	NA	21	18	2861,2862,2870,2874,2882,2884,2885,2888,2891,2899,2902,2910,2918,2929,2930,2931,2933,2944,2964,2968,2991,2993,2996	100	82.6	91.3	94.7	2016
259	125	3	4	Tandjaore	39_2016	20	17	NA	13	NA	17	0	2872,2880,2883,2887,2890,2894,2896,2901,2903,2951,2956,2960,2961,2977,2978,3004,3005	85	65	100	0	2016
260	146	3	4	Tone	39_2016	30	30	NA	22	NA	30	24	2865,2866,2868,2875,2876,2878,2881,2892,2895,2898,2909,2911,2913,2916,2917,2925,2928,2938,2942,2945,2946,2947,2973,2974,2975,3312,3324,3329,3385,3597	100	73.3	100	100	2016
261	2	1	1	Togo	40_2016	148	138	2	106	2	2	1	3077,3081,3098,3107,3282,3044,3045,3082,3087,3091,3100,3101,3103,3108,3114,3115,3118,3119,3124,3127,3144,3146,3160,3252,3331,3034,3058,3060,3089,3095,3099,3112,3123,3011,3037,3051,3068,3076,3113,3016,3036,3072,3106,3121,3122,3155,3159,3620,3026,3030,3050,3070,3083,3088,3109,3014,3019,3025,3028,3033,3059,3065,3084,3092,3096,3104,3110,3120,3012,3018,3021,3024,3027,3039,3040,3052,3056,3061,3062,3069…	93.2	71.6	100	50	2016
262	3	2	2	LomeCom	40_2016	54	48	5	34	2	5	3	3077,3081,3098,3107,3282,3044,3045,3082,3087,3091,3100,3101,3103,3108,3114,3115,3118,3119,3124,3127,3144,3146,3160,3252,3331,3034,3058,3060,3089,3095,3099,3112,3123,3011,3037,3051,3068,3076,3113,3016,3036,3072,3106,3121,3122,3155,3159,3620	88.9	63	100	100	2016
263	4	2	2	Savanes	40_2016	94	90	5	72	3	5	1	3026,3030,3050,3070,3083,3088,3109,3014,3019,3025,3028,3033,3059,3065,3084,3092,3096,3104,3110,3120,3012,3018,3021,3024,3027,3039,3040,3052,3056,3061,3062,3069,3075,3079,3080,3093,3094,3105,3111,3141,3142,3143,3150,3013,3031,3035,3041,3042,3043,3046,3049,3055,3064,3078,3116,3126,3145,3149,3154,3157,3183,3015,3017,3020,3022,3023,3029,3032,3038,3047,3048,3053,3054,3057,3063,3066,3067,3071,3073,3085…	95.7	76.6	100	33.3	2016
264	5	3	3	District1	40_2016	6	5	NA	4	NA	4	0	3077,3081,3098,3107,3282	83.3	66.7	80	0	2016
265	12	3	3	District2	40_2016	25	20	NA	13	NA	17	0	3044,3045,3082,3087,3091,3100,3101,3103,3108,3114,3115,3118,3119,3124,3127,3144,3146,3160,3252,3331	80	52	85	0	2016
266	45	3	3	District3	40_2016	8	8	NA	7	NA	8	0	3034,3058,3060,3089,3095,3099,3112,3123	100	87.5	100	0	2016
267	55	3	3	District4	40_2016	6	6	NA	6	NA	6	5	3011,3037,3051,3068,3076,3113	100	100	100	83.3	2016
268	62	3	3	District5	40_2016	9	9	NA	4	NA	8	6	3016,3036,3072,3106,3121,3122,3155,3159,3620	100	44.4	88.9	100	2016
269	78	3	4	Cinkasse	40_2016	7	7	NA	7	NA	7	7	3026,3030,3050,3070,3083,3088,3109	100	100	100	100	2016
270	86	3	4	Kpendjal	40_2016	14	13	NA	12	NA	13	0	3014,3019,3025,3028,3033,3059,3065,3084,3092,3096,3104,3110,3120	92.9	85.7	100	0	2016
271	101	3	4	Oti	40_2016	23	23	NA	19	NA	23	19	3012,3018,3021,3024,3027,3039,3040,3052,3056,3061,3062,3069,3075,3079,3080,3093,3094,3105,3111,3141,3142,3143,3150	100	82.6	100	100	2016
272	125	3	4	Tandjaore	40_2016	20	18	NA	12	NA	18	0	3013,3031,3035,3041,3042,3043,3046,3049,3055,3064,3078,3116,3126,3145,3149,3154,3157,3183	90	60	100	0	2016
273	146	3	4	Tone	40_2016	30	29	NA	22	NA	29	21	3015,3017,3020,3022,3023,3029,3032,3038,3047,3048,3053,3054,3057,3063,3066,3067,3071,3073,3085,3086,3090,3117,3140,3153,3194,3313,3328,3378,3470	96.7	73.3	100	95.5	2016
274	2	1	1	Togo	41_2016	148	135	2	101	0	0	0	3185,3238,3247,3281,3172,3217,3218,3229,3236,3244,3253,3254,3255,3256,3266,3269,3270,3277,3280,3303,3309,3311,3330,3223,3251,3258,3259,3262,3291,3301,3451,3164,3221,3228,3265,3268,3273,3176,3204,3233,3234,3261,3263,3278,3306,5195,3198,3206,3219,3231,3264,3275,3285,3169,3174,3177,3201,3207,3222,3230,3232,3237,3243,3248,3302,3305,3166,3173,3175,3182,3187,3192,3199,3202,3203,3210,3214,3220,3226,3227…	91.2	68.2	0	NA	2016
275	3	2	2	LomeCom	41_2016	54	46	5	33	2	4	0	3185,3238,3247,3281,3172,3217,3218,3229,3236,3244,3253,3254,3255,3256,3266,3269,3270,3277,3280,3303,3309,3311,3330,3223,3251,3258,3259,3262,3291,3301,3451,3164,3221,3228,3265,3268,3273,3176,3204,3233,3234,3261,3263,3278,3306,5195	85.2	61.1	80	0	2016
276	4	2	2	Savanes	41_2016	94	89	5	68	4	5	0	3198,3206,3219,3231,3264,3275,3285,3169,3174,3177,3201,3207,3222,3230,3232,3237,3243,3248,3302,3305,3166,3173,3175,3182,3187,3192,3199,3202,3203,3210,3214,3220,3226,3227,3239,3257,3271,3286,3298,3308,3318,3338,3165,3167,3171,3180,3181,3184,3190,3193,3195,3197,3209,3212,3216,3241,3272,3279,3283,3299,3168,3170,3178,3179,3186,3188,3189,3191,3196,3200,3205,3208,3211,3213,3215,3224,3225,3240,3260,3267…	94.7	72.3	100	0	2016
277	5	3	3	District1	41_2016	6	4	NA	3	NA	4	0	3185,3238,3247,3281	66.7	50	100	0	2016
278	12	3	3	District2	41_2016	25	19	NA	13	NA	18	0	3172,3217,3218,3229,3236,3244,3253,3254,3255,3256,3266,3269,3270,3277,3280,3303,3309,3311,3330	76	52	94.7	0	2016
279	45	3	3	District3	41_2016	8	8	NA	5	NA	8	0	3223,3251,3258,3259,3262,3291,3301,3451	100	62.5	100	0	2016
280	55	3	3	District4	41_2016	6	6	NA	6	NA	6	6	3164,3221,3228,3265,3268,3273	100	100	100	100	2016
281	62	3	3	District5	41_2016	9	9	NA	6	NA	8	7	3176,3204,3233,3234,3261,3263,3278,3306,5195	100	66.7	88.9	100	2016
282	78	3	4	Cinkasse	41_2016	7	7	NA	5	NA	7	7	3198,3206,3219,3231,3264,3275,3285	100	71.4	100	100	2016
283	86	3	4	Kpendjal	41_2016	14	13	NA	11	NA	13	11	3169,3174,3177,3201,3207,3222,3230,3232,3237,3243,3248,3302,3305	92.9	78.6	100	100	2016
284	101	3	4	Oti	41_2016	23	22	NA	17	NA	22	0	3166,3173,3175,3182,3187,3192,3199,3202,3203,3210,3214,3220,3226,3227,3239,3257,3271,3286,3298,3308,3318,3338	95.7	73.9	100	0	2016
285	125	3	4	Tandjaore	41_2016	20	18	NA	15	NA	18	17	3165,3167,3171,3180,3181,3184,3190,3193,3195,3197,3209,3212,3216,3241,3272,3279,3283,3299	90	75	100	100	2016
286	146	3	4	Tone	41_2016	30	29	NA	20	NA	29	19	3168,3170,3178,3179,3186,3188,3189,3191,3196,3200,3205,3208,3211,3213,3215,3224,3225,3240,3260,3267,3284,3287,3300,3310,3317,3323,3369,3442,3445	96.7	66.7	100	95	2016
287	2	1	1	Togo	42_2016	148	136	2	109	0	0	0	3395,3420,3456,3457,3481,3347,3366,3384,3396,3399,3408,3413,3425,3426,3436,3443,3447,3454,3461,3465,3467,3471,3477,3480,3485,3350,3379,3430,3432,3450,3464,3469,3488,3362,3390,3419,3440,3472,3342,3429,3439,3444,3449,3452,3453,3486,5197,3332,3374,3375,3406,3416,3460,3466,3341,3343,3351,3367,3371,3386,3423,3435,3437,3448,3463,3475,3476,3333,3339,3340,3346,3352,3353,3356,3364,3372,3373,3376,3377,3380…	91.9	73.6	0	NA	2016
288	3	2	2	LomeCom	42_2016	54	47	5	31	3	4	0	3395,3420,3456,3457,3481,3347,3366,3384,3396,3399,3408,3413,3425,3426,3436,3443,3447,3454,3461,3465,3467,3471,3477,3480,3485,3350,3379,3430,3432,3450,3464,3469,3488,3362,3390,3419,3440,3472,3342,3429,3439,3444,3449,3452,3453,3486,5197	87	57.4	80	0	2016
289	4	2	2	Savanes	42_2016	94	89	5	78	3	4	0	3332,3374,3375,3406,3416,3460,3466,3341,3343,3351,3367,3371,3386,3423,3435,3437,3448,3463,3475,3476,3333,3339,3340,3346,3352,3353,3356,3364,3372,3373,3376,3377,3380,3381,3388,3389,3398,3407,3418,3431,3434,3455,3468,3334,3335,3336,3354,3358,3360,3363,3368,3383,3392,3405,3409,3422,3433,3458,3473,3489,3337,3345,3348,3349,3355,3357,3359,3361,3365,3370,3382,3387,3391,3397,3400,3401,3402,3410,3412,3414…	94.7	83	80	0	2016
290	5	3	3	District1	42_2016	6	5	NA	2	NA	4	0	3395,3420,3456,3457,3481	83.3	33.3	80	0	2016
291	12	3	3	District2	42_2016	25	20	NA	13	NA	19	15	3347,3366,3384,3396,3399,3408,3413,3425,3426,3436,3443,3447,3454,3461,3465,3467,3471,3477,3480,3485	80	52	95	100	2016
292	45	3	3	District3	42_2016	8	8	NA	5	NA	8	0	3350,3379,3430,3432,3450,3464,3469,3488	100	62.5	100	0	2016
293	55	3	3	District4	42_2016	6	5	NA	4	NA	5	4	3362,3390,3419,3440,3472	83.3	66.7	100	100	2016
294	62	3	3	District5	42_2016	9	9	NA	7	NA	7	6	3342,3429,3439,3444,3449,3452,3453,3486,5197	100	77.8	77.8	85.7	2016
295	78	3	4	Cinkasse	42_2016	7	7	NA	5	NA	7	6	3332,3374,3375,3406,3416,3460,3466	100	71.4	100	100	2016
296	86	3	4	Kpendjal	42_2016	14	13	NA	10	NA	13	0	3341,3343,3351,3367,3371,3386,3423,3435,3437,3448,3463,3475,3476	92.9	71.4	100	0	2016
297	101	3	4	Oti	42_2016	23	23	NA	22	NA	22	20	3333,3339,3340,3346,3352,3353,3356,3364,3372,3373,3376,3377,3380,3381,3388,3389,3398,3407,3418,3431,3434,3455,3468	100	95.7	95.7	90.9	2016
298	125	3	4	Tandjaore	42_2016	20	17	NA	14	NA	16	0	3334,3335,3336,3354,3358,3360,3363,3368,3383,3392,3405,3409,3422,3433,3458,3473,3489	85	70	94.1	0	2016
299	146	3	4	Tone	42_2016	30	29	NA	27	NA	28	25	3337,3345,3348,3349,3355,3357,3359,3361,3365,3370,3382,3387,3391,3397,3400,3401,3402,3410,3412,3414,3415,3417,3424,3427,3428,3438,3441,3479,3487	96.7	90	96.6	92.6	2016
300	2	1	1	Togo	43_2016	148	136	2	108	0	0	0	3522,3535,3573,3593,3774,3528,3543,3558,3559,3575,3590,3600,3601,3603,3605,3608,3617,3623,3624,3638,3758,3807,4004,4465,3539,3568,3581,3588,3599,3606,3607,4016,3492,3498,3577,3579,3587,3592,3503,3534,3583,3596,3614,3618,5198,3490,3494,3505,3553,3565,3604,3610,3491,3495,3502,3521,3532,3536,3547,3556,3562,3566,3567,3612,3677,3493,3499,3500,3501,3508,3510,3518,3523,3527,3529,3530,3545,3548,3551,3552…	91.9	73	0	NA	2016
301	3	2	2	LomeCom	43_2016	54	45	5	27	2	4	0	3522,3535,3573,3593,3774,3528,3543,3558,3559,3575,3590,3600,3601,3603,3605,3608,3617,3623,3624,3638,3758,3807,4004,4465,3539,3568,3581,3588,3599,3606,3607,4016,3492,3498,3577,3579,3587,3592,3503,3534,3583,3596,3614,3618,5198	83.3	50	80	0	2016
302	4	2	2	Savanes	43_2016	94	91	5	81	2	4	0	3490,3494,3505,3553,3565,3604,3610,3491,3495,3502,3521,3532,3536,3547,3556,3562,3566,3567,3612,3677,3493,3499,3500,3501,3508,3510,3518,3523,3527,3529,3530,3545,3548,3551,3552,3561,3564,3570,3571,3578,3594,3609,3622,3497,3506,3509,3514,3515,3520,3525,3537,3549,3555,3563,3569,3576,3580,3585,3586,3598,3615,3619,3496,3504,3507,3511,3512,3513,3516,3517,3519,3524,3526,3531,3533,3538,3540,3541,3542,3544…	96.8	86.2	80	0	2016
303	5	3	3	District1	43_2016	6	5	NA	4	NA	5	0	3522,3535,3573,3593,3774	83.3	66.7	100	0	2016
304	12	3	3	District2	43_2016	25	19	NA	8	NA	16	7	3528,3543,3558,3559,3575,3590,3600,3601,3603,3605,3608,3617,3623,3624,3638,3758,3807,4004,4465	76	32	84.2	87.5	2016
305	45	3	3	District3	43_2016	8	8	NA	5	NA	8	0	3539,3568,3581,3588,3599,3606,3607,4016	100	62.5	100	0	2016
306	55	3	3	District4	43_2016	6	6	NA	6	NA	6	0	3492,3498,3577,3579,3587,3592	100	100	100	0	2016
307	62	3	3	District5	43_2016	9	7	NA	4	NA	5	4	3503,3534,3583,3596,3614,3618,5198	77.8	44.4	71.4	100	2016
308	78	3	4	Cinkasse	43_2016	7	7	NA	5	NA	6	5	3490,3494,3505,3553,3565,3604,3610	100	71.4	85.7	100	2016
309	86	3	4	Kpendjal	43_2016	14	13	NA	11	NA	13	0	3491,3495,3502,3521,3532,3536,3547,3556,3562,3566,3567,3612,3677	92.9	78.6	100	0	2016
310	101	3	4	Oti	43_2016	23	23	NA	21	NA	20	0	3493,3499,3500,3501,3508,3510,3518,3523,3527,3529,3530,3545,3548,3551,3552,3561,3564,3570,3571,3578,3594,3609,3622	100	91.3	87	0	2016
311	125	3	4	Tandjaore	43_2016	20	19	NA	17	NA	18	0	3497,3506,3509,3514,3515,3520,3525,3537,3549,3555,3563,3569,3576,3580,3585,3586,3598,3615,3619	95	85	94.7	0	2016
312	146	3	4	Tone	43_2016	30	29	NA	27	NA	29	27	3496,3504,3507,3511,3512,3513,3516,3517,3519,3524,3526,3531,3533,3538,3540,3541,3542,3544,3546,3550,3554,3560,3572,3574,3582,3589,3591,3629,3776	96.7	90	100	100	2016
313	2	1	1	Togo	44_2016	148	136	2	111	1	1	0	3658,3668,3719,3775,3651,3674,3682,3685,3690,3705,3708,3711,3712,3729,3730,3751,3753,3759,3762,3766,3816,3988,4047,4466,3703,3721,3723,3741,3756,3757,3818,3640,3676,3700,3715,3736,3747,3656,3678,3696,3718,3740,3752,3754,4053,5201,3643,3670,3681,3707,3749,3755,3765,3639,3655,3662,3665,3675,3679,3693,3699,3725,3739,3743,3744,3746,3644,3645,3646,3647,3650,3652,3660,3661,3663,3672,3684,3689,3695,3701…	91.9	75	50	0	2016
314	3	2	2	LomeCom	44_2016	54	46	5	33	2	4	0	3658,3668,3719,3775,3651,3674,3682,3685,3690,3705,3708,3711,3712,3729,3730,3751,3753,3759,3762,3766,3816,3988,4047,4466,3703,3721,3723,3741,3756,3757,3818,3640,3676,3700,3715,3736,3747,3656,3678,3696,3718,3740,3752,3754,4053,5201	85.2	61.1	80	0	2016
315	4	2	2	Savanes	44_2016	94	90	5	78	3	5	3	3643,3670,3681,3707,3749,3755,3765,3639,3655,3662,3665,3675,3679,3693,3699,3725,3739,3743,3744,3746,3644,3645,3646,3647,3650,3652,3660,3661,3663,3672,3684,3689,3695,3701,3704,3706,3716,3717,3731,3732,3760,3764,3773,3642,3648,3657,3664,3680,3686,3691,3724,3734,3738,3745,3750,3770,3778,3780,3781,3782,3797,3641,3649,3653,3654,3659,3666,3667,3669,3671,3673,3683,3687,3688,3692,3694,3697,3698,3702,3709…	95.7	83	100	100	2016
316	5	3	3	District1	44_2016	6	4	NA	3	NA	3	0	3658,3668,3719,3775	66.7	50	75	0	2016
317	12	3	3	District2	44_2016	25	20	NA	13	NA	18	14	3651,3674,3682,3685,3690,3705,3708,3711,3712,3729,3730,3751,3753,3759,3762,3766,3816,3988,4047,4466	80	52	90	100	2016
318	45	3	3	District3	44_2016	8	7	NA	4	NA	7	6	3703,3721,3723,3741,3756,3757,3818	87.5	50	100	100	2016
319	55	3	3	District4	44_2016	6	6	NA	6	NA	6	0	3640,3676,3700,3715,3736,3747	100	100	100	0	2016
320	62	3	3	District5	44_2016	9	9	NA	7	NA	7	0	3656,3678,3696,3718,3740,3752,3754,4053,5201	100	77.8	77.8	0	2016
321	78	3	4	Cinkasse	44_2016	7	7	NA	5	NA	7	6	3643,3670,3681,3707,3749,3755,3765	100	71.4	100	100	2016
322	86	3	4	Kpendjal	44_2016	14	13	NA	13	NA	13	8	3639,3655,3662,3665,3675,3679,3693,3699,3725,3739,3743,3744,3746	92.9	92.9	100	61.5	2016
323	101	3	4	Oti	44_2016	23	23	NA	20	NA	22	0	3644,3645,3646,3647,3650,3652,3660,3661,3663,3672,3684,3689,3695,3701,3704,3706,3716,3717,3731,3732,3760,3764,3773	100	87	95.7	0	2016
324	125	3	4	Tandjaore	44_2016	20	18	NA	12	NA	17	0	3642,3648,3657,3664,3680,3686,3691,3724,3734,3738,3745,3750,3770,3778,3780,3781,3782,3797	90	60	94.4	0	2016
325	146	3	4	Tone	44_2016	30	29	NA	28	NA	29	17	3641,3649,3653,3654,3659,3666,3667,3669,3671,3673,3683,3687,3688,3692,3694,3697,3698,3702,3709,3713,3714,3720,3722,3726,3733,3735,3742,3748,3768	96.7	93.3	100	60.7	2016
326	2	1	1	Togo	45_2016	148	139	2	0	0	0	0	3787,3830,3832,3833,4138,3805,3806,3808,3809,3811,3813,3821,3825,3869,3932,3977,3979,3986,3989,3990,3995,4048,4174,4188,4189,4467,3810,3812,3814,3815,3817,3819,3820,3852,3879,3944,3953,3955,4192,3842,3864,3907,3922,4045,4190,4191,4193,5202,3837,3893,3949,3966,3978,3996,4014,3840,3841,3848,3859,3873,3898,3905,3952,3963,3969,4010,4031,4033,3785,3838,3839,3845,3849,3850,3862,3870,3881,3899,3917,3946…	93.9	0	0	NA	2016
327	3	2	2	LomeCom	45_2016	54	48	5	0	0	5	0	3787,3830,3832,3833,4138,3805,3806,3808,3809,3811,3813,3821,3825,3869,3932,3977,3979,3986,3989,3990,3995,4048,4174,4188,4189,4467,3810,3812,3814,3815,3817,3819,3820,3852,3879,3944,3953,3955,4192,3842,3864,3907,3922,4045,4190,4191,4193,5202	88.9	0	100	NA	2016
328	4	2	2	Savanes	45_2016	94	91	5	0	0	4	0	3837,3893,3949,3966,3978,3996,4014,3840,3841,3848,3859,3873,3898,3905,3952,3963,3969,4010,4031,4033,3785,3838,3839,3845,3849,3850,3862,3870,3881,3899,3917,3946,4032,4034,4058,4129,4183,4184,4185,4186,4187,4308,4345,3786,3790,3791,3792,3793,3794,3795,3796,3798,3799,3800,3803,3804,3856,3908,4008,4012,4049,3784,3788,3789,3801,3802,3823,3824,3826,3827,3828,3829,3831,3834,3835,3836,3844,3876,3909,3973…	96.8	0	80	NA	2016
329	5	3	3	District1	45_2016	6	5	NA	0	NA	5	0	3787,3830,3832,3833,4138	83.3	0	100	NA	2016
330	12	3	3	District2	45_2016	25	21	NA	0	NA	21	0	3805,3806,3808,3809,3811,3813,3821,3825,3869,3932,3977,3979,3986,3989,3990,3995,4048,4174,4188,4189,4467	84	0	100	NA	2016
331	45	3	3	District3	45_2016	8	7	NA	0	NA	7	0	3810,3812,3814,3815,3817,3819,3820	87.5	0	100	NA	2016
332	55	3	3	District4	45_2016	6	6	NA	0	NA	5	0	3852,3879,3944,3953,3955,4192	100	0	83.3	NA	2016
333	62	3	3	District5	45_2016	9	9	NA	0	NA	8	0	3842,3864,3907,3922,4045,4190,4191,4193,5202	100	0	88.9	NA	2016
334	78	3	4	Cinkasse	45_2016	7	7	NA	0	NA	6	0	3837,3893,3949,3966,3978,3996,4014	100	0	85.7	NA	2016
335	86	3	4	Kpendjal	45_2016	14	13	NA	0	NA	13	0	3840,3841,3848,3859,3873,3898,3905,3952,3963,3969,4010,4031,4033	92.9	0	100	NA	2016
336	101	3	4	Oti	45_2016	23	23	NA	0	NA	23	0	3785,3838,3839,3845,3849,3850,3862,3870,3881,3899,3917,3946,4032,4034,4058,4129,4183,4184,4185,4186,4187,4308,4345	100	0	100	NA	2016
337	125	3	4	Tandjaore	45_2016	20	18	NA	0	NA	17	0	3786,3790,3791,3792,3793,3794,3795,3796,3798,3799,3800,3803,3804,3856,3908,4008,4012,4049	90	0	94.4	NA	2016
338	146	3	4	Tone	45_2016	30	30	NA	0	NA	28	0	3784,3788,3789,3801,3802,3823,3824,3826,3827,3828,3829,3831,3834,3835,3836,3844,3876,3909,3973,4023,4035,4036,4037,4038,4039,4040,4041,4042,4043,4112	100	0	93.3	NA	2016
339	2	1	1	Togo	46_2016	148	137	2	94	0	0	0	3923,4029,4044,4136,4137,3871,3915,3926,3929,3934,3938,3951,3961,3962,3971,3976,3991,3992,3999,4003,4013,4046,4055,4469,4525,4646,3910,3931,3933,3956,3957,3987,4018,4057,3853,3878,3939,3940,3943,3954,3865,3906,3912,3925,3960,3964,4007,5204,3892,3895,3901,3950,3970,3974,3982,3858,3866,3877,3897,3900,3904,3941,3947,3959,3968,4011,4017,4021,3851,3854,3863,3874,3890,3891,3896,3902,3916,3918,3919,3937…	92.6	63.5	0	NA	2016
340	3	2	2	LomeCom	46_2016	54	48	5	29	2	5	0	3923,4029,4044,4136,4137,3871,3915,3926,3929,3934,3938,3951,3961,3962,3971,3976,3991,3992,3999,4003,4013,4046,4055,4469,4525,4646,3910,3931,3933,3956,3957,3987,4018,4057,3853,3878,3939,3940,3943,3954,3865,3906,3912,3925,3960,3964,4007,5204	88.9	53.7	100	0	2016
341	4	2	2	Savanes	46_2016	94	89	5	65	3	4	0	3892,3895,3901,3950,3970,3974,3982,3858,3866,3877,3897,3900,3904,3941,3947,3959,3968,4011,4017,4021,3851,3854,3863,3874,3890,3891,3896,3902,3916,3918,3919,3937,3945,3967,3975,3980,3998,4002,4015,4145,4312,4333,3855,3857,3860,3884,3886,3889,3911,3913,3928,3936,3965,3972,3981,3985,3997,4005,4009,4022,3861,3867,3868,3872,3875,3880,3882,3883,3885,3887,3888,3894,3903,3914,3920,3921,3924,3927,3930,3935…	94.7	69.1	80	0	2016
342	5	3	3	District1	46_2016	6	5	NA	1	NA	4	0	3923,4029,4044,4136,4137	83.3	16.7	80	0	2016
343	12	3	3	District2	46_2016	25	21	NA	11	NA	19	3	3871,3915,3926,3929,3934,3938,3951,3961,3962,3971,3976,3991,3992,3999,4003,4013,4046,4055,4469,4525,4646	84	44	90.5	27.3	2016
344	45	3	3	District3	46_2016	8	8	NA	5	NA	8	0	3910,3931,3933,3956,3957,3987,4018,4057	100	62.5	100	0	2016
345	55	3	3	District4	46_2016	6	6	NA	6	NA	6	6	3853,3878,3939,3940,3943,3954	100	100	100	100	2016
346	62	3	3	District5	46_2016	9	8	NA	6	NA	7	0	3865,3906,3912,3925,3960,3964,4007,5204	88.9	66.7	87.5	0	2016
347	78	3	4	Cinkasse	46_2016	7	7	NA	6	NA	7	7	3892,3895,3901,3950,3970,3974,3982	100	85.7	100	100	2016
348	86	3	4	Kpendjal	46_2016	14	13	NA	10	NA	13	0	3858,3866,3877,3897,3900,3904,3941,3947,3959,3968,4011,4017,4021	92.9	71.4	100	0	2016
349	101	3	4	Oti	46_2016	23	22	NA	16	NA	22	0	3851,3854,3863,3874,3890,3891,3896,3902,3916,3918,3919,3937,3945,3967,3975,3980,3998,4002,4015,4145,4312,4333	95.7	69.6	100	0	2016
350	125	3	4	Tandjaore	46_2016	20	18	NA	12	NA	15	12	3855,3857,3860,3884,3886,3889,3911,3913,3928,3936,3965,3972,3981,3985,3997,4005,4009,4022	90	60	83.3	100	2016
351	146	3	4	Tone	46_2016	30	29	NA	21	NA	29	11	3861,3867,3868,3872,3875,3880,3882,3883,3885,3887,3888,3894,3903,3914,3920,3921,3924,3927,3930,3935,3948,4001,4027,4028,4030,4054,4111,4163,4320	96.7	70	100	52.4	2016
352	2	1	1	Togo	47_2016	148	128	2	94	0	0	0	4122,4125,4134,4139,4159,4088,4096,4106,4120,4147,4153,4156,4167,4173,4177,4182,4326,4399,4471,4476,4527,4637,4645,4117,4315,4501,4510,4658,4673,6140,4063,4108,4118,4142,4143,4161,4062,4123,4158,4194,4393,5206,4061,4074,4086,4116,4130,4148,4155,4060,4067,4082,4091,4094,4113,4131,4152,4165,4170,4176,4178,4179,4064,4069,4071,4072,4073,4078,4092,4100,4101,4102,4104,4115,4121,4127,4128,4132,4140,4141…	86.5	63.5	0	NA	2016
353	3	2	2	LomeCom	47_2016	54	42	5	22	3	4	0	4122,4125,4134,4139,4159,4088,4096,4106,4120,4147,4153,4156,4167,4173,4177,4182,4326,4399,4471,4476,4527,4637,4645,4117,4315,4501,4510,4658,4673,6140,4063,4108,4118,4142,4143,4161,4062,4123,4158,4194,4393,5206	77.8	40.7	80	0	2016
354	4	2	2	Savanes	47_2016	94	86	5	72	2	5	0	4061,4074,4086,4116,4130,4148,4155,4060,4067,4082,4091,4094,4113,4131,4152,4165,4170,4176,4178,4179,4064,4069,4071,4072,4073,4078,4092,4100,4101,4102,4104,4115,4121,4127,4128,4132,4140,4141,4146,4307,4313,4341,4059,4066,4077,4079,4080,4081,4087,4093,4095,4099,4107,4124,4164,4166,4168,4065,4068,4070,4075,4076,4083,4084,4085,4089,4090,4097,4098,4103,4105,4109,4110,4114,4119,4126,4133,4135,4144,4150…	91.5	76.6	100	0	2016
355	5	3	3	District1	47_2016	6	5	NA	5	NA	5	0	4122,4125,4134,4139,4159	83.3	83.3	100	0	2016
356	12	3	3	District2	47_2016	25	18	NA	7	NA	18	8	4088,4096,4106,4120,4147,4153,4156,4167,4173,4177,4182,4326,4399,4471,4476,4527,4637,4645	72	28	100	100	2016
357	45	3	3	District3	47_2016	8	7	NA	1	NA	7	0	4117,4315,4501,4510,4658,4673,6140	87.5	12.5	100	0	2016
358	55	3	3	District4	47_2016	6	6	NA	6	NA	5	5	4063,4108,4118,4142,4143,4161	100	100	83.3	83.3	2016
359	62	3	3	District5	47_2016	9	6	NA	3	NA	5	2	4062,4123,4158,4194,4393,5206	66.7	33.3	83.3	66.7	2016
360	78	3	4	Cinkasse	47_2016	7	7	NA	7	NA	7	6	4061,4074,4086,4116,4130,4148,4155	100	100	100	85.7	2016
361	86	3	4	Kpendjal	47_2016	14	13	NA	8	NA	13	3	4060,4067,4082,4091,4094,4113,4131,4152,4165,4170,4176,4178,4179	92.9	57.1	100	37.5	2016
362	101	3	4	Oti	47_2016	23	22	NA	19	NA	22	0	4064,4069,4071,4072,4073,4078,4092,4100,4101,4102,4104,4115,4121,4127,4128,4132,4140,4141,4146,4307,4313,4341	95.7	82.6	100	0	2016
363	125	3	4	Tandjaore	47_2016	20	15	NA	12	NA	14	0	4059,4066,4077,4079,4080,4081,4087,4093,4095,4099,4107,4124,4164,4166,4168	75	60	93.3	0	2016
364	146	3	4	Tone	47_2016	30	29	NA	26	NA	29	0	4065,4068,4070,4075,4076,4083,4084,4085,4089,4090,4097,4098,4103,4105,4109,4110,4114,4119,4126,4133,4135,4144,4150,4151,4154,4160,4162,4175,4324	96.7	86.7	100	0	2016
365	2	1	1	Togo	48_2016	148	134	2	90	0	0	0	4281,4283,4294,4295,4325,4224,4232,4268,4270,4271,4284,4292,4298,4300,4310,4359,4425,4472,4474,4499,4504,4506,4528,4638,4644,4266,4316,4319,4502,4508,4661,4674,6141,4229,4255,4272,4276,4277,4357,4204,4260,4323,4358,4394,4489,4783,5208,4209,4220,4227,4243,4256,4301,4317,4203,4223,4228,4237,4238,4249,4250,4252,4262,4278,4291,4302,4512,4205,4207,4208,4210,4212,4213,4214,4215,4216,4222,4233,4242,4253…	90.5	60.8	0	NA	2016
366	3	2	2	LomeCom	48_2016	54	47	5	17	2	3	0	4281,4283,4294,4295,4325,4224,4232,4268,4270,4271,4284,4292,4298,4300,4310,4359,4425,4472,4474,4499,4504,4506,4528,4638,4644,4266,4316,4319,4502,4508,4661,4674,6141,4229,4255,4272,4276,4277,4357,4204,4260,4323,4358,4394,4489,4783,5208	87	31.5	60	0	2016
367	4	2	2	Savanes	48_2016	94	87	5	73	4	5	0	4209,4220,4227,4243,4256,4301,4317,4203,4223,4228,4237,4238,4249,4250,4252,4262,4278,4291,4302,4512,4205,4207,4208,4210,4212,4213,4214,4215,4216,4222,4233,4242,4253,4257,4263,4267,4274,4286,4288,4314,4331,4198,4199,4218,4225,4241,4244,4245,4246,4248,4251,4273,4280,4289,4309,4322,4416,4676,4206,4211,4217,4219,4221,4226,4230,4231,4234,4235,4236,4239,4240,4247,4254,4258,4259,4261,4264,4265,4269,4275…	92.6	77.7	100	0	2016
368	5	3	3	District1	48_2016	6	5	NA	2	NA	5	0	4281,4283,4294,4295,4325	83.3	33.3	100	0	2016
369	12	3	3	District2	48_2016	25	20	NA	7	NA	18	0	4224,4232,4268,4270,4271,4284,4292,4298,4300,4310,4359,4425,4472,4474,4499,4504,4506,4528,4638,4644	80	28	90	0	2016
370	45	3	3	District3	48_2016	8	8	NA	1	NA	8	0	4266,4316,4319,4502,4508,4661,4674,6141	100	12.5	100	0	2016
371	55	3	3	District4	48_2016	6	6	NA	5	NA	5	4	4229,4255,4272,4276,4277,4357	100	83.3	83.3	80	2016
372	62	3	3	District5	48_2016	9	8	NA	2	NA	8	2	4204,4260,4323,4358,4394,4489,4783,5208	88.9	22.2	100	100	2016
373	78	3	4	Cinkasse	48_2016	7	7	NA	5	NA	6	5	4209,4220,4227,4243,4256,4301,4317	100	71.4	85.7	100	2016
374	86	3	4	Kpendjal	48_2016	14	13	NA	11	NA	13	11	4203,4223,4228,4237,4238,4249,4250,4252,4262,4278,4291,4302,4512	92.9	78.6	100	100	2016
375	101	3	4	Oti	48_2016	23	21	NA	19	NA	21	16	4205,4207,4208,4210,4212,4213,4214,4215,4216,4222,4233,4242,4253,4257,4263,4267,4274,4286,4288,4314,4331	91.3	82.6	100	84.2	2016
376	125	3	4	Tandjaore	48_2016	20	17	NA	13	NA	13	11	4198,4199,4218,4225,4241,4244,4245,4246,4248,4251,4273,4280,4289,4309,4322,4416,4676	85	65	76.5	84.6	2016
377	146	3	4	Tone	48_2016	30	29	NA	25	NA	29	0	4206,4211,4217,4219,4221,4226,4230,4231,4234,4235,4236,4239,4240,4247,4254,4258,4259,4261,4264,4265,4269,4275,4279,4287,4290,4299,4321,4330,4812	96.7	83.3	100	0	2016
378	2	1	1	Togo	49_2016	148	131	2	96	0	0	0	4447,4495,4433,4434,4439,4456,4461,4470,4475,4477,4480,4488,4492,4498,4500,4505,4526,4639,4643,4648,4409,4441,4450,4473,4503,4509,4529,4662,4371,4411,4449,4454,4457,4386,4395,4418,4451,4482,4487,4490,5212,4362,4382,4405,4413,4462,4468,4479,4363,4365,4367,4389,4390,4415,4423,4427,4445,4458,4483,4485,4511,4369,4370,4372,4374,4378,4383,4388,4392,4401,4403,4406,4410,4412,4422,4424,4431,4432,4437,4452…	88.5	64.9	0	NA	2016
379	3	2	2	LomeCom	49_2016	54	41	5	22	1	5	0	4447,4495,4433,4434,4439,4456,4461,4470,4475,4477,4480,4488,4492,4498,4500,4505,4526,4639,4643,4648,4409,4441,4450,4473,4503,4509,4529,4662,4371,4411,4449,4454,4457,4386,4395,4418,4451,4482,4487,4490,5212	75.9	40.7	100	0	2016
380	4	2	2	Savanes	49_2016	94	90	5	74	2	4	0	4362,4382,4405,4413,4462,4468,4479,4363,4365,4367,4389,4390,4415,4423,4427,4445,4458,4483,4485,4511,4369,4370,4372,4374,4378,4383,4388,4392,4401,4403,4406,4410,4412,4422,4424,4431,4432,4437,4452,4453,4481,4514,4515,4364,4373,4375,4376,4379,4381,4398,4400,4417,4419,4421,4426,4428,4444,4455,4491,4493,4677,4366,4368,4377,4380,4384,4385,4387,4391,4396,4397,4402,4404,4407,4408,4429,4430,4435,4436,4438…	95.7	78.7	80	0	2016
381	5	3	3	District1	49_2016	6	2	NA	1	NA	2	0	4447,4495	33.3	16.7	100	0	2016
382	12	3	3	District2	49_2016	25	18	NA	8	NA	15	0	4433,4434,4439,4456,4461,4470,4475,4477,4480,4488,4492,4498,4500,4505,4526,4639,4643,4648	72	32	83.3	0	2016
383	45	3	3	District3	49_2016	8	8	NA	4	NA	8	0	4409,4441,4450,4473,4503,4509,4529,4662	100	50	100	0	2016
384	55	3	3	District4	49_2016	6	5	NA	5	NA	4	4	4371,4411,4449,4454,4457	83.3	83.3	80	80	2016
385	62	3	3	District5	49_2016	9	8	NA	4	NA	7	0	4386,4395,4418,4451,4482,4487,4490,5212	88.9	44.4	87.5	0	2016
386	78	3	4	Cinkasse	49_2016	7	7	NA	6	NA	7	0	4362,4382,4405,4413,4462,4468,4479	100	85.7	100	0	2016
387	86	3	4	Kpendjal	49_2016	14	13	NA	10	NA	13	9	4363,4365,4367,4389,4390,4415,4423,4427,4445,4458,4483,4485,4511	92.9	71.4	100	90	2016
388	101	3	4	Oti	49_2016	23	23	NA	20	NA	23	11	4369,4370,4372,4374,4378,4383,4388,4392,4401,4403,4406,4410,4412,4422,4424,4431,4432,4437,4452,4453,4481,4514,4515	100	87	100	55	2016
389	125	3	4	Tandjaore	49_2016	20	18	NA	15	NA	15	0	4364,4373,4375,4376,4379,4381,4398,4400,4417,4419,4421,4426,4428,4444,4455,4491,4493,4677	90	75	83.3	0	2016
390	146	3	4	Tone	49_2016	30	29	NA	23	NA	28	0	4366,4368,4377,4380,4384,4385,4387,4391,4396,4397,4402,4404,4407,4408,4429,4430,4435,4436,4438,4440,4442,4443,4448,4478,4484,4496,4507,4523,4813	96.7	76.7	96.6	0	2016
391	2	1	1	Togo	50_2016	148	131	2	100	0	0	0	4617,4656,4660,4670,4566,4580,4584,4593,4594,4596,4607,4609,4625,4628,4629,4631,4633,4636,4640,4642,4649,4652,4554,4562,4598,4603,4620,4621,4641,4659,4536,4555,4601,4613,4614,4563,4565,4585,4611,4612,4616,4632,5214,4546,4550,4567,4578,4589,4624,4655,4533,4538,4545,4548,4559,4568,4581,4588,4602,4615,4627,4665,4820,4534,4537,4540,4541,4542,4553,4574,4576,4582,4595,4597,4600,4606,4608,4619,4630,4634…	88.5	67.6	0	NA	2016
392	3	2	2	LomeCom	50_2016	54	43	5	30	0	4	0	4617,4656,4660,4670,4566,4580,4584,4593,4594,4596,4607,4609,4625,4628,4629,4631,4633,4636,4640,4642,4649,4652,4554,4562,4598,4603,4620,4621,4641,4659,4536,4555,4601,4613,4614,4563,4565,4585,4611,4612,4616,4632,5214	79.6	55.6	80	NA	2016
393	4	2	2	Savanes	50_2016	94	88	5	70	3	5	0	4546,4550,4567,4578,4589,4624,4655,4533,4538,4545,4548,4559,4568,4581,4588,4602,4615,4627,4665,4820,4534,4537,4540,4541,4542,4553,4574,4576,4582,4595,4597,4600,4606,4608,4619,4630,4634,4651,4657,4663,4672,4746,4798,4531,4539,4543,4547,4549,4551,4572,4573,4577,4586,4599,4604,4635,4653,4654,4664,4671,4678,4532,4535,4544,4552,4556,4557,4558,4560,4561,4564,4569,4570,4571,4575,4579,4583,4587,4590,4591…	93.6	74.5	100	0	2016
394	5	3	3	District1	50_2016	6	4	NA	1	NA	4	0	4617,4656,4660,4670	66.7	16.7	100	0	2016
395	12	3	3	District2	50_2016	25	18	NA	12	NA	16	0	4566,4580,4584,4593,4594,4596,4607,4609,4625,4628,4629,4631,4633,4636,4640,4642,4649,4652	72	48	88.9	0	2016
396	45	3	3	District3	50_2016	8	8	NA	6	NA	8	0	4554,4562,4598,4603,4620,4621,4641,4659	100	75	100	0	2016
397	55	3	3	District4	50_2016	6	5	NA	5	NA	4	0	4536,4555,4601,4613,4614	83.3	83.3	80	0	2016
398	62	3	3	District5	50_2016	9	8	NA	6	NA	7	0	4563,4565,4585,4611,4612,4616,4632,5214	88.9	66.7	87.5	0	2016
399	78	3	4	Cinkasse	50_2016	7	7	NA	6	NA	6	5	4546,4550,4567,4578,4589,4624,4655	100	85.7	85.7	83.3	2016
400	86	3	4	Kpendjal	50_2016	14	13	NA	11	NA	13	11	4533,4538,4545,4548,4559,4568,4581,4588,4602,4615,4627,4665,4820	92.9	78.6	100	100	2016
401	101	3	4	Oti	50_2016	23	23	NA	16	NA	23	0	4534,4537,4540,4541,4542,4553,4574,4576,4582,4595,4597,4600,4606,4608,4619,4630,4634,4651,4657,4663,4672,4746,4798	100	69.6	100	0	2016
402	125	3	4	Tandjaore	50_2016	20	18	NA	12	NA	17	0	4531,4539,4543,4547,4549,4551,4572,4573,4577,4586,4599,4604,4635,4653,4654,4664,4671,4678	90	60	94.4	0	2016
403	146	3	4	Tone	50_2016	30	27	NA	25	NA	27	25	4532,4535,4544,4552,4556,4557,4558,4560,4561,4564,4569,4570,4571,4575,4579,4583,4587,4590,4591,4592,4605,4610,4618,4622,4626,4668,4814	90	83.3	100	100	2016
404	2	1	1	Togo	51_2016	148	133	2	103	0	0	0	4702,4751,4753,4802,4928,4693,4697,4711,4728,4734,4744,4750,4757,4758,4773,4778,4782,4804,4805,4817,4819,4827,4699,4716,4730,4767,4769,4772,4822,4831,4680,4683,4739,4745,4763,4776,4691,4704,4710,4712,4755,4765,4784,4803,5215,4700,4707,4713,4715,4735,4771,4810,4682,4706,4714,4717,4737,4742,4743,4752,4770,4774,4787,4818,4824,4684,4687,4688,4689,4695,4698,4703,4723,4727,4748,4760,4764,4766,4768,4775…	89.9	69.6	0	NA	2016
405	3	2	2	LomeCom	51_2016	54	45	5	34	2	4	0	4702,4751,4753,4802,4928,4693,4697,4711,4728,4734,4744,4750,4757,4758,4773,4778,4782,4804,4805,4817,4819,4827,4699,4716,4730,4767,4769,4772,4822,4831,4680,4683,4739,4745,4763,4776,4691,4704,4710,4712,4755,4765,4784,4803,5215	83.3	63	80	0	2016
406	4	2	2	Savanes	51_2016	94	88	5	69	4	5	0	4700,4707,4713,4715,4735,4771,4810,4682,4706,4714,4717,4737,4742,4743,4752,4770,4774,4787,4818,4824,4684,4687,4688,4689,4695,4698,4703,4723,4727,4748,4760,4764,4766,4768,4775,4780,4794,4796,4797,4808,4826,5088,4679,4694,4701,4705,4708,4709,4721,4724,4731,4738,4747,4754,4761,4777,4781,4815,4825,4681,4685,4686,4690,4692,4696,4718,4719,4720,4722,4725,4726,4729,4732,4733,4736,4740,4741,4749,4756,4762…	93.6	73.4	100	0	2016
407	5	3	3	District1	51_2016	6	5	NA	3	NA	5	0	4702,4751,4753,4802,4928	83.3	50	100	0	2016
408	12	3	3	District2	51_2016	25	17	NA	12	NA	15	0	4693,4697,4711,4728,4734,4744,4750,4757,4758,4773,4778,4782,4804,4805,4817,4819,4827	68	48	88.2	0	2016
409	45	3	3	District3	51_2016	8	8	NA	6	NA	8	6	4699,4716,4730,4767,4769,4772,4822,4831	100	75	100	100	2016
410	55	3	3	District4	51_2016	6	6	NA	6	NA	5	0	4680,4683,4739,4745,4763,4776	100	100	83.3	0	2016
411	62	3	3	District5	51_2016	9	9	NA	7	NA	8	6	4691,4704,4710,4712,4755,4765,4784,4803,5215	100	77.8	88.9	85.7	2016
412	78	3	4	Cinkasse	51_2016	7	7	NA	6	NA	7	5	4700,4707,4713,4715,4735,4771,4810	100	85.7	100	83.3	2016
413	86	3	4	Kpendjal	51_2016	14	13	NA	10	NA	12	10	4682,4706,4714,4717,4737,4742,4743,4752,4770,4774,4787,4818,4824	92.9	71.4	92.3	100	2016
414	101	3	4	Oti	51_2016	23	22	NA	16	NA	22	14	4684,4687,4688,4689,4695,4698,4703,4723,4727,4748,4760,4764,4766,4768,4775,4780,4794,4796,4797,4808,4826,5088	95.7	69.6	100	87.5	2016
415	125	3	4	Tandjaore	51_2016	20	17	NA	15	NA	16	0	4679,4694,4701,4705,4708,4709,4721,4724,4731,4738,4747,4754,4761,4777,4781,4815,4825	85	75	94.1	0	2016
416	146	3	4	Tone	51_2016	30	29	NA	22	NA	28	19	4681,4685,4686,4690,4692,4696,4718,4719,4720,4722,4725,4726,4729,4732,4733,4736,4740,4741,4749,4756,4762,4779,4795,4807,4809,4811,4816,4828,4829	96.7	73.3	96.6	86.4	2016
417	2	1	1	Togo	52_2016	148	130	2	67	0	0	0	4916,4927,4945,4948,4846,4874,4888,4893,4896,4897,4901,4924,4925,4938,4946,4949,4950,4953,4955,4960,5253,4866,4907,4917,4936,4947,4959,5101,4834,4886,4910,4918,4931,4957,4849,4857,4872,4887,4912,4941,4942,5079,5216,4847,4854,4879,4894,4899,4914,4932,4832,4838,4852,4855,4862,4864,4867,4880,4882,4929,4933,4940,4956,4835,4840,4841,4842,4850,4851,4858,4859,4860,4865,4868,4869,4870,4871,4881,4890,4895…	87.8	45.3	0	NA	2016
418	3	2	2	LomeCom	52_2016	54	43	5	13	1	3	0	4916,4927,4945,4948,4846,4874,4888,4893,4896,4897,4901,4924,4925,4938,4946,4949,4950,4953,4955,4960,5253,4866,4907,4917,4936,4947,4959,5101,4834,4886,4910,4918,4931,4957,4849,4857,4872,4887,4912,4941,4942,5079,5216	79.6	24.1	60	0	2016
419	4	2	2	Savanes	52_2016	94	87	5	54	1	4	0	4847,4854,4879,4894,4899,4914,4932,4832,4838,4852,4855,4862,4864,4867,4880,4882,4929,4933,4940,4956,4835,4840,4841,4842,4850,4851,4858,4859,4860,4865,4868,4869,4870,4871,4881,4890,4895,4898,4905,4911,4958,5245,4833,4837,4844,4845,4863,4885,4891,4892,4915,4919,4921,4923,4926,4930,4934,4951,4961,5107,4836,4839,4843,4848,4853,4856,4861,4873,4875,4876,4877,4878,4883,4884,4889,4902,4903,4904,4906,4909…	92.6	57.4	80	0	2016
420	5	3	3	District1	52_2016	6	4	NA	0	NA	4	0	4916,4927,4945,4948	66.7	0	100	NA	2016
421	12	3	3	District2	52_2016	25	17	NA	6	NA	16	0	4846,4874,4888,4893,4896,4897,4901,4924,4925,4938,4946,4949,4950,4953,4955,4960,5253	68	24	94.1	0	2016
422	45	3	3	District3	52_2016	8	7	NA	1	NA	6	0	4866,4907,4917,4936,4947,4959,5101	87.5	12.5	85.7	0	2016
423	55	3	3	District4	52_2016	6	6	NA	2	NA	3	0	4834,4886,4910,4918,4931,4957	100	33.3	50	0	2016
424	62	3	3	District5	52_2016	9	9	NA	4	NA	8	3	4849,4857,4872,4887,4912,4941,4942,5079,5216	100	44.4	88.9	75	2016
425	78	3	4	Cinkasse	52_2016	7	7	NA	4	NA	7	0	4847,4854,4879,4894,4899,4914,4932	100	57.1	100	0	2016
426	86	3	4	Kpendjal	52_2016	14	13	NA	9	NA	13	0	4832,4838,4852,4855,4862,4864,4867,4880,4882,4929,4933,4940,4956	92.9	64.3	100	0	2016
427	101	3	4	Oti	52_2016	23	22	NA	18	NA	22	0	4835,4840,4841,4842,4850,4851,4858,4859,4860,4865,4868,4869,4870,4871,4881,4890,4895,4898,4905,4911,4958,5245	95.7	78.3	100	0	2016
428	125	3	4	Tandjaore	52_2016	20	18	NA	8	NA	16	0	4833,4837,4844,4845,4863,4885,4891,4892,4915,4919,4921,4923,4926,4930,4934,4951,4961,5107	90	40	88.9	0	2016
429	146	3	4	Tone	52_2016	30	27	NA	15	NA	27	19	4836,4839,4843,4848,4853,4856,4861,4873,4875,4876,4877,4878,4883,4884,4889,4902,4903,4904,4906,4909,4913,4935,4939,4952,4994,5089,5555	90	50	100	100	2016
430	2	1	1	Togo	1_2017	148	134	2	100	0	0	0	4990,5070,5076,5559,4981,4997,5003,5008,5017,5026,5039,5047,5048,5065,5068,5077,5080,5105,5109,5110,5111,5383,5696,4987,5049,5055,5075,5098,6003,4970,4971,5023,5040,5042,5061,4973,5021,5033,5057,5067,5078,5083,5218,4984,5004,5018,5030,5058,5087,5099,4976,4979,5014,5038,5043,5044,5052,5066,5073,5092,5096,5097,5551,4978,4982,4985,4986,4991,4993,4995,4998,5011,5012,5016,5020,5024,5028,5035,5046,5056…	90.5	67.6	0	NA	2017
431	3	2	2	LomeCom	1_2017	54	43	5	27	3	4	0	4990,5070,5076,5559,4981,4997,5003,5008,5017,5026,5039,5047,5048,5065,5068,5077,5080,5105,5109,5110,5111,5383,5696,4987,5049,5055,5075,5098,6003,4970,4971,5023,5040,5042,5061,4973,5021,5033,5057,5067,5078,5083,5218	79.6	50	80	0	2017
432	4	2	2	Savanes	1_2017	94	91	5	73	4	3	0	4984,5004,5018,5030,5058,5087,5099,4976,4979,5014,5038,5043,5044,5052,5066,5073,5092,5096,5097,5551,4978,4982,4985,4986,4991,4993,4995,4998,5011,5012,5016,5020,5024,5028,5035,5046,5056,5071,5084,5093,5146,5246,4968,4975,4983,4996,4999,5005,5009,5010,5013,5015,5027,5029,5031,5069,5081,5090,5100,5108,7921,7936,4969,4972,4974,4980,4988,4989,4992,5000,5001,5002,5006,5007,5019,5022,5025,5032,5037,5041…	96.8	77.7	60	0	2017
433	5	3	3	District1	1_2017	6	4	NA	2	NA	4	0	4990,5070,5076,5559	66.7	33.3	100	0	2017
434	12	3	3	District2	1_2017	25	19	NA	11	NA	15	0	4981,4997,5003,5008,5017,5026,5039,5047,5048,5065,5068,5077,5080,5105,5109,5110,5111,5383,5696	76	44	78.9	0	2017
435	45	3	3	District3	1_2017	8	6	NA	3	NA	6	3	4987,5049,5055,5075,5098,6003	75	37.5	100	100	2017
436	55	3	3	District4	1_2017	6	6	NA	6	NA	3	2	4970,4971,5023,5040,5042,5061	100	100	50	33.3	2017
437	62	3	3	District5	1_2017	9	8	NA	5	NA	8	6	4973,5021,5033,5057,5067,5078,5083,5218	88.9	55.6	100	100	2017
438	78	3	4	Cinkasse	1_2017	7	7	NA	5	NA	6	4	4984,5004,5018,5030,5058,5087,5099	100	71.4	85.7	80	2017
439	86	3	4	Kpendjal	1_2017	14	13	NA	9	NA	11	9	4976,4979,5014,5038,5043,5044,5052,5066,5073,5092,5096,5097,5551	92.9	64.3	84.6	100	2017
440	101	3	4	Oti	1_2017	23	22	NA	18	NA	20	0	4978,4982,4985,4986,4991,4993,4995,4998,5011,5012,5016,5020,5024,5028,5035,5046,5056,5071,5084,5093,5146,5246	95.7	78.3	90.9	0	2017
441	125	3	4	Tandjaore	1_2017	20	20	NA	14	NA	18	12	4968,4975,4983,4996,4999,5005,5009,5010,5013,5015,5027,5029,5031,5069,5081,5090,5100,5108,7921,7936	100	70	90	85.7	2017
442	146	3	4	Tone	1_2017	30	29	NA	27	NA	29	16	4969,4972,4974,4980,4988,4989,4992,5000,5001,5002,5006,5007,5019,5022,5025,5032,5037,5041,5045,5050,5051,5053,5054,5060,5062,5063,5072,5086,5549	96.7	90	100	59.3	2017
443	2	1	1	Togo	2_2017	148	137	2	99	1	0	0	5124,5177,5210,5213,5558,5129,5143,5158,5171,5190,5194,5221,5222,5225,5227,5242,5243,5249,5251,5252,5257,5360,5395,5544,5697,5125,5176,5179,5189,5248,5260,6002,5114,5115,5185,5211,5219,5237,5121,5160,5178,5191,5192,5220,5223,5259,5112,5139,5149,5161,5193,5217,5238,5119,5150,5152,5162,5165,5169,5174,5175,5196,5200,5231,5234,5402,5118,5120,5132,5133,5134,5138,5153,5159,5163,5166,5167,5170,5173,5180…	92.6	66.9	0	0	2017
444	3	2	2	LomeCom	2_2017	54	46	5	29	4	3	0	5124,5177,5210,5213,5558,5129,5143,5158,5171,5190,5194,5221,5222,5225,5227,5242,5243,5249,5251,5252,5257,5360,5395,5544,5697,5125,5176,5179,5189,5248,5260,6002,5114,5115,5185,5211,5219,5237,5121,5160,5178,5191,5192,5220,5223,5259	85.2	53.7	60	0	2017
445	4	2	2	Savanes	2_2017	94	91	5	70	2	4	3	5112,5139,5149,5161,5193,5217,5238,5119,5150,5152,5162,5165,5169,5174,5175,5196,5200,5231,5234,5402,5118,5120,5132,5133,5134,5138,5153,5159,5163,5166,5167,5170,5173,5180,5182,5187,5228,5233,5241,5247,5250,5255,5499,5113,5117,5127,5140,5144,5147,5151,5155,5157,5164,5168,5184,5205,5209,5229,5254,5269,5414,7923,7938,5116,5122,5123,5126,5128,5130,5131,5135,5136,5137,5141,5142,5148,5154,5156,5172,5181…	96.8	74.5	80	100	2017
446	5	3	3	District1	2_2017	6	5	NA	4	NA	5	0	5124,5177,5210,5213,5558	83.3	66.7	100	0	2017
447	12	3	3	District2	2_2017	25	20	NA	9	NA	19	10	5129,5143,5158,5171,5190,5194,5221,5222,5225,5227,5242,5243,5249,5251,5252,5257,5360,5395,5544,5697	80	36	95	100	2017
448	45	3	3	District3	2_2017	8	7	NA	4	NA	6	4	5125,5176,5179,5189,5248,5260,6002	87.5	50	85.7	100	2017
449	55	3	3	District4	2_2017	6	6	NA	5	NA	5	4	5114,5115,5185,5211,5219,5237	100	83.3	83.3	80	2017
450	62	3	3	District5	2_2017	9	8	NA	7	NA	8	7	5121,5160,5178,5191,5192,5220,5223,5259	88.9	77.8	100	100	2017
451	78	3	4	Cinkasse	2_2017	7	7	NA	6	NA	6	1	5112,5139,5149,5161,5193,5217,5238	100	85.7	85.7	16.7	2017
452	86	3	4	Kpendjal	2_2017	14	13	NA	10	NA	10	0	5119,5150,5152,5162,5165,5169,5174,5175,5196,5200,5231,5234,5402	92.9	71.4	76.9	0	2017
453	101	3	4	Oti	2_2017	23	23	NA	16	NA	22	0	5118,5120,5132,5133,5134,5138,5153,5159,5163,5166,5167,5170,5173,5180,5182,5187,5228,5233,5241,5247,5250,5255,5499	100	69.6	95.7	0	2017
454	125	3	4	Tandjaore	2_2017	20	20	NA	14	NA	20	0	5113,5117,5127,5140,5144,5147,5151,5155,5157,5164,5168,5184,5205,5209,5229,5254,5269,5414,7923,7938	100	70	100	0	2017
455	146	3	4	Tone	2_2017	30	28	NA	24	NA	28	19	5116,5122,5123,5126,5128,5130,5131,5135,5136,5137,5141,5142,5148,5154,5156,5172,5181,5183,5186,5188,5199,5207,5224,5226,5239,5258,5553,5703	93.3	80	100	79.2	2017
456	2	1	1	Togo	3_2017	148	136	2	48	0	0	0	5282,5319,5346,5367,5384,5557,5280,5294,5315,5317,5323,5355,5356,5357,5363,5368,5371,5373,5376,5379,5390,5394,5547,5698,5288,5292,5351,5387,5391,5401,5998,6001,5270,5272,5370,5378,5381,5393,5277,5347,5352,5365,5404,5405,5285,5298,5302,5309,5310,5362,5392,5281,5290,5306,5308,5320,5344,5345,5348,5361,5386,5389,5397,5408,5271,5291,5331,5332,5333,5334,5335,5336,5337,5339,5340,5341,5342,5343,5349,5350…	91.9	32.4	0	NA	2017
457	3	2	2	LomeCom	3_2017	54	44	5	12	3	3	0	5282,5319,5346,5367,5384,5557,5280,5294,5315,5317,5323,5355,5356,5357,5363,5368,5371,5373,5376,5379,5390,5394,5547,5698,5288,5292,5351,5387,5391,5401,5998,6001,5270,5272,5370,5378,5381,5393,5277,5347,5352,5365,5404,5405	81.5	22.2	60	0	2017
458	4	2	2	Savanes	3_2017	94	92	5	36	2	4	0	5285,5298,5302,5309,5310,5362,5392,5281,5290,5306,5308,5320,5344,5345,5348,5361,5386,5389,5397,5408,5271,5291,5331,5332,5333,5334,5335,5336,5337,5339,5340,5341,5342,5343,5349,5350,5364,5380,5396,5398,5413,5542,5273,5275,5276,5283,5304,5311,5314,5316,5318,5359,5366,5388,5399,5400,5409,5562,6689,6845,7924,7939,5274,5278,5279,5284,5286,5287,5289,5293,5295,5300,5305,5307,5312,5313,5321,5330,5338,5353…	97.9	38.3	80	0	2017
459	5	3	3	District1	3_2017	6	6	NA	2	NA	6	0	5282,5319,5346,5367,5384,5557	100	33.3	100	0	2017
460	12	3	3	District2	3_2017	25	18	NA	5	NA	17	3	5280,5294,5315,5317,5323,5355,5356,5357,5363,5368,5371,5373,5376,5379,5390,5394,5547,5698	72	20	94.4	60	2017
461	45	3	3	District3	3_2017	8	8	NA	2	NA	7	0	5288,5292,5351,5387,5391,5401,5998,6001	100	25	87.5	0	2017
462	55	3	3	District4	3_2017	6	6	NA	2	NA	5	2	5270,5272,5370,5378,5381,5393	100	33.3	83.3	100	2017
463	62	3	3	District5	3_2017	9	6	NA	1	NA	6	1	5277,5347,5352,5365,5404,5405	66.7	11.1	100	100	2017
464	78	3	4	Cinkasse	3_2017	7	7	NA	5	NA	5	4	5285,5298,5302,5309,5310,5362,5392	100	71.4	71.4	80	2017
465	86	3	4	Kpendjal	3_2017	14	13	NA	5	NA	12	4	5281,5290,5306,5308,5320,5344,5345,5348,5361,5386,5389,5397,5408	92.9	35.7	92.3	80	2017
466	101	3	4	Oti	3_2017	23	22	NA	2	NA	20	0	5271,5291,5331,5332,5333,5334,5335,5336,5337,5339,5340,5341,5342,5343,5349,5350,5364,5380,5396,5398,5413,5542	95.7	8.7	90.9	0	2017
467	125	3	4	Tandjaore	3_2017	20	20	NA	9	NA	19	0	5273,5275,5276,5283,5304,5311,5314,5316,5318,5359,5366,5388,5399,5400,5409,5562,6689,6845,7924,7939	100	45	95	0	2017
468	146	3	4	Tone	3_2017	30	30	NA	15	NA	29	0	5274,5278,5279,5284,5286,5287,5289,5293,5295,5300,5305,5307,5312,5313,5321,5330,5338,5353,5354,5358,5369,5372,5374,5375,5377,5382,5385,5403,5406,5554	100	50	96.7	0	2017
469	2	1	1	Togo	4_2017	148	133	2	104	1	0	0	5422,5450,5523,5525,5556,5427,5429,5433,5443,5453,5456,5481,5494,5497,5509,5516,5520,5521,5532,5546,5699,5424,5490,5495,5496,5513,5999,6008,5416,5426,5502,5508,5514,5529,5419,5500,5501,5531,5536,5538,5539,5439,5442,5448,5463,5506,5507,5518,5446,5447,5454,5459,5462,5466,5470,5486,5512,5519,5526,5545,5550,5432,5437,5438,5440,5441,5451,5455,5458,5464,5468,5472,5473,5474,5479,5485,5489,5492,5522,5527…	89.9	70.3	0	0	2017
470	3	2	2	LomeCom	4_2017	54	41	5	28	2	4	1	5422,5450,5523,5525,5556,5427,5429,5433,5443,5453,5456,5481,5494,5497,5509,5516,5520,5521,5532,5546,5699,5424,5490,5495,5496,5513,5999,6008,5416,5426,5502,5508,5514,5529,5419,5500,5501,5531,5536,5538,5539	75.9	51.9	80	50	2017
471	4	2	2	Savanes	4_2017	94	92	5	76	2	3	0	5439,5442,5448,5463,5506,5507,5518,5446,5447,5454,5459,5462,5466,5470,5486,5512,5519,5526,5545,5550,5432,5437,5438,5440,5441,5451,5455,5458,5464,5468,5472,5473,5474,5479,5485,5489,5492,5522,5527,5530,5541,5784,10789,5417,5431,5435,5444,5449,5452,5457,5465,5475,5477,5478,5484,5505,5515,5534,5537,6690,7927,7940,5418,5420,5421,5423,5425,5428,5430,5434,5436,5445,5460,5461,5467,5469,5471,5476,5480,548…	97.9	80.9	60	0	2017
472	5	3	3	District1	4_2017	6	5	NA	2	NA	5	0	5422,5450,5523,5525,5556	83.3	33.3	100	0	2017
473	12	3	3	District2	4_2017	25	16	NA	13	NA	16	0	5427,5429,5433,5443,5453,5456,5481,5494,5497,5509,5516,5520,5521,5532,5546,5699	64	52	100	0	2017
474	45	3	3	District3	4_2017	8	7	NA	5	NA	6	5	5424,5490,5495,5496,5513,5999,6008	87.5	62.5	85.7	100	2017
475	55	3	3	District4	4_2017	6	6	NA	5	NA	3	2	5416,5426,5502,5508,5514,5529	100	83.3	50	40	2017
476	62	3	3	District5	4_2017	9	7	NA	3	NA	7	0	5419,5500,5501,5531,5536,5538,5539	77.8	33.3	100	0	2017
477	78	3	4	Cinkasse	4_2017	7	7	NA	7	NA	6	5	5439,5442,5448,5463,5506,5507,5518	100	100	85.7	71.4	2017
478	86	3	4	Kpendjal	4_2017	14	13	NA	10	NA	10	9	5446,5447,5454,5459,5462,5466,5470,5486,5512,5519,5526,5545,5550	92.9	71.4	76.9	90	2017
479	101	3	4	Oti	4_2017	23	23	NA	18	NA	21	0	5432,5437,5438,5440,5441,5451,5455,5458,5464,5468,5472,5473,5474,5479,5485,5489,5492,5522,5527,5530,5541,5784,10789	100	78.3	91.3	0	2017
480	125	3	4	Tandjaore	4_2017	20	19	NA	14	NA	19	0	5417,5431,5435,5444,5449,5452,5457,5465,5475,5477,5478,5484,5505,5515,5534,5537,6690,7927,7940	95	70	100	0	2017
481	146	3	4	Tone	4_2017	30	30	NA	27	NA	30	0	5418,5420,5421,5423,5425,5428,5430,5434,5436,5445,5460,5461,5467,5469,5471,5476,5480,5482,5483,5487,5488,5493,5498,5503,5504,5510,5517,5540,5548,5567	100	90	100	0	2017
482	2	1	1	Togo	5_2017	148	137	2	108	1	0	0	5648,5671,5677,5691,5704,5707,5616,5618,5619,5622,5623,5636,5651,5656,5657,5658,5660,5662,5665,5669,5673,5675,5676,5694,5695,5701,5584,5595,5635,5638,5661,5997,6007,5570,5574,5652,5655,5664,5688,5577,5621,5646,5650,5680,5684,5692,5706,5591,5600,5605,5609,5633,5647,5712,5571,5579,5580,5597,5625,5626,5631,5637,5641,5642,5649,5700,5564,5566,5569,5575,5576,5578,5586,5590,5593,5596,5602,5612,5624,5628…	92.6	73	0	0	2017
483	3	2	2	LomeCom	5_2017	54	47	5	33	1	2	0	5648,5671,5677,5691,5704,5707,5616,5618,5619,5622,5623,5636,5651,5656,5657,5658,5660,5662,5665,5669,5673,5675,5676,5694,5695,5701,5584,5595,5635,5638,5661,5997,6007,5570,5574,5652,5655,5664,5688,5577,5621,5646,5650,5680,5684,5692,5706	87	61.1	40	0	2017
484	4	2	2	Savanes	5_2017	94	90	5	75	3	1	2	5591,5600,5605,5609,5633,5647,5712,5571,5579,5580,5597,5625,5626,5631,5637,5641,5642,5649,5700,5564,5566,5569,5575,5576,5578,5586,5590,5593,5596,5602,5612,5624,5628,5630,5653,5659,5672,5674,5690,5708,5711,5829,5565,5568,5573,5587,5594,5604,5607,5608,5613,5620,5644,5667,5681,5682,5686,5687,6691,7928,7945,5572,5581,5582,5583,5585,5588,5589,5592,5598,5599,5601,5603,5606,5610,5611,5614,5615,5617,5627…	95.7	79.8	20	66.7	2017
485	5	3	3	District1	5_2017	6	6	NA	2	NA	5	0	5648,5671,5677,5691,5704,5707	100	33.3	83.3	0	2017
486	12	3	3	District2	5_2017	25	20	NA	17	NA	17	0	5616,5618,5619,5622,5623,5636,5651,5656,5657,5658,5660,5662,5665,5669,5673,5675,5676,5694,5695,5701	80	68	85	0	2017
487	45	3	3	District3	5_2017	8	7	NA	5	NA	7	0	5584,5595,5635,5638,5661,5997,6007	87.5	62.5	100	0	2017
488	55	3	3	District4	5_2017	6	6	NA	5	NA	3	0	5570,5574,5652,5655,5664,5688	100	83.3	50	0	2017
489	62	3	3	District5	5_2017	9	8	NA	4	NA	7	3	5577,5621,5646,5650,5680,5684,5692,5706	88.9	44.4	87.5	75	2017
490	78	3	4	Cinkasse	5_2017	7	7	NA	6	NA	6	4	5591,5600,5605,5609,5633,5647,5712	100	85.7	85.7	66.7	2017
491	86	3	4	Kpendjal	5_2017	14	12	NA	11	NA	11	11	5571,5579,5580,5597,5625,5626,5631,5637,5641,5642,5649,5700	85.7	78.6	91.7	100	2017
492	101	3	4	Oti	5_2017	23	23	NA	19	NA	18	10	5564,5566,5569,5575,5576,5578,5586,5590,5593,5596,5602,5612,5624,5628,5630,5653,5659,5672,5674,5690,5708,5711,5829	100	82.6	78.3	52.6	2017
493	125	3	4	Tandjaore	5_2017	20	19	NA	12	NA	18	0	5565,5568,5573,5587,5594,5604,5607,5608,5613,5620,5644,5667,5681,5682,5686,5687,6691,7928,7945	95	60	94.7	0	2017
494	146	3	4	Tone	5_2017	30	29	NA	27	NA	27	0	5572,5581,5582,5583,5585,5588,5589,5592,5598,5599,5601,5603,5606,5610,5611,5614,5615,5617,5627,5632,5634,5643,5645,5654,5663,5668,5670,5689,5835	96.7	90	93.1	0	2017
495	2	1	1	Togo	6_2017	148	136	2	107	0	0	0	5736,5809,5819,5827,5847,6701,5718,5742,5748,5752,5766,5785,5796,5804,5810,5811,5813,5828,5837,5848,5849,5991,6127,5746,5793,5797,5801,5815,5836,5996,6006,5715,5724,5781,5817,5818,5844,5728,5733,5783,5791,5799,5808,5814,5841,5741,5751,5760,5769,5772,5775,5826,5716,5739,5745,5747,5768,5776,5777,5778,5786,5800,5803,5825,5833,5713,5714,5719,5720,5721,5723,5726,5734,5735,5743,5749,5754,5763,5770,5771…	91.9	72.3	0	NA	2017
496	3	2	2	LomeCom	6_2017	54	45	5	31	1	1	0	5736,5809,5819,5827,5847,6701,5718,5742,5748,5752,5766,5785,5796,5804,5810,5811,5813,5828,5837,5848,5849,5991,6127,5746,5793,5797,5801,5815,5836,5996,6006,5715,5724,5781,5817,5818,5844,5728,5733,5783,5791,5799,5808,5814,5841	83.3	57.4	20	0	2017
497	4	2	2	Savanes	6_2017	94	91	5	76	3	5	0	5741,5751,5760,5769,5772,5775,5826,5716,5739,5745,5747,5768,5776,5777,5778,5786,5800,5803,5825,5833,5713,5714,5719,5720,5721,5723,5726,5734,5735,5743,5749,5754,5763,5770,5771,5773,5774,5779,5787,5792,5830,5838,5842,5722,5725,5730,5732,5737,5744,5753,5755,5788,5789,5795,5806,5816,5831,5843,6692,6846,7929,7941,5717,5727,5729,5731,5738,5740,5750,5756,5757,5758,5759,5761,5762,5764,5765,5767,5780,5790…	96.8	80.9	100	0	2017
498	5	3	3	District1	6_2017	6	6	NA	3	NA	4	0	5736,5809,5819,5827,5847,6701	100	50	66.7	0	2017
499	12	3	3	District2	6_2017	25	17	NA	11	NA	12	0	5718,5742,5748,5752,5766,5785,5796,5804,5810,5811,5813,5828,5837,5848,5849,5991,6127	68	44	70.6	0	2017
500	45	3	3	District3	6_2017	8	8	NA	5	NA	6	0	5746,5793,5797,5801,5815,5836,5996,6006	100	62.5	75	0	2017
501	55	3	3	District4	6_2017	6	6	NA	5	NA	3	2	5715,5724,5781,5817,5818,5844	100	83.3	50	40	2017
502	62	3	3	District5	6_2017	9	8	NA	7	NA	7	0	5728,5733,5783,5791,5799,5808,5814,5841	88.9	77.8	87.5	0	2017
503	78	3	4	Cinkasse	6_2017	7	7	NA	6	NA	5	4	5741,5751,5760,5769,5772,5775,5826	100	85.7	71.4	66.7	2017
504	86	3	4	Kpendjal	6_2017	14	13	NA	11	NA	13	12	5716,5739,5745,5747,5768,5776,5777,5778,5786,5800,5803,5825,5833	92.9	78.6	100	100	2017
505	101	3	4	Oti	6_2017	23	23	NA	20	NA	20	17	5713,5714,5719,5720,5721,5723,5726,5734,5735,5743,5749,5754,5763,5770,5771,5773,5774,5779,5787,5792,5830,5838,5842	100	87	87	85	2017
506	125	3	4	Tandjaore	6_2017	20	19	NA	13	NA	19	0	5722,5725,5730,5732,5737,5744,5753,5755,5788,5789,5795,5806,5816,5831,5843,6692,6846,7929,7941	95	65	100	0	2017
507	146	3	4	Tone	6_2017	30	29	NA	26	NA	27	0	5717,5727,5729,5731,5738,5740,5750,5756,5757,5758,5759,5761,5762,5764,5765,5767,5780,5790,5794,5798,5802,5805,5807,5812,5820,5821,5834,5855,5914	96.7	86.7	93.1	0	2017
508	2	1	1	Togo	7_2017	148	137	2	104	0	0	0	5870,5932,5953,5993,6257,6702,5878,5888,5892,5896,5921,5927,5930,5937,5944,5947,5954,5957,5963,5967,5977,5978,5990,5992,6126,5908,5918,5926,5929,5931,5939,5995,6004,5859,5942,5951,5969,6000,5865,5880,5893,5911,5913,5915,5950,5971,5890,5904,5906,5955,5970,5981,5983,5864,5879,5902,5905,5923,5933,5938,5940,5945,5962,5966,5968,5972,5856,5857,5862,5863,5866,5867,5869,5872,5873,5894,5895,5901,5907,5909…	92.6	70.3	0	NA	2017
509	3	2	2	LomeCom	7_2017	54	46	5	31	1	1	0	5870,5932,5953,5993,6257,6702,5878,5888,5892,5896,5921,5927,5930,5937,5944,5947,5954,5957,5963,5967,5977,5978,5990,5992,6126,5908,5918,5926,5929,5931,5939,5995,6004,5859,5942,5951,5969,6000,5865,5880,5893,5911,5913,5915,5950,5971	85.2	57.4	20	0	2017
510	4	2	2	Savanes	7_2017	94	91	5	73	1	5	0	5890,5904,5906,5955,5970,5981,5983,5864,5879,5902,5905,5923,5933,5938,5940,5945,5962,5966,5968,5972,5856,5857,5862,5863,5866,5867,5869,5872,5873,5894,5895,5901,5907,5909,5912,5917,5920,5936,5948,5961,5973,5988,6280,5858,5861,5868,5876,5877,5882,5889,5891,5897,5900,5924,5928,5934,5949,5964,5987,6693,6847,7930,7942,5860,5871,5874,5875,5881,5883,5884,5885,5886,5887,5898,5899,5903,5910,5916,5919,5922…	96.8	77.7	100	0	2017
511	5	3	3	District1	7_2017	6	6	NA	3	NA	5	0	5870,5932,5953,5993,6257,6702	100	50	83.3	0	2017
512	12	3	3	District2	7_2017	25	19	NA	12	NA	14	0	5878,5888,5892,5896,5921,5927,5930,5937,5944,5947,5954,5957,5963,5967,5977,5978,5990,5992,6126	76	48	73.7	0	2017
513	45	3	3	District3	7_2017	8	8	NA	6	NA	6	0	5908,5918,5926,5929,5931,5939,5995,6004	100	75	75	0	2017
514	55	3	3	District4	7_2017	6	5	NA	3	NA	4	2	5859,5942,5951,5969,6000	83.3	50	80	66.7	2017
515	62	3	3	District5	7_2017	9	8	NA	7	NA	6	0	5865,5880,5893,5911,5913,5915,5950,5971	88.9	77.8	75	0	2017
516	78	3	4	Cinkasse	7_2017	7	7	NA	4	NA	7	0	5890,5904,5906,5955,5970,5981,5983	100	57.1	100	0	2017
517	86	3	4	Kpendjal	7_2017	14	13	NA	9	NA	13	13	5864,5879,5902,5905,5923,5933,5938,5940,5945,5962,5966,5968,5972	92.9	64.3	100	100	2017
518	101	3	4	Oti	7_2017	23	23	NA	20	NA	21	0	5856,5857,5862,5863,5866,5867,5869,5872,5873,5894,5895,5901,5907,5909,5912,5917,5920,5936,5948,5961,5973,5988,6280	100	87	91.3	0	2017
519	125	3	4	Tandjaore	7_2017	20	20	NA	14	NA	20	0	5858,5861,5868,5876,5877,5882,5889,5891,5897,5900,5924,5928,5934,5949,5964,5987,6693,6847,7930,7942	100	70	100	0	2017
520	146	3	4	Tone	7_2017	30	28	NA	26	NA	26	0	5860,5871,5874,5875,5881,5883,5884,5885,5886,5887,5898,5899,5903,5910,5916,5919,5922,5925,5935,5941,5943,5946,5952,5956,5958,5959,5975,6009	93.3	86.7	92.9	0	2017
521	2	1	1	Togo	8_2017	148	127	2	102	0	0	0	6026,6116,6121,6253,6703,6041,6048,6050,6051,6075,6084,6087,6089,6091,6102,6107,6109,6125,6128,6129,6131,6136,6028,6070,6099,6117,6120,6137,6010,6025,6103,6105,6108,6018,6055,6071,6074,6104,6118,6130,6052,6053,6086,6093,6094,6142,6383,6039,6042,6060,6063,6065,6066,6072,6076,6077,6078,6085,6111,6011,6012,6017,6019,6020,6021,6023,6033,6038,6043,6045,6047,6049,6058,6061,6068,6069,6082,6083,6088,6090…	85.8	68.9	0	NA	2017
522	3	2	2	LomeCom	8_2017	54	40	5	26	2	1	0	6026,6116,6121,6253,6703,6041,6048,6050,6051,6075,6084,6087,6089,6091,6102,6107,6109,6125,6128,6129,6131,6136,6028,6070,6099,6117,6120,6137,6010,6025,6103,6105,6108,6018,6055,6071,6074,6104,6118,6130	74.1	48.1	20	0	2017
523	4	2	2	Savanes	8_2017	94	87	5	76	3	4	0	6052,6053,6086,6093,6094,6142,6383,6039,6042,6060,6063,6065,6066,6072,6076,6077,6078,6085,6111,6011,6012,6017,6019,6020,6021,6023,6033,6038,6043,6045,6047,6049,6058,6061,6068,6069,6082,6083,6088,6090,6139,6278,6014,6016,6029,6035,6044,6057,6064,6067,6080,6092,6106,6110,6123,6132,6694,6848,7931,7943,6013,6015,6022,6024,6027,6030,6031,6032,6034,6036,6037,6040,6046,6054,6056,6059,6062,6079,6081,6095…	92.6	80.9	80	0	2017
524	5	3	3	District1	8_2017	6	5	NA	1	NA	4	0	6026,6116,6121,6253,6703	83.3	16.7	80	0	2017
525	12	3	3	District2	8_2017	25	17	NA	12	NA	14	0	6041,6048,6050,6051,6075,6084,6087,6089,6091,6102,6107,6109,6125,6128,6129,6131,6136	68	48	82.4	0	2017
526	45	3	3	District3	8_2017	8	6	NA	3	NA	4	1	6028,6070,6099,6117,6120,6137	75	37.5	66.7	33.3	2017
527	55	3	3	District4	8_2017	6	5	NA	5	NA	3	3	6010,6025,6103,6105,6108	83.3	83.3	60	60	2017
528	62	3	3	District5	8_2017	9	7	NA	5	NA	6	0	6018,6055,6071,6074,6104,6118,6130	77.8	55.6	85.7	0	2017
529	78	3	4	Cinkasse	8_2017	7	7	NA	5	NA	7	4	6052,6053,6086,6093,6094,6142,6383	100	71.4	100	80	2017
530	86	3	4	Kpendjal	8_2017	14	12	NA	12	NA	11	10	6039,6042,6060,6063,6065,6066,6072,6076,6077,6078,6085,6111	85.7	85.7	91.7	83.3	2017
531	101	3	4	Oti	8_2017	23	23	NA	21	NA	19	0	6011,6012,6017,6019,6020,6021,6023,6033,6038,6043,6045,6047,6049,6058,6061,6068,6069,6082,6083,6088,6090,6139,6278	100	91.3	82.6	0	2017
532	125	3	4	Tandjaore	8_2017	20	18	NA	12	NA	18	0	6014,6016,6029,6035,6044,6057,6064,6067,6080,6092,6106,6110,6123,6132,6694,6848,7931,7943	90	60	100	0	2017
533	146	3	4	Tone	8_2017	30	27	NA	26	NA	22	16	6013,6015,6022,6024,6027,6030,6031,6032,6034,6036,6037,6040,6046,6054,6056,6059,6062,6079,6081,6095,6096,6097,6098,6100,6101,6112,6124	90	86.7	81.5	61.5	2017
534	2	1	1	Togo	9_2017	148	134	2	103	2	0	0	6230,6232,6251,6263,6544,6704,6156,6196,6198,6221,6225,6229,6235,6238,6242,6243,6247,6248,6249,6260,6272,6274,6277,6344,6368,6157,6158,6204,6206,6211,6227,6147,6148,6190,6220,6244,6146,6178,6181,6184,6270,6271,6276,6150,6168,6189,6202,6208,6254,6382,6152,6162,6186,6193,6199,6210,6215,6241,6252,6255,6261,6262,6264,6143,6144,6160,6163,6165,6171,6174,6175,6176,6185,6187,6200,6205,6207,6213,6218,6224…	90.5	69.6	0	0	2017
535	3	2	2	LomeCom	9_2017	54	43	5	31	4	4	1	6230,6232,6251,6263,6544,6704,6156,6196,6198,6221,6225,6229,6235,6238,6242,6243,6247,6248,6249,6260,6272,6274,6277,6344,6368,6157,6158,6204,6206,6211,6227,6147,6148,6190,6220,6244,6146,6178,6181,6184,6270,6271,6276	79.6	57.4	80	25	2017
536	4	2	2	Savanes	9_2017	94	91	5	72	3	4	1	6150,6168,6189,6202,6208,6254,6382,6152,6162,6186,6193,6199,6210,6215,6241,6252,6255,6261,6262,6264,6143,6144,6160,6163,6165,6171,6174,6175,6176,6185,6187,6200,6205,6207,6213,6218,6224,6246,6259,6265,6269,6273,6279,6154,6161,6164,6166,6167,6170,6172,6177,6179,6180,6194,6197,6201,6214,6268,6415,6697,6849,7932,8043,6145,6149,6151,6153,6155,6159,6169,6173,6182,6183,6188,6191,6192,6195,6209,6212,6216…	96.8	76.6	80	33.3	2017
537	5	3	3	District1	9_2017	6	6	NA	3	NA	5	0	6230,6232,6251,6263,6544,6704	100	50	83.3	0	2017
538	12	3	3	District2	9_2017	25	19	NA	13	NA	19	14	6156,6196,6198,6221,6225,6229,6235,6238,6242,6243,6247,6248,6249,6260,6272,6274,6277,6344,6368	76	52	100	100	2017
539	45	3	3	District3	9_2017	8	6	NA	6	NA	6	6	6157,6158,6204,6206,6211,6227	75	75	100	100	2017
540	55	3	3	District4	9_2017	6	5	NA	5	NA	5	5	6147,6148,6190,6220,6244	83.3	83.3	100	100	2017
541	62	3	3	District5	9_2017	9	7	NA	4	NA	6	3	6146,6178,6181,6184,6270,6271,6276	77.8	44.4	85.7	75	2017
542	78	3	4	Cinkasse	9_2017	7	7	NA	5	NA	6	4	6150,6168,6189,6202,6208,6254,6382	100	71.4	85.7	80	2017
543	86	3	4	Kpendjal	9_2017	14	13	NA	9	NA	12	8	6152,6162,6186,6193,6199,6210,6215,6241,6252,6255,6261,6262,6264	92.9	64.3	92.3	88.9	2017
544	101	3	4	Oti	9_2017	23	23	NA	18	NA	18	0	6143,6144,6160,6163,6165,6171,6174,6175,6176,6185,6187,6200,6205,6207,6213,6218,6224,6246,6259,6265,6269,6273,6279	100	78.3	78.3	0	2017
545	125	3	4	Tandjaore	9_2017	20	20	NA	14	NA	20	0	6154,6161,6164,6166,6167,6170,6172,6177,6179,6180,6194,6197,6201,6214,6268,6415,6697,6849,7932,8043	100	70	100	0	2017
546	146	3	4	Tone	9_2017	30	28	NA	26	NA	23	16	6145,6149,6151,6153,6155,6159,6169,6173,6182,6183,6188,6191,6192,6195,6209,6212,6216,6219,6223,6228,6231,6234,6239,6240,6245,6250,6281,6287	93.3	86.7	82.1	61.5	2017
547	2	1	1	Togo	10_2017	148	133	2	95	1	0	0	6388,6407,6411,6543,6705,6289,6312,6323,6326,6327,6328,6330,6348,6354,6358,6369,6371,6377,6387,6394,6401,6410,6537,6540,6550,6332,6347,6356,6359,6376,8849,6298,6317,6366,6367,6370,6305,6338,6342,6360,6365,6392,6404,6292,6324,6362,6378,6380,6381,6409,6284,6331,6336,6337,6340,6341,6343,6346,6357,6386,6396,6414,6416,6283,6285,6290,6291,6294,6303,6304,6308,6309,6316,6318,6319,6325,6333,6334,6351,6355…	89.9	64.2	0	0	2017
548	3	2	2	LomeCom	10_2017	54	43	5	28	3	2	4	6388,6407,6411,6543,6705,6289,6312,6323,6326,6327,6328,6330,6348,6354,6358,6369,6371,6377,6387,6394,6401,6410,6537,6540,6550,6332,6347,6356,6359,6376,8849,6298,6317,6366,6367,6370,6305,6338,6342,6360,6365,6392,6404	79.6	51.9	40	100	2017
549	4	2	2	Savanes	10_2017	94	90	5	67	1	2	0	6292,6324,6362,6378,6380,6381,6409,6284,6331,6336,6337,6340,6341,6343,6346,6357,6386,6396,6414,6416,6283,6285,6290,6291,6294,6303,6304,6308,6309,6316,6318,6319,6325,6333,6334,6351,6355,6389,6390,6391,6393,6399,6293,6296,6300,6307,6320,6329,6335,6339,6345,6352,6353,6374,6379,6403,6406,6441,6698,6850,7933,8079,6286,6288,6295,6297,6299,6301,6302,6306,6310,6311,6313,6314,6315,6321,6322,6349,6350,6361…	95.7	71.3	40	0	2017
550	5	3	3	District1	10_2017	6	5	NA	0	NA	3	0	6388,6407,6411,6543,6705	83.3	0	60	NA	2017
551	12	3	3	District2	10_2017	25	20	NA	13	NA	18	0	6289,6312,6323,6326,6327,6328,6330,6348,6354,6358,6369,6371,6377,6387,6394,6401,6410,6537,6540,6550	80	52	90	0	2017
552	45	3	3	District3	10_2017	8	6	NA	5	NA	5	5	6332,6347,6356,6359,6376,8849	75	62.5	83.3	100	2017
553	55	3	3	District4	10_2017	6	5	NA	5	NA	4	4	6298,6317,6366,6367,6370	83.3	83.3	80	80	2017
554	62	3	3	District5	10_2017	9	7	NA	5	NA	5	4	6305,6338,6342,6360,6365,6392,6404	77.8	55.6	71.4	80	2017
555	78	3	4	Cinkasse	10_2017	7	7	NA	6	NA	5	0	6292,6324,6362,6378,6380,6381,6409	100	85.7	71.4	0	2017
556	86	3	4	Kpendjal	10_2017	14	13	NA	9	NA	13	0	6284,6331,6336,6337,6340,6341,6343,6346,6357,6386,6396,6414,6416	92.9	64.3	100	0	2017
557	101	3	4	Oti	10_2017	23	22	NA	17	NA	20	0	6283,6285,6290,6291,6294,6303,6304,6308,6309,6316,6318,6319,6325,6333,6334,6351,6355,6389,6390,6391,6393,6399	95.7	73.9	90.9	0	2017
558	125	3	4	Tandjaore	10_2017	20	20	NA	13	NA	20	0	6293,6296,6300,6307,6320,6329,6335,6339,6345,6352,6353,6374,6379,6403,6406,6441,6698,6850,7933,8079	100	65	100	0	2017
559	146	3	4	Tone	10_2017	30	28	NA	22	NA	24	19	6286,6288,6295,6297,6299,6301,6302,6306,6310,6311,6313,6314,6315,6321,6322,6349,6350,6361,6363,6364,6375,6385,6395,6397,6402,6419,6425,6487	93.3	73.3	85.7	86.4	2017
560	2	1	1	Togo	11_2017	148	131	2	100	0	0	0	6497,6508,6527,6542,6706,6432,6471,6478,6482,6486,6491,6492,6503,6511,6515,6516,6517,6523,6539,6551,6554,6628,6684,6477,6479,6502,6509,6549,8850,6421,6434,6443,6456,6512,6521,6450,6458,6467,6476,6481,6528,6530,6627,6451,6453,6459,6494,6520,6534,6659,6430,6462,6485,6500,6504,6506,6522,6535,6536,6541,6547,6677,6420,6426,6427,6428,6435,6436,6444,6447,6461,6463,6470,6472,6474,6480,6483,6495,6496,6499…	88.5	67.6	0	NA	2017
561	3	2	2	LomeCom	11_2017	54	43	5	30	2	1	0	6497,6508,6527,6542,6706,6432,6471,6478,6482,6486,6491,6492,6503,6511,6515,6516,6517,6523,6539,6551,6554,6628,6684,6477,6479,6502,6509,6549,8850,6421,6434,6443,6456,6512,6521,6450,6458,6467,6476,6481,6528,6530,6627	79.6	55.6	20	0	2017
562	4	2	2	Savanes	11_2017	94	88	5	70	2	2	0	6451,6453,6459,6494,6520,6534,6659,6430,6462,6485,6500,6504,6506,6522,6535,6536,6541,6547,6677,6420,6426,6427,6428,6435,6436,6444,6447,6461,6463,6470,6472,6474,6480,6483,6495,6496,6499,6513,6524,6529,6533,6687,6422,6438,6439,6446,6449,6454,6455,6464,6466,6475,6493,6501,6548,6608,6699,6851,7950,8080,6423,6424,6429,6431,6433,6437,6440,6442,6445,6448,6452,6457,6460,6465,6468,6469,6473,6484,6488,6489…	93.6	74.5	40	0	2017
563	5	3	3	District1	11_2017	6	5	NA	2	NA	1	0	6497,6508,6527,6542,6706	83.3	33.3	20	0	2017
564	12	3	3	District2	11_2017	25	18	NA	13	NA	15	0	6432,6471,6478,6482,6486,6491,6492,6503,6511,6515,6516,6517,6523,6539,6551,6554,6628,6684	72	52	83.3	0	2017
565	45	3	3	District3	11_2017	8	6	NA	4	NA	4	3	6477,6479,6502,6509,6549,8850	75	50	66.7	75	2017
566	55	3	3	District4	11_2017	6	6	NA	6	NA	4	4	6421,6434,6443,6456,6512,6521	100	100	66.7	66.7	2017
567	62	3	3	District5	11_2017	9	8	NA	5	NA	4	0	6450,6458,6467,6476,6481,6528,6530,6627	88.9	55.6	50	0	2017
568	78	3	4	Cinkasse	11_2017	7	7	NA	5	NA	5	0	6451,6453,6459,6494,6520,6534,6659	100	71.4	71.4	0	2017
569	86	3	4	Kpendjal	11_2017	14	12	NA	7	NA	11	0	6430,6462,6485,6500,6504,6506,6522,6535,6536,6541,6547,6677	85.7	50	91.7	0	2017
570	101	3	4	Oti	11_2017	23	23	NA	19	NA	19	0	6420,6426,6427,6428,6435,6436,6444,6447,6461,6463,6470,6472,6474,6480,6483,6495,6496,6499,6513,6524,6529,6533,6687	100	82.6	82.6	0	2017
571	125	3	4	Tandjaore	11_2017	20	18	NA	12	NA	18	11	6422,6438,6439,6446,6449,6454,6455,6464,6466,6475,6493,6501,6548,6608,6699,6851,7950,8080	90	60	100	91.7	2017
572	146	3	4	Tone	11_2017	30	28	NA	27	NA	27	26	6423,6424,6429,6431,6433,6437,6440,6442,6445,6448,6452,6457,6460,6465,6468,6469,6473,6484,6488,6489,6490,6498,6505,6507,6510,6514,6518,7732	93.3	90	96.4	96.3	2017
573	2	1	1	Togo	12_2017	148	133	2	92	0	0	0	6637,6654,6663,6707,6839,6568,6578,6585,6592,6599,6606,6612,6630,6633,6646,6649,6653,6665,6685,6696,6711,7069,6609,6613,6623,6631,6639,8851,6558,6561,6593,6624,6638,6648,6557,6583,6618,6619,6620,6666,6682,6562,6584,6597,6622,6626,6658,6662,6555,6563,6591,6598,6611,6629,6642,6647,6660,6661,6667,6676,6678,6559,6564,6567,6570,6571,6572,6574,6577,6586,6588,6600,6607,6616,6643,6650,6664,6670,6671,6674…	89.9	62.2	0	NA	2017
574	3	2	2	LomeCom	12_2017	54	41	5	28	2	0	0	6637,6654,6663,6707,6839,6568,6578,6585,6592,6599,6606,6612,6630,6633,6646,6649,6653,6665,6685,6696,6711,7069,6609,6613,6623,6631,6639,8851,6558,6561,6593,6624,6638,6648,6557,6583,6618,6619,6620,6666,6682	75.9	51.9	0	0	2017
575	4	2	2	Savanes	12_2017	94	92	5	64	3	3	0	6562,6584,6597,6622,6626,6658,6662,6555,6563,6591,6598,6611,6629,6642,6647,6660,6661,6667,6676,6678,6559,6564,6567,6570,6571,6572,6574,6577,6586,6588,6600,6607,6616,6643,6650,6664,6670,6671,6674,6675,6680,6681,6686,6565,6581,6589,6594,6603,6604,6605,6610,6614,6617,6640,6652,6673,6679,6688,6695,6775,6852,7951,8081,6556,6560,6566,6569,6573,6575,6576,6579,6580,6582,6587,6590,6595,6596,6601,6602,6615…	97.9	68.1	60	0	2017
576	5	3	3	District1	12_2017	6	5	NA	1	NA	1	0	6637,6654,6663,6707,6839	83.3	16.7	20	0	2017
577	12	3	3	District2	12_2017	25	17	NA	11	NA	11	0	6568,6578,6585,6592,6599,6606,6612,6630,6633,6646,6649,6653,6665,6685,6696,6711,7069	68	44	64.7	0	2017
578	45	3	3	District3	12_2017	8	6	NA	5	NA	3	2	6609,6613,6623,6631,6639,8851	75	62.5	50	40	2017
579	55	3	3	District4	12_2017	6	6	NA	6	NA	3	3	6558,6561,6593,6624,6638,6648	100	100	50	50	2017
580	62	3	3	District5	12_2017	9	7	NA	5	NA	0	0	6557,6583,6618,6619,6620,6666,6682	77.8	55.6	0	0	2017
581	78	3	4	Cinkasse	12_2017	7	7	NA	5	NA	5	4	6562,6584,6597,6622,6626,6658,6662	100	71.4	71.4	80	2017
582	86	3	4	Kpendjal	12_2017	14	13	NA	8	NA	12	11	6555,6563,6591,6598,6611,6629,6642,6647,6660,6661,6667,6676,6678	92.9	57.1	92.3	100	2017
583	101	3	4	Oti	12_2017	23	23	NA	15	NA	20	10	6559,6564,6567,6570,6571,6572,6574,6577,6586,6588,6600,6607,6616,6643,6650,6664,6670,6671,6674,6675,6680,6681,6686	100	65.2	87	66.7	2017
584	125	3	4	Tandjaore	12_2017	20	20	NA	12	NA	20	0	6565,6581,6589,6594,6603,6604,6605,6610,6614,6617,6640,6652,6673,6679,6688,6695,6775,6852,7951,8081	100	60	100	0	2017
585	146	3	4	Tone	12_2017	30	29	NA	24	NA	29	0	6556,6560,6566,6569,6573,6575,6576,6579,6580,6582,6587,6590,6595,6596,6601,6602,6615,6621,6625,6632,6635,6636,6641,6651,6655,6669,6756,6802,6854	96.7	80	100	0	2017
586	2	1	1	Togo	13_2017	148	128	2	93	1	0	0	6735,6810,6826,6834,6837,6838,6723,6744,6757,6773,6777,6783,6792,6796,6804,6808,6820,6843,6982,7795,7819,6772,6785,6795,6716,6720,6791,6824,6832,6713,6774,6780,6797,6809,6831,7546,6748,6753,6758,6762,6786,6789,6805,6712,6715,6730,6767,6787,6790,6794,6815,6817,6818,6819,6822,6968,6717,6719,6725,6727,6728,6739,6741,6749,6750,6759,6761,6764,6769,6770,6776,6779,6781,6782,6784,6812,6821,6829,6836,6714…	86.5	62.8	0	0	2017
587	3	2	2	LomeCom	13_2017	54	36	5	22	2	0	3	6735,6810,6826,6834,6837,6838,6723,6744,6757,6773,6777,6783,6792,6796,6804,6808,6820,6843,6982,7795,7819,6772,6785,6795,6716,6720,6791,6824,6832,6713,6774,6780,6797,6809,6831,7546	66.7	40.7	0	100	2017
588	4	2	2	Savanes	13_2017	94	92	5	71	4	4	0	6748,6753,6758,6762,6786,6789,6805,6712,6715,6730,6767,6787,6790,6794,6815,6817,6818,6819,6822,6968,6717,6719,6725,6727,6728,6739,6741,6749,6750,6759,6761,6764,6769,6770,6776,6779,6781,6782,6784,6812,6821,6829,6836,6714,6731,6737,6740,6745,6746,6751,6754,6760,6778,6793,6798,6799,6807,6830,6833,6844,6853,7952,8082,6718,6721,6722,6724,6726,6729,6732,6733,6734,6736,6738,6742,6743,6747,6752,6755,6763…	97.9	75.5	80	0	2017
589	5	3	3	District1	13_2017	6	6	NA	1	NA	0	0	6735,6810,6826,6834,6837,6838	100	16.7	0	0	2017
590	12	3	3	District2	13_2017	25	15	NA	10	NA	9	0	6723,6744,6757,6773,6777,6783,6792,6796,6804,6808,6820,6843,6982,7795,7819	60	40	60	0	2017
591	45	3	3	District3	13_2017	8	3	NA	3	NA	2	2	6772,6785,6795	37.5	37.5	66.7	66.7	2017
592	55	3	3	District4	13_2017	6	5	NA	3	NA	3	2	6716,6720,6791,6824,6832	83.3	50	60	66.7	2017
593	62	3	3	District5	13_2017	9	7	NA	5	NA	0	0	6713,6774,6780,6797,6809,6831,7546	77.8	55.6	0	0	2017
594	78	3	4	Cinkasse	13_2017	7	7	NA	7	NA	6	6	6748,6753,6758,6762,6786,6789,6805	100	100	85.7	85.7	2017
595	86	3	4	Kpendjal	13_2017	14	13	NA	7	NA	13	12	6712,6715,6730,6767,6787,6790,6794,6815,6817,6818,6819,6822,6968	92.9	50	100	100	2017
596	101	3	4	Oti	13_2017	23	23	NA	19	NA	23	0	6717,6719,6725,6727,6728,6739,6741,6749,6750,6759,6761,6764,6769,6770,6776,6779,6781,6782,6784,6812,6821,6829,6836	100	82.6	100	0	2017
597	125	3	4	Tandjaore	13_2017	20	20	NA	14	NA	20	13	6714,6731,6737,6740,6745,6746,6751,6754,6760,6778,6793,6798,6799,6807,6830,6833,6844,6853,7952,8082	100	70	100	92.9	2017
598	146	3	4	Tone	13_2017	30	29	NA	24	NA	29	25	6718,6721,6722,6724,6726,6729,6732,6733,6734,6736,6738,6742,6743,6747,6752,6755,6763,6765,6766,6768,6771,6801,6803,6806,6816,6855,6856,7733,7752	96.7	80	100	100	2017
599	2	1	1	Togo	14_2017	148	123	2	94	0	0	0	6910,6936,6951,6952,6965,6870,6872,6918,6924,6927,6929,6941,6942,6949,6956,6962,6966,6981,7071,7796,6871,6926,6931,7075,6879,6881,6885,6937,6938,6960,6875,6912,6916,6939,8316,6878,6886,6903,6919,6940,6955,6977,6863,6867,6873,6880,6894,6913,6921,6925,6935,6946,6969,6980,6857,6862,6865,6868,6874,6876,6877,6884,6887,6888,6893,6895,6896,6902,6905,6909,6920,6928,6945,6957,6961,6972,6976,6861,6866,6883…	83.1	63.5	0	NA	2017
600	3	2	2	LomeCom	14_2017	54	35	5	24	1	1	0	6910,6936,6951,6952,6965,6870,6872,6918,6924,6927,6929,6941,6942,6949,6956,6962,6966,6981,7071,7796,6871,6926,6931,7075,6879,6881,6885,6937,6938,6960,6875,6912,6916,6939,8316	64.8	44.4	20	0	2017
601	4	2	2	Savanes	14_2017	94	88	5	70	4	5	0	6878,6886,6903,6919,6940,6955,6977,6863,6867,6873,6880,6894,6913,6921,6925,6935,6946,6969,6980,6857,6862,6865,6868,6874,6876,6877,6884,6887,6888,6893,6895,6896,6902,6905,6909,6920,6928,6945,6957,6961,6972,6976,6861,6866,6883,6898,6899,6915,6917,6922,6930,6932,6934,6950,6975,6978,7418,7953,8163,6858,6859,6860,6864,6869,6882,6889,6890,6891,6892,6897,6900,6901,6904,6906,6907,6908,6911,6914,6923,6933…	93.6	74.5	100	0	2017
602	5	3	3	District1	14_2017	6	5	NA	3	NA	5	0	6910,6936,6951,6952,6965	83.3	50	100	0	2017
603	12	3	3	District2	14_2017	25	15	NA	9	NA	11	0	6870,6872,6918,6924,6927,6929,6941,6942,6949,6956,6962,6966,6981,7071,7796	60	36	73.3	0	2017
604	45	3	3	District3	14_2017	8	4	NA	3	NA	3	0	6871,6926,6931,7075	50	37.5	75	0	2017
605	55	3	3	District4	14_2017	6	6	NA	5	NA	5	4	6879,6881,6885,6937,6938,6960	100	83.3	83.3	80	2017
606	62	3	3	District5	14_2017	9	5	NA	4	NA	0	0	6875,6912,6916,6939,8316	55.6	44.4	0	0	2017
607	78	3	4	Cinkasse	14_2017	7	7	NA	5	NA	4	4	6878,6886,6903,6919,6940,6955,6977	100	71.4	57.1	80	2017
608	86	3	4	Kpendjal	14_2017	14	12	NA	10	NA	12	10	6863,6867,6873,6880,6894,6913,6921,6925,6935,6946,6969,6980	85.7	71.4	100	100	2017
609	101	3	4	Oti	14_2017	23	23	NA	19	NA	20	0	6857,6862,6865,6868,6874,6876,6877,6884,6887,6888,6893,6895,6896,6902,6905,6909,6920,6928,6945,6957,6961,6972,6976	100	82.6	87	0	2017
610	125	3	4	Tandjaore	14_2017	20	17	NA	12	NA	17	12	6861,6866,6883,6898,6899,6915,6917,6922,6930,6932,6934,6950,6975,6978,7418,7953,8163	85	60	100	100	2017
611	146	3	4	Tone	14_2017	30	29	NA	24	NA	29	22	6858,6859,6860,6864,6869,6882,6889,6890,6891,6892,6897,6900,6901,6904,6906,6907,6908,6911,6914,6923,6933,6943,6944,6948,6958,6967,6971,6979,7734	96.7	80	100	91.7	2017
612	2	1	1	Togo	15_2017	148	121	2	59	0	0	0	7056,7074,7083,7103,7000,7023,7029,7041,7043,7045,7053,7061,7070,7079,7082,7100,7102,7106,7797,7072,7076,7528,7027,7038,7084,7682,6991,7019,7059,7068,7811,8317,6983,6995,7003,7012,7036,7066,6986,7005,7014,7016,7017,7035,7040,7042,7057,7062,7064,7078,7098,6984,6985,6988,6989,6990,6992,6996,6997,7007,7009,7011,7020,7024,7026,7028,7037,7051,7055,7065,7073,7095,7101,7110,6987,6993,6998,6999,7013,7015…	81.8	39.9	0	NA	2017
613	3	2	2	LomeCom	15_2017	54	32	5	8	0	3	0	7056,7074,7083,7103,7000,7023,7029,7041,7043,7045,7053,7061,7070,7079,7082,7100,7102,7106,7797,7072,7076,7528,7027,7038,7084,7682,6991,7019,7059,7068,7811,8317	59.3	14.8	60	NA	2017
614	4	2	2	Savanes	15_2017	94	89	5	51	1	3	0	6983,6995,7003,7012,7036,7066,6986,7005,7014,7016,7017,7035,7040,7042,7057,7062,7064,7078,7098,6984,6985,6988,6989,6990,6992,6996,6997,7007,7009,7011,7020,7024,7026,7028,7037,7051,7055,7065,7073,7095,7101,7110,6987,6993,6998,6999,7013,7015,7022,7032,7034,7047,7054,7067,7081,7096,7104,7107,7955,8175,6994,7001,7002,7004,7006,7008,7010,7018,7021,7025,7030,7031,7033,7039,7044,7046,7048,7050,7052,7058…	94.7	54.3	60	0	2017
615	5	3	3	District1	15_2017	6	4	NA	0	NA	4	0	7056,7074,7083,7103	66.7	0	100	NA	2017
616	12	3	3	District2	15_2017	25	15	NA	4	NA	12	0	7000,7023,7029,7041,7043,7045,7053,7061,7070,7079,7082,7100,7102,7106,7797	60	16	80	0	2017
617	45	3	3	District3	15_2017	8	3	NA	0	NA	2	0	7072,7076,7528	37.5	0	66.7	NA	2017
618	55	3	3	District4	15_2017	6	4	NA	2	NA	3	0	7027,7038,7084,7682	66.7	33.3	75	0	2017
619	62	3	3	District5	15_2017	9	6	NA	2	NA	0	0	6991,7019,7059,7068,7811,8317	66.7	22.2	0	0	2017
620	78	3	4	Cinkasse	15_2017	7	6	NA	5	NA	6	5	6983,6995,7003,7012,7036,7066	85.7	71.4	100	100	2017
621	86	3	4	Kpendjal	15_2017	14	13	NA	7	NA	12	0	6986,7005,7014,7016,7017,7035,7040,7042,7057,7062,7064,7078,7098	92.9	50	92.3	0	2017
622	101	3	4	Oti	15_2017	23	23	NA	16	NA	20	0	6984,6985,6988,6989,6990,6992,6996,6997,7007,7009,7011,7020,7024,7026,7028,7037,7051,7055,7065,7073,7095,7101,7110	100	69.6	87	0	2017
623	125	3	4	Tandjaore	15_2017	20	18	NA	9	NA	17	0	6987,6993,6998,6999,7013,7015,7022,7032,7034,7047,7054,7067,7081,7096,7104,7107,7955,8175	90	45	94.4	0	2017
624	146	3	4	Tone	15_2017	30	29	NA	14	NA	27	0	6994,7001,7002,7004,7006,7008,7010,7018,7021,7025,7030,7031,7033,7039,7044,7046,7048,7050,7052,7058,7060,7063,7080,7108,7183,7201,7208,7238,7731	96.7	46.7	93.1	0	2017
625	2	1	1	Togo	16_2017	148	115	2	76	0	0	0	7150,7177,7194,7203,7133,7139,7143,7151,7152,7154,7167,7168,7188,7190,7204,7206,7211,7276,7817,7135,7529,7131,7186,7200,7683,7121,7161,7812,8318,7136,7138,7170,7319,7327,7538,7114,7123,7128,7134,7158,7165,7171,7172,7176,7182,7207,7111,7113,7116,7118,7122,7125,7130,7146,7148,7149,7153,7156,7157,7166,7180,7181,7187,7189,7191,7195,7196,7210,7224,7115,7119,7126,7129,7141,7144,7160,7162,7164,7185,7193…	77.7	51.4	0	NA	2017
626	3	2	2	LomeCom	16_2017	54	29	5	17	1	4	0	7150,7177,7194,7203,7133,7139,7143,7151,7152,7154,7167,7168,7188,7190,7204,7206,7211,7276,7817,7135,7529,7131,7186,7200,7683,7121,7161,7812,8318	53.7	31.5	80	0	2017
627	4	2	2	Savanes	16_2017	94	86	5	59	1	4	0	7136,7138,7170,7319,7327,7538,7114,7123,7128,7134,7158,7165,7171,7172,7176,7182,7207,7111,7113,7116,7118,7122,7125,7130,7146,7148,7149,7153,7156,7157,7166,7180,7181,7187,7189,7191,7195,7196,7210,7224,7115,7119,7126,7129,7141,7144,7160,7162,7164,7185,7193,7197,7399,7468,7495,7956,8176,7112,7117,7120,7124,7127,7132,7137,7140,7142,7145,7147,7155,7159,7163,7175,7178,7179,7184,7192,7198,7199,7202,7205…	91.5	62.8	80	0	2017
628	5	3	3	District1	16_2017	6	4	NA	2	NA	4	0	7150,7177,7194,7203	66.7	33.3	100	0	2017
629	12	3	3	District2	16_2017	25	15	NA	10	NA	12	0	7133,7139,7143,7151,7152,7154,7167,7168,7188,7190,7204,7206,7211,7276,7817	60	40	80	0	2017
630	45	3	3	District3	16_2017	8	2	NA	1	NA	2	1	7135,7529	25	12.5	100	100	2017
631	55	3	3	District4	16_2017	6	4	NA	2	NA	4	0	7131,7186,7200,7683	66.7	33.3	100	0	2017
632	62	3	3	District5	16_2017	9	4	NA	2	NA	4	0	7121,7161,7812,8318	44.4	22.2	100	0	2017
633	78	3	4	Cinkasse	16_2017	7	6	NA	3	NA	5	0	7136,7138,7170,7319,7327,7538	85.7	42.9	83.3	0	2017
634	86	3	4	Kpendjal	16_2017	14	11	NA	10	NA	11	0	7114,7123,7128,7134,7158,7165,7171,7172,7176,7182,7207	78.6	71.4	100	0	2017
635	101	3	4	Oti	16_2017	23	23	NA	18	NA	21	12	7111,7113,7116,7118,7122,7125,7130,7146,7148,7149,7153,7156,7157,7166,7180,7181,7187,7189,7191,7195,7196,7210,7224	100	78.3	91.3	66.7	2017
636	125	3	4	Tandjaore	16_2017	20	17	NA	10	NA	17	0	7115,7119,7126,7129,7141,7144,7160,7162,7164,7185,7193,7197,7399,7468,7495,7956,8176	85	50	100	0	2017
637	146	3	4	Tone	16_2017	30	29	NA	18	NA	29	0	7112,7117,7120,7124,7127,7132,7137,7140,7142,7145,7147,7155,7159,7163,7175,7178,7179,7184,7192,7198,7199,7202,7205,7209,7274,7287,7321,7324,7765	96.7	60	100	0	2017
638	2	1	1	Togo	17_2017	148	113	2	0	0	0	0	7255,7285,7289,7234,7241,7244,7250,7258,7265,7266,7278,7284,7288,7290,8448,7359,7524,8992,7281,7305,7687,8223,7221,7254,7300,7449,7813,8319,7338,7346,7352,7367,7368,7539,7212,7216,7217,7222,7229,7237,7242,7243,7264,7273,7277,7280,7303,7215,7223,7225,7226,7227,7228,7233,7236,7240,7245,7246,7249,7251,7253,7259,7260,7261,7263,7268,7272,7283,7640,7219,7220,7230,7232,7235,7239,7248,7256,7269,7270,7271…	76.4	0	0	NA	2017
639	3	2	2	LomeCom	17_2017	54	28	5	0	0	2	0	7255,7285,7289,7234,7241,7244,7250,7258,7265,7266,7278,7284,7288,7290,8448,7359,7524,8992,7281,7305,7687,8223,7221,7254,7300,7449,7813,8319	51.9	0	40	NA	2017
640	4	2	2	Savanes	17_2017	94	85	5	0	0	3	0	7338,7346,7352,7367,7368,7539,7212,7216,7217,7222,7229,7237,7242,7243,7264,7273,7277,7280,7303,7215,7223,7225,7226,7227,7228,7233,7236,7240,7245,7246,7249,7251,7253,7259,7260,7261,7263,7268,7272,7283,7640,7219,7220,7230,7232,7235,7239,7248,7256,7269,7270,7271,7279,7282,7389,7496,7957,7213,7214,7218,7231,7247,7252,7257,7262,7267,7275,7286,7334,7340,7343,7348,7357,7360,7361,7362,7363,7364,7365,7366…	90.4	0	60	NA	2017
641	5	3	3	District1	17_2017	6	3	NA	0	NA	3	0	7255,7285,7289	50	0	100	NA	2017
642	12	3	3	District2	17_2017	25	12	NA	0	NA	10	0	7234,7241,7244,7250,7258,7265,7266,7278,7284,7288,7290,8448	48	0	83.3	NA	2017
643	45	3	3	District3	17_2017	8	3	NA	0	NA	3	0	7359,7524,8992	37.5	0	100	NA	2017
644	55	3	3	District4	17_2017	6	4	NA	0	NA	1	0	7281,7305,7687,8223	66.7	0	25	NA	2017
645	62	3	3	District5	17_2017	9	6	NA	0	NA	5	0	7221,7254,7300,7449,7813,8319	66.7	0	83.3	NA	2017
646	78	3	4	Cinkasse	17_2017	7	6	NA	0	NA	5	0	7338,7346,7352,7367,7368,7539	85.7	0	83.3	NA	2017
647	86	3	4	Kpendjal	17_2017	14	13	NA	0	NA	12	0	7212,7216,7217,7222,7229,7237,7242,7243,7264,7273,7277,7280,7303	92.9	0	92.3	NA	2017
648	101	3	4	Oti	17_2017	23	22	NA	0	NA	21	0	7215,7223,7225,7226,7227,7228,7233,7236,7240,7245,7246,7249,7251,7253,7259,7260,7261,7263,7268,7272,7283,7640	95.7	0	95.5	NA	2017
649	125	3	4	Tandjaore	17_2017	20	16	NA	0	NA	16	0	7219,7220,7230,7232,7235,7239,7248,7256,7269,7270,7271,7279,7282,7389,7496,7957	80	0	100	NA	2017
650	146	3	4	Tone	17_2017	30	28	NA	0	NA	27	0	7213,7214,7218,7231,7247,7252,7257,7262,7267,7275,7286,7334,7340,7343,7348,7357,7360,7361,7362,7363,7364,7365,7366,7397,7561,7651,7735,7740	93.3	0	96.4	NA	2017
651	2	1	1	Togo	18_2017	148	109	2	0	0	0	0	7295,7518,7537,7350,7351,7353,7354,7355,7358,7402,7473,7481,8449,8987,7349,8993,7401,7488,7897,7296,7297,7302,7506,7542,7814,7376,7379,7380,7383,7457,7540,7291,7304,7306,7308,7312,7314,7316,7317,7329,7331,7336,7339,7341,7307,7309,7313,7315,7318,7320,7322,7325,7326,7328,7330,7332,7333,7335,7337,7342,7344,7345,7347,7356,7668,9309,7292,7310,7311,7323,7386,7387,7388,7390,7391,7393,7394,7396,7398,7497…	73.6	0	0	NA	2017
652	3	2	2	LomeCom	18_2017	54	25	5	0	0	3	0	7295,7518,7537,7350,7351,7353,7354,7355,7358,7402,7473,7481,8449,8987,7349,8993,7401,7488,7897,7296,7297,7302,7506,7542,7814	46.3	0	60	NA	2017
653	4	2	2	Savanes	18_2017	94	84	5	0	0	4	0	7376,7379,7380,7383,7457,7540,7291,7304,7306,7308,7312,7314,7316,7317,7329,7331,7336,7339,7341,7307,7309,7313,7315,7318,7320,7322,7325,7326,7328,7330,7332,7333,7335,7337,7342,7344,7345,7347,7356,7668,9309,7292,7310,7311,7323,7386,7387,7388,7390,7391,7393,7394,7396,7398,7497,7978,7293,7294,7298,7299,7301,7369,7370,7371,7372,7373,7374,7375,7377,7378,7381,7382,7384,7392,7395,7400,7416,7430,7435,7471…	89.4	0	80	NA	2017
654	5	3	3	District1	18_2017	6	3	NA	0	NA	3	0	7295,7518,7537	50	0	100	NA	2017
655	12	3	3	District2	18_2017	25	11	NA	0	NA	10	0	7350,7351,7353,7354,7355,7358,7402,7473,7481,8449,8987	44	0	90.9	NA	2017
656	45	3	3	District3	18_2017	8	2	NA	0	NA	2	0	7349,8993	25	0	100	NA	2017
657	55	3	3	District4	18_2017	6	3	NA	0	NA	2	0	7401,7488,7897	50	0	66.7	NA	2017
658	62	3	3	District5	18_2017	9	6	NA	0	NA	5	0	7296,7297,7302,7506,7542,7814	66.7	0	83.3	NA	2017
659	78	3	4	Cinkasse	18_2017	7	6	NA	0	NA	5	0	7376,7379,7380,7383,7457,7540	85.7	0	83.3	NA	2017
660	86	3	4	Kpendjal	18_2017	14	13	NA	0	NA	13	0	7291,7304,7306,7308,7312,7314,7316,7317,7329,7331,7336,7339,7341	92.9	0	100	NA	2017
661	101	3	4	Oti	18_2017	23	22	NA	0	NA	18	0	7307,7309,7313,7315,7318,7320,7322,7325,7326,7328,7330,7332,7333,7335,7337,7342,7344,7345,7347,7356,7668,9309	95.7	0	81.8	NA	2017
662	125	3	4	Tandjaore	18_2017	20	15	NA	0	NA	15	0	7292,7310,7311,7323,7386,7387,7388,7390,7391,7393,7394,7396,7398,7497,7978	75	0	100	NA	2017
663	146	3	4	Tone	18_2017	30	28	NA	0	NA	26	0	7293,7294,7298,7299,7301,7369,7370,7371,7372,7373,7374,7375,7377,7378,7381,7382,7384,7392,7395,7400,7416,7430,7435,7471,7486,7559,7653,7738	93.3	0	92.9	NA	2017
664	2	1	1	Togo	19_2017	148	117	2	75	0	0	0	7455,7508,7519,7536,7440,7442,7453,7475,7480,7482,7483,7484,7513,7520,7522,7526,8450,7521,7523,7525,7527,7425,7485,7502,7451,7461,7505,7507,7543,7815,7452,7456,7466,7476,7503,7541,7410,7421,7434,7437,7462,7469,7493,7501,7510,7514,7535,7579,7409,7412,7422,7426,7429,7431,7433,7438,7443,7444,7445,7448,7465,7470,7479,7490,7494,7515,7544,7545,7556,7667,9310,7419,7423,7427,7439,7450,7460,7464,7477,7478…	79.1	50.7	0	NA	2017
665	3	2	2	LomeCom	19_2017	54	30	5	13	0	4	0	7455,7508,7519,7536,7440,7442,7453,7475,7480,7482,7483,7484,7513,7520,7522,7526,8450,7521,7523,7525,7527,7425,7485,7502,7451,7461,7505,7507,7543,7815	55.6	24.1	80	NA	2017
666	4	2	2	Savanes	19_2017	94	87	5	62	1	3	0	7452,7456,7466,7476,7503,7541,7410,7421,7434,7437,7462,7469,7493,7501,7510,7514,7535,7579,7409,7412,7422,7426,7429,7431,7433,7438,7443,7444,7445,7448,7465,7470,7479,7490,7494,7515,7544,7545,7556,7667,9310,7419,7423,7427,7439,7450,7460,7464,7477,7478,7491,7498,7504,7509,7516,7517,7547,7589,7979,7411,7413,7414,7415,7417,7420,7424,7428,7432,7436,7441,7446,7447,7454,7458,7459,7463,7467,7472,7474,7487…	92.6	66	60	0	2017
667	5	3	3	District1	19_2017	6	4	NA	1	NA	4	0	7455,7508,7519,7536	66.7	16.7	100	0	2017
668	12	3	3	District2	19_2017	25	13	NA	8	NA	9	0	7440,7442,7453,7475,7480,7482,7483,7484,7513,7520,7522,7526,8450	52	32	69.2	0	2017
669	45	3	3	District3	19_2017	8	4	NA	0	NA	4	0	7521,7523,7525,7527	50	0	100	NA	2017
670	55	3	3	District4	19_2017	6	3	NA	2	NA	3	0	7425,7485,7502	50	33.3	100	0	2017
671	62	3	3	District5	19_2017	9	6	NA	2	NA	4	0	7451,7461,7505,7507,7543,7815	66.7	22.2	66.7	0	2017
672	78	3	4	Cinkasse	19_2017	7	6	NA	4	NA	5	3	7452,7456,7466,7476,7503,7541	85.7	57.1	83.3	75	2017
673	86	3	4	Kpendjal	19_2017	14	12	NA	7	NA	12	0	7410,7421,7434,7437,7462,7469,7493,7501,7510,7514,7535,7579	85.7	50	100	0	2017
674	101	3	4	Oti	19_2017	23	23	NA	17	NA	15	0	7409,7412,7422,7426,7429,7431,7433,7438,7443,7444,7445,7448,7465,7470,7479,7490,7494,7515,7544,7545,7556,7667,9310	100	73.9	65.2	0	2017
675	125	3	4	Tandjaore	19_2017	20	18	NA	11	NA	16	0	7419,7423,7427,7439,7450,7460,7464,7477,7478,7491,7498,7504,7509,7516,7517,7547,7589,7979	90	55	88.9	0	2017
676	146	3	4	Tone	19_2017	30	28	NA	23	NA	28	0	7411,7413,7414,7415,7417,7420,7424,7428,7432,7436,7441,7446,7447,7454,7458,7459,7463,7467,7472,7474,7487,7489,7492,7500,7511,7512,7558,7768	93.3	76.7	100	0	2017
677	2	1	1	Togo	20_2017	148	112	2	82	0	0	0	7581,7603,7636,7599,7618,7620,7632,7633,7641,7646,7658,8592,7617,7737,8994,7566,7570,7607,7660,7596,7622,7649,7656,7666,8320,7560,7604,7608,7612,7615,7643,7655,7552,7574,7578,7594,7609,7611,7623,7627,7645,7650,7659,7664,7548,7550,7553,7555,7564,7571,7572,7576,7577,7585,7597,7598,7605,7613,7614,7624,7626,7644,7648,7657,7665,9312,7565,7573,7583,7590,7591,7601,7610,7619,7621,7625,7629,7630,7635,7642…	75.7	55.4	0	NA	2017
678	3	2	2	LomeCom	20_2017	54	25	5	13	0	3	0	7581,7603,7636,7599,7618,7620,7632,7633,7641,7646,7658,8592,7617,7737,8994,7566,7570,7607,7660,7596,7622,7649,7656,7666,8320	46.3	24.1	60	NA	2017
679	4	2	2	Savanes	20_2017	94	87	5	69	2	3	0	7560,7604,7608,7612,7615,7643,7655,7552,7574,7578,7594,7609,7611,7623,7627,7645,7650,7659,7664,7548,7550,7553,7555,7564,7571,7572,7576,7577,7585,7597,7598,7605,7613,7614,7624,7626,7644,7648,7657,7665,9312,7565,7573,7583,7590,7591,7601,7610,7619,7621,7625,7629,7630,7635,7642,7661,7662,7925,7980,7549,7551,7554,7557,7562,7563,7567,7568,7569,7575,7580,7582,7584,7586,7587,7588,7592,7593,7595,7600,7602…	92.6	73.4	60	0	2017
680	5	3	3	District1	20_2017	6	3	NA	2	NA	3	0	7581,7603,7636	50	33.3	100	0	2017
681	12	3	3	District2	20_2017	25	9	NA	5	NA	6	0	7599,7618,7620,7632,7633,7641,7646,7658,8592	36	20	66.7	0	2017
682	45	3	3	District3	20_2017	8	3	NA	1	NA	3	0	7617,7737,8994	37.5	12.5	100	0	2017
683	55	3	3	District4	20_2017	6	4	NA	3	NA	4	0	7566,7570,7607,7660	66.7	50	100	0	2017
684	62	3	3	District5	20_2017	9	6	NA	2	NA	4	0	7596,7622,7649,7656,7666,8320	66.7	22.2	66.7	0	2017
685	78	3	4	Cinkasse	20_2017	7	7	NA	5	NA	4	3	7560,7604,7608,7612,7615,7643,7655	100	71.4	57.1	60	2017
686	86	3	4	Kpendjal	20_2017	14	12	NA	8	NA	12	0	7552,7574,7578,7594,7609,7611,7623,7627,7645,7650,7659,7664	85.7	57.1	100	0	2017
687	101	3	4	Oti	20_2017	23	22	NA	17	NA	19	0	7548,7550,7553,7555,7564,7571,7572,7576,7577,7585,7597,7598,7605,7613,7614,7624,7626,7644,7648,7657,7665,9312	95.7	73.9	86.4	0	2017
688	125	3	4	Tandjaore	20_2017	20	18	NA	13	NA	16	0	7565,7573,7583,7590,7591,7601,7610,7619,7621,7625,7629,7630,7635,7642,7661,7662,7925,7980	90	65	88.9	0	2017
689	146	3	4	Tone	20_2017	30	28	NA	26	NA	27	25	7549,7551,7554,7557,7562,7563,7567,7568,7569,7575,7580,7582,7584,7586,7587,7588,7592,7593,7595,7600,7602,7606,7616,7628,7631,7634,7647,7652	93.3	86.7	96.4	96.2	2017
690	2	1	1	Togo	21_2017	148	114	2	83	0	0	0	7689,7794,8703,7724,7753,7760,7761,7762,7763,7775,7784,7785,7792,7818,8458,8593,7688,8839,9089,7678,7694,7764,7723,7739,7789,7810,8321,7698,7715,7720,7722,7742,7773,7782,7686,7693,7696,7700,7707,7717,7719,7725,7758,7770,7774,7776,7920,7669,7670,7671,7672,7679,7681,7691,7695,7706,7713,7736,7741,7749,7771,7772,7779,7786,7787,7790,7791,7793,9314,7675,7685,7699,7704,7709,7710,7714,7716,7721,7754,7756…	77	56.1	0	NA	2017
691	3	2	2	LomeCom	21_2017	54	27	5	13	0	3	0	7689,7794,8703,7724,7753,7760,7761,7762,7763,7775,7784,7785,7792,7818,8458,8593,7688,8839,9089,7678,7694,7764,7723,7739,7789,7810,8321	50	24.1	60	NA	2017
692	4	2	2	Savanes	21_2017	94	87	5	70	2	2	0	7698,7715,7720,7722,7742,7773,7782,7686,7693,7696,7700,7707,7717,7719,7725,7758,7770,7774,7776,7920,7669,7670,7671,7672,7679,7681,7691,7695,7706,7713,7736,7741,7749,7771,7772,7779,7786,7787,7790,7791,7793,9314,7675,7685,7699,7704,7709,7710,7714,7716,7721,7754,7756,7757,7759,7778,7781,7926,7982,7673,7674,7676,7677,7680,7684,7690,7692,7697,7701,7702,7703,7705,7708,7711,7712,7718,7726,7727,7728,7729…	92.6	74.5	40	0	2017
693	5	3	3	District1	21_2017	6	3	NA	1	NA	2	0	7689,7794,8703	50	16.7	66.7	0	2017
694	12	3	3	District2	21_2017	25	13	NA	6	NA	11	0	7724,7753,7760,7761,7762,7763,7775,7784,7785,7792,7818,8458,8593	52	24	84.6	0	2017
695	45	3	3	District3	21_2017	8	3	NA	1	NA	2	0	7688,8839,9089	37.5	12.5	66.7	0	2017
696	55	3	3	District4	21_2017	6	3	NA	3	NA	3	0	7678,7694,7764	50	50	100	0	2017
697	62	3	3	District5	21_2017	9	5	NA	2	NA	5	0	7723,7739,7789,7810,8321	55.6	22.2	100	0	2017
698	78	3	4	Cinkasse	21_2017	7	7	NA	6	NA	3	2	7698,7715,7720,7722,7742,7773,7782	100	85.7	42.9	33.3	2017
699	86	3	4	Kpendjal	21_2017	14	13	NA	11	NA	10	0	7686,7693,7696,7700,7707,7717,7719,7725,7758,7770,7774,7776,7920	92.9	78.6	76.9	0	2017
700	101	3	4	Oti	21_2017	23	22	NA	15	NA	20	0	7669,7670,7671,7672,7679,7681,7691,7695,7706,7713,7736,7741,7749,7771,7772,7779,7786,7787,7790,7791,7793,9314	95.7	65.2	90.9	0	2017
701	125	3	4	Tandjaore	21_2017	20	17	NA	13	NA	16	0	7675,7685,7699,7704,7709,7710,7714,7716,7721,7754,7756,7757,7759,7778,7781,7926,7982	85	65	94.1	0	2017
702	146	3	4	Tone	21_2017	30	28	NA	25	NA	28	25	7673,7674,7676,7677,7680,7684,7690,7692,7697,7701,7702,7703,7705,7708,7711,7712,7718,7726,7727,7728,7729,7730,7755,7766,7769,7777,7783,7788	93.3	83.3	100	100	2017
703	2	1	1	Togo	22_2017	148	108	2	55	0	0	0	7900,7905,7944,7946,8715,7841,7876,7877,7878,7893,7915,8459,9679,7898,8840,9090,7830,7848,7899,7856,7904,7906,8322,7823,7845,7859,7864,7874,7884,7907,7825,7835,7844,7847,7855,7860,7862,7871,7872,7886,7919,8102,7820,7821,7822,7826,7839,7840,7842,7854,7857,7861,7865,7867,7868,7870,7883,7894,7901,7903,7918,7983,8431,9315,7824,7827,7828,7829,7836,7838,7858,7863,7873,7879,7887,7888,7892,7902,7922,7937…	73	37.2	0	NA	2017
704	3	2	2	LomeCom	22_2017	54	23	5	4	0	2	0	7900,7905,7944,7946,8715,7841,7876,7877,7878,7893,7915,8459,9679,7898,8840,9090,7830,7848,7899,7856,7904,7906,8322	42.6	7.4	40	NA	2017
705	4	2	2	Savanes	22_2017	94	85	5	51	1	2	0	7823,7845,7859,7864,7874,7884,7907,7825,7835,7844,7847,7855,7860,7862,7871,7872,7886,7919,8102,7820,7821,7822,7826,7839,7840,7842,7854,7857,7861,7865,7867,7868,7870,7883,7894,7901,7903,7918,7983,8431,9315,7824,7827,7828,7829,7836,7838,7858,7863,7873,7879,7887,7888,7892,7902,7922,7937,7981,7831,7832,7833,7834,7837,7843,7846,7849,7850,7851,7852,7853,7866,7869,7880,7881,7882,7885,7889,7890,7891,7895…	90.4	54.3	40	0	2017
706	5	3	3	District1	22_2017	6	5	NA	0	NA	3	0	7900,7905,7944,7946,8715	83.3	0	60	NA	2017
707	12	3	3	District2	22_2017	25	8	NA	1	NA	6	0	7841,7876,7877,7878,7893,7915,8459,9679	32	4	75	0	2017
708	45	3	3	District3	22_2017	8	3	NA	0	NA	2	0	7898,8840,9090	37.5	0	66.7	NA	2017
709	55	3	3	District4	22_2017	6	3	NA	2	NA	0	0	7830,7848,7899	50	33.3	0	0	2017
710	62	3	3	District5	22_2017	9	4	NA	1	NA	4	0	7856,7904,7906,8322	44.4	11.1	100	0	2017
711	78	3	4	Cinkasse	22_2017	7	7	NA	5	NA	6	1	7823,7845,7859,7864,7874,7884,7907	100	71.4	85.7	20	2017
712	86	3	4	Kpendjal	22_2017	14	12	NA	9	NA	12	0	7825,7835,7844,7847,7855,7860,7862,7871,7872,7886,7919,8102	85.7	64.3	100	0	2017
713	101	3	4	Oti	22_2017	23	22	NA	14	NA	19	0	7820,7821,7822,7826,7839,7840,7842,7854,7857,7861,7865,7867,7868,7870,7883,7894,7901,7903,7918,7983,8431,9315	95.7	60.9	86.4	0	2017
714	125	3	4	Tandjaore	22_2017	20	17	NA	9	NA	16	0	7824,7827,7828,7829,7836,7838,7858,7863,7873,7879,7887,7888,7892,7902,7922,7937,7981	85	45	94.1	0	2017
715	146	3	4	Tone	22_2017	30	27	NA	14	NA	26	0	7831,7832,7833,7834,7837,7843,7846,7849,7850,7851,7852,7853,7866,7869,7880,7881,7882,7885,7889,7890,7891,7895,7896,7917,7948,8085,8269	90	46.7	96.3	0	2017
716	2	1	1	Togo	23_2017	148	107	2	0	0	0	0	8053,8704,8705,8710,8716,8002,8047,8071,8075,8270,8278,8279,8460,9681,8281,8021,8048,8063,8059,8069,8323,7987,8001,8006,8014,8027,8031,7989,7992,8010,8012,8018,8022,8035,8045,8050,8051,8055,8065,7984,7988,7990,7995,7998,7999,8007,8009,8016,8019,8020,8037,8039,8042,8052,8054,8057,8058,8064,8073,8432,7985,7991,7996,7997,8003,8004,8013,8017,8025,8032,8033,8034,8036,8038,8044,8046,8049,8061,7986,7993…	72.3	0	0	NA	2017
717	3	2	2	LomeCom	23_2017	54	21	5	0	0	2	0	8053,8704,8705,8710,8716,8002,8047,8071,8075,8270,8278,8279,8460,9681,8281,8021,8048,8063,8059,8069,8323	38.9	0	40	NA	2017
718	4	2	2	Savanes	23_2017	94	86	5	0	1	2	0	7987,8001,8006,8014,8027,8031,7989,7992,8010,8012,8018,8022,8035,8045,8050,8051,8055,8065,7984,7988,7990,7995,7998,7999,8007,8009,8016,8019,8020,8037,8039,8042,8052,8054,8057,8058,8064,8073,8432,7985,7991,7996,7997,8003,8004,8013,8017,8025,8032,8033,8034,8036,8038,8044,8046,8049,8061,7986,7993,7994,8000,8005,8008,8011,8015,8023,8024,8026,8028,8029,8030,8040,8041,8056,8062,8072,8084,8086,8138,8148…	91.5	0	40	NA	2017
719	5	3	3	District1	23_2017	6	5	NA	0	NA	1	0	8053,8704,8705,8710,8716	83.3	0	20	NA	2017
720	12	3	3	District2	23_2017	25	9	NA	0	NA	4	0	8002,8047,8071,8075,8270,8278,8279,8460,9681	36	0	44.4	NA	2017
721	45	3	3	District3	23_2017	8	1	NA	0	NA	1	0	8281	12.5	0	100	NA	2017
722	55	3	3	District4	23_2017	6	3	NA	0	NA	2	0	8021,8048,8063	50	0	66.7	NA	2017
723	62	3	3	District5	23_2017	9	3	NA	0	NA	3	0	8059,8069,8323	33.3	0	100	NA	2017
724	78	3	4	Cinkasse	23_2017	7	6	NA	0	NA	6	0	7987,8001,8006,8014,8027,8031	85.7	0	100	NA	2017
725	86	3	4	Kpendjal	23_2017	14	12	NA	0	NA	9	0	7989,7992,8010,8012,8018,8022,8035,8045,8050,8051,8055,8065	85.7	0	75	NA	2017
726	101	3	4	Oti	23_2017	23	21	NA	0	NA	18	0	7984,7988,7990,7995,7998,7999,8007,8009,8016,8019,8020,8037,8039,8042,8052,8054,8057,8058,8064,8073,8432	91.3	0	85.7	NA	2017
727	125	3	4	Tandjaore	23_2017	20	18	NA	0	NA	17	0	7985,7991,7996,7997,8003,8004,8013,8017,8025,8032,8033,8034,8036,8038,8044,8046,8049,8061	90	0	94.4	NA	2017
728	146	3	4	Tone	23_2017	30	29	NA	0	NA	27	14	7986,7993,7994,8000,8005,8008,8011,8015,8023,8024,8026,8028,8029,8030,8040,8041,8056,8062,8072,8084,8086,8138,8148,8240,8256,8331,8336,8717,8718	96.7	0	93.1	NA	2017
729	2	1	1	Togo	24_2017	148	106	2	63	0	0	0	8115,8197,8700,8709,8714,8125,8178,8179,8186,8260,8461,9683,8282,8847,8143,8161,8208,8109,8169,8170,8264,8324,8089,8103,8113,8124,8131,8164,8092,8093,8101,8122,8123,8127,8128,8134,8135,8140,8145,8151,8167,8088,8090,8091,8097,8098,8112,8117,8120,8121,8126,8129,8141,8149,8154,8155,8156,8159,8174,8180,8185,8433,8094,8099,8106,8108,8118,8130,8136,8137,8142,8144,8146,8157,8162,8165,8166,8196,8095,8096…	71.6	42.6	0	NA	2017
730	3	2	2	LomeCom	24_2017	54	22	5	4	0	3	0	8115,8197,8700,8709,8714,8125,8178,8179,8186,8260,8461,9683,8282,8847,8143,8161,8208,8109,8169,8170,8264,8324	40.7	7.4	60	NA	2017
731	4	2	2	Savanes	24_2017	94	84	5	59	1	4	0	8089,8103,8113,8124,8131,8164,8092,8093,8101,8122,8123,8127,8128,8134,8135,8140,8145,8151,8167,8088,8090,8091,8097,8098,8112,8117,8120,8121,8126,8129,8141,8149,8154,8155,8156,8159,8174,8180,8185,8433,8094,8099,8106,8108,8118,8130,8136,8137,8142,8144,8146,8157,8162,8165,8166,8196,8095,8096,8100,8104,8105,8107,8110,8111,8114,8116,8119,8132,8133,8139,8147,8150,8152,8153,8195,8222,8236,8268,8332,8335…	89.4	62.8	80	0	2017
732	5	3	3	District1	24_2017	6	5	NA	1	NA	2	0	8115,8197,8700,8709,8714	83.3	16.7	40	0	2017
733	12	3	3	District2	24_2017	25	7	NA	1	NA	3	0	8125,8178,8179,8186,8260,8461,9683	28	4	42.9	0	2017
734	45	3	3	District3	24_2017	8	2	NA	0	NA	2	0	8282,8847	25	0	100	NA	2017
735	55	3	3	District4	24_2017	6	3	NA	1	NA	3	0	8143,8161,8208	50	16.7	100	0	2017
736	62	3	3	District5	24_2017	9	5	NA	1	NA	5	0	8109,8169,8170,8264,8324	55.6	11.1	100	0	2017
737	78	3	4	Cinkasse	24_2017	7	6	NA	5	NA	6	0	8089,8103,8113,8124,8131,8164	85.7	71.4	100	0	2017
738	86	3	4	Kpendjal	24_2017	14	13	NA	12	NA	11	0	8092,8093,8101,8122,8123,8127,8128,8134,8135,8140,8145,8151,8167	92.9	85.7	84.6	0	2017
739	101	3	4	Oti	24_2017	23	21	NA	13	NA	18	0	8088,8090,8091,8097,8098,8112,8117,8120,8121,8126,8129,8141,8149,8154,8155,8156,8159,8174,8180,8185,8433	91.3	56.5	85.7	0	2017
740	125	3	4	Tandjaore	24_2017	20	16	NA	11	NA	16	0	8094,8099,8106,8108,8118,8130,8136,8137,8142,8144,8146,8157,8162,8165,8166,8196	80	55	100	0	2017
741	146	3	4	Tone	24_2017	30	28	NA	18	NA	23	10	8095,8096,8100,8104,8105,8107,8110,8111,8114,8116,8119,8132,8133,8139,8147,8150,8152,8153,8195,8222,8236,8268,8332,8335,8374,8421,8676,8738	93.3	60	82.1	55.6	2017
742	2	1	1	Togo	25_2017	148	111	2	54	1	0	0	8231,8305,8699,8702,8708,8713,8207,8213,8267,8283,8310,8462,8564,9684,9789,8284,8209,8219,8221,8224,8229,8262,8199,8218,8265,8306,8315,8334,8288,8290,8291,8297,8298,8299,8201,8206,8210,8212,8214,8217,8230,8239,8258,8271,8280,8339,8340,8198,8200,8204,8225,8227,8232,8233,8235,8237,8255,8259,8263,8272,8274,8277,8285,8302,8358,8420,8583,10729,8205,8216,8228,8241,8254,8261,8273,8275,8276,8303,8304,830…	75	36.5	0	0	2017
743	3	2	2	LomeCom	25_2017	54	28	5	13	1	3	1	8231,8305,8699,8702,8708,8713,8207,8213,8267,8283,8310,8462,8564,9684,9789,8284,8209,8219,8221,8224,8229,8262,8199,8218,8265,8306,8315,8334	51.9	24.1	60	100	2017
744	4	2	2	Savanes	25_2017	94	83	5	41	0	4	0	8288,8290,8291,8297,8298,8299,8201,8206,8210,8212,8214,8217,8230,8239,8258,8271,8280,8339,8340,8198,8200,8204,8225,8227,8232,8233,8235,8237,8255,8259,8263,8272,8274,8277,8285,8302,8358,8420,8583,10729,8205,8216,8228,8241,8254,8261,8273,8275,8276,8303,8304,8309,8312,8313,8338,8202,8203,8211,8215,8220,8226,8234,8238,8242,8253,8257,8266,8286,8287,8289,8292,8293,8294,8295,8296,8300,8301,8333,8337,837…	88.3	43.6	80	NA	2017
745	5	3	3	District1	25_2017	6	6	NA	1	NA	1	0	8231,8305,8699,8702,8708,8713	100	16.7	16.7	0	2017
746	12	3	3	District2	25_2017	25	9	NA	3	NA	5	0	8207,8213,8267,8283,8310,8462,8564,9684,9789	36	12	55.6	0	2017
747	45	3	3	District3	25_2017	8	1	NA	0	NA	1	0	8284	12.5	0	100	NA	2017
748	55	3	3	District4	25_2017	6	6	NA	6	NA	6	0	8209,8219,8221,8224,8229,8262	100	100	100	0	2017
749	62	3	3	District5	25_2017	9	6	NA	3	NA	6	2	8199,8218,8265,8306,8315,8334	66.7	33.3	100	66.7	2017
750	78	3	4	Cinkasse	25_2017	7	6	NA	0	NA	6	0	8288,8290,8291,8297,8298,8299	85.7	0	100	NA	2017
751	86	3	4	Kpendjal	25_2017	14	13	NA	10	NA	12	0	8201,8206,8210,8212,8214,8217,8230,8239,8258,8271,8280,8339,8340	92.9	71.4	92.3	0	2017
752	101	3	4	Oti	25_2017	23	21	NA	13	NA	17	0	8198,8200,8204,8225,8227,8232,8233,8235,8237,8255,8259,8263,8272,8274,8277,8285,8302,8358,8420,8583,10729	91.3	56.5	81	0	2017
753	125	3	4	Tandjaore	25_2017	20	15	NA	6	NA	15	0	8205,8216,8228,8241,8254,8261,8273,8275,8276,8303,8304,8309,8312,8313,8338	75	30	100	0	2017
754	146	3	4	Tone	25_2017	30	28	NA	12	NA	28	0	8202,8203,8211,8215,8220,8226,8234,8238,8242,8253,8257,8266,8286,8287,8289,8292,8293,8294,8295,8296,8300,8301,8333,8337,8372,8594,8675,9173	93.3	40	100	0	2017
755	2	1	1	Togo	26_2017	148	114	2	0	0	0	0	8396,8405,8437,8698,8707,8712,8406,8424,8434,8441,8443,8444,8445,8463,8555,8562,8827,9686,9790,8430,8376,8393,8411,8415,8419,8344,8392,8401,8438,8446,8373,8375,8386,8397,8408,8429,8343,8351,8361,8362,8364,8368,8381,8398,8404,8409,8436,8442,8341,8345,8347,8350,8354,8355,8357,8365,8366,8383,8385,8390,8391,8395,8413,8418,8428,8447,8455,8457,8584,8349,8353,8359,8363,8367,8369,8377,8394,8399,8407,8414…	77	0	0	NA	2017
756	3	2	2	LomeCom	26_2017	54	30	5	0	0	3	0	8396,8405,8437,8698,8707,8712,8406,8424,8434,8441,8443,8444,8445,8463,8555,8562,8827,9686,9790,8430,8376,8393,8411,8415,8419,8344,8392,8401,8438,8446	55.6	0	60	NA	2017
757	4	2	2	Savanes	26_2017	94	84	5	0	0	3	0	8373,8375,8386,8397,8408,8429,8343,8351,8361,8362,8364,8368,8381,8398,8404,8409,8436,8442,8341,8345,8347,8350,8354,8355,8357,8365,8366,8383,8385,8390,8391,8395,8413,8418,8428,8447,8455,8457,8584,8349,8353,8359,8363,8367,8369,8377,8394,8399,8407,8414,8423,8425,8427,8435,8439,8342,8346,8348,8352,8356,8360,8370,8371,8378,8379,8380,8382,8384,8387,8388,8389,8400,8402,8403,8410,8412,8416,8417,8422,8426…	89.4	0	60	NA	2017
758	5	3	3	District1	26_2017	6	6	NA	0	NA	3	0	8396,8405,8437,8698,8707,8712	100	0	50	NA	2017
759	12	3	3	District2	26_2017	25	13	NA	0	NA	11	0	8406,8424,8434,8441,8443,8444,8445,8463,8555,8562,8827,9686,9790	52	0	84.6	NA	2017
760	45	3	3	District3	26_2017	8	1	NA	0	NA	1	0	8430	12.5	0	100	NA	2017
761	55	3	3	District4	26_2017	6	5	NA	0	NA	5	0	8376,8393,8411,8415,8419	83.3	0	100	NA	2017
762	62	3	3	District5	26_2017	9	5	NA	0	NA	5	0	8344,8392,8401,8438,8446	55.6	0	100	NA	2017
763	78	3	4	Cinkasse	26_2017	7	6	NA	0	NA	6	0	8373,8375,8386,8397,8408,8429	85.7	0	100	NA	2017
764	86	3	4	Kpendjal	26_2017	14	12	NA	0	NA	11	0	8343,8351,8361,8362,8364,8368,8381,8398,8404,8409,8436,8442	85.7	0	91.7	NA	2017
765	101	3	4	Oti	26_2017	23	21	NA	0	NA	13	0	8341,8345,8347,8350,8354,8355,8357,8365,8366,8383,8385,8390,8391,8395,8413,8418,8428,8447,8455,8457,8584	91.3	0	61.9	NA	2017
766	125	3	4	Tandjaore	26_2017	20	16	NA	0	NA	15	0	8349,8353,8359,8363,8367,8369,8377,8394,8399,8407,8414,8423,8425,8427,8435,8439	80	0	93.8	NA	2017
767	146	3	4	Tone	26_2017	30	29	NA	0	NA	28	0	8342,8346,8348,8352,8356,8360,8370,8371,8378,8379,8380,8382,8384,8387,8388,8389,8400,8402,8403,8410,8412,8416,8417,8422,8426,8440,8454,8513,9174	96.7	0	96.6	NA	2017
768	2	1	1	Togo	27_2017	148	121	2	76	1	0	0	8494,8517,8697,8701,8706,8711,8472,8485,8519,8520,8526,8527,8531,8546,8548,8554,8558,8563,8586,8596,8628,8650,8733,8935,9687,9791,8575,8471,8474,8498,8521,8545,8488,8512,8549,8567,8568,8468,8522,8524,8535,8542,8543,8487,8499,8505,8508,8510,8529,8530,8550,8552,8569,8573,8580,8475,8476,8479,8480,8483,8484,8489,8507,8511,8516,8528,8536,8551,8556,8561,8576,8581,8585,9199,10730,8481,8490,8492,8496,850…	81.8	51.4	0	0	2017
769	3	2	2	LomeCom	27_2017	54	37	5	17	0	3	1	8494,8517,8697,8701,8706,8711,8472,8485,8519,8520,8526,8527,8531,8546,8548,8554,8558,8563,8586,8596,8628,8650,8733,8935,9687,9791,8575,8471,8474,8498,8521,8545,8488,8512,8549,8567,8568	68.5	31.5	60	NA	2017
770	4	2	2	Savanes	27_2017	94	84	5	59	2	4	0	8468,8522,8524,8535,8542,8543,8487,8499,8505,8508,8510,8529,8530,8550,8552,8569,8573,8580,8475,8476,8479,8480,8483,8484,8489,8507,8511,8516,8528,8536,8551,8556,8561,8576,8581,8585,9199,10730,8481,8490,8492,8496,8503,8504,8509,8523,8533,8534,8541,8544,8553,8557,8566,8572,8745,8469,8470,8473,8477,8478,8482,8486,8491,8493,8495,8497,8500,8501,8502,8506,8514,8515,8518,8525,8532,8540,8547,8582,8694,869…	89.4	62.8	80	0	2017
771	5	3	3	District1	27_2017	6	6	NA	2	NA	1	0	8494,8517,8697,8701,8706,8711	100	33.3	16.7	0	2017
772	12	3	3	District2	27_2017	25	20	NA	8	NA	14	0	8472,8485,8519,8520,8526,8527,8531,8546,8548,8554,8558,8563,8586,8596,8628,8650,8733,8935,9687,9791	80	32	70	0	2017
773	45	3	3	District3	27_2017	8	1	NA	0	NA	1	0	8575	12.5	0	100	NA	2017
774	55	3	3	District4	27_2017	6	5	NA	5	NA	5	0	8471,8474,8498,8521,8545	83.3	83.3	100	0	2017
775	62	3	3	District5	27_2017	9	5	NA	2	NA	5	0	8488,8512,8549,8567,8568	55.6	22.2	100	0	2017
776	78	3	4	Cinkasse	27_2017	7	6	NA	6	NA	5	0	8468,8522,8524,8535,8542,8543	85.7	85.7	83.3	0	2017
777	86	3	4	Kpendjal	27_2017	14	12	NA	7	NA	10	0	8487,8499,8505,8508,8510,8529,8530,8550,8552,8569,8573,8580	85.7	50	83.3	0	2017
778	101	3	4	Oti	27_2017	23	20	NA	12	NA	14	0	8475,8476,8479,8480,8483,8484,8489,8507,8511,8516,8528,8536,8551,8556,8561,8576,8581,8585,9199,10730	87	52.2	70	0	2017
779	125	3	4	Tandjaore	27_2017	20	17	NA	12	NA	17	8	8481,8490,8492,8496,8503,8504,8509,8523,8533,8534,8541,8544,8553,8557,8566,8572,8745	85	60	100	66.7	2017
780	146	3	4	Tone	27_2017	30	29	NA	22	NA	29	19	8469,8470,8473,8477,8478,8482,8486,8491,8493,8495,8497,8500,8501,8502,8506,8514,8515,8518,8525,8532,8540,8547,8582,8694,8695,8696,8719,8739,9175	96.7	73.3	100	86.4	2017
781	2	1	1	Togo	28_2017	148	116	2	30	0	0	0	8721,8725,8730,8732,8761,8606,8607,8613,8615,8616,8621,8622,8624,8626,8627,8629,8647,8648,8649,8665,8672,8734,8747,8936,9688,9792,8618,9196,9478,8604,8605,8614,8620,8625,8609,8611,8612,8617,8619,8641,8662,8610,8633,8640,8644,8654,9025,8602,8634,8642,8645,8677,8746,8782,8816,8832,8844,8845,8597,8598,8600,8603,8623,8630,8632,8635,8638,8643,8663,8741,8743,8744,8749,8769,9200,10056,10731,8599,8631,86…	78.4	20.3	0	NA	2017
782	3	2	2	LomeCom	28_2017	54	41	5	20	0	3	0	8721,8725,8730,8732,8761,8606,8607,8613,8615,8616,8621,8622,8624,8626,8627,8629,8647,8648,8649,8665,8672,8734,8747,8936,9688,9792,8618,9196,9478,8604,8605,8614,8620,8625,8609,8611,8612,8617,8619,8641,8662	75.9	37	60	NA	2017
783	4	2	2	Savanes	28_2017	94	75	5	10	0	5	0	8610,8633,8640,8644,8654,9025,8602,8634,8642,8645,8677,8746,8782,8816,8832,8844,8845,8597,8598,8600,8603,8623,8630,8632,8635,8638,8643,8663,8741,8743,8744,8749,8769,9200,10056,10731,8599,8631,8636,8637,8651,8661,8742,8748,8765,8795,8823,8601,8608,8639,8652,8653,8669,8670,8671,8673,8674,8678,8720,8722,8723,8724,8726,8727,8728,8729,8731,8735,8736,8737,8740,8852,8853,9176,9461	79.8	10.6	100	NA	2017
784	5	3	3	District1	28_2017	6	5	NA	0	NA	0	0	8721,8725,8730,8732,8761	83.3	0	0	NA	2017
785	12	3	3	District2	28_2017	25	21	NA	9	NA	14	0	8606,8607,8613,8615,8616,8621,8622,8624,8626,8627,8629,8647,8648,8649,8665,8672,8734,8747,8936,9688,9792	84	36	66.7	0	2017
786	45	3	3	District3	28_2017	8	3	NA	1	NA	2	0	8618,9196,9478	37.5	12.5	66.7	0	2017
787	55	3	3	District4	28_2017	6	5	NA	5	NA	5	0	8604,8605,8614,8620,8625	83.3	83.3	100	0	2017
788	62	3	3	District5	28_2017	9	7	NA	5	NA	7	0	8609,8611,8612,8617,8619,8641,8662	77.8	55.6	100	0	2017
789	78	3	4	Cinkasse	28_2017	7	6	NA	1	NA	5	0	8610,8633,8640,8644,8654,9025	85.7	14.3	83.3	0	2017
790	86	3	4	Kpendjal	28_2017	14	11	NA	1	NA	11	0	8602,8634,8642,8645,8677,8746,8782,8816,8832,8844,8845	78.6	7.1	100	0	2017
791	101	3	4	Oti	28_2017	23	19	NA	5	NA	15	0	8597,8598,8600,8603,8623,8630,8632,8635,8638,8643,8663,8741,8743,8744,8749,8769,9200,10056,10731	82.6	21.7	78.9	0	2017
792	125	3	4	Tandjaore	28_2017	20	11	NA	1	NA	10	0	8599,8631,8636,8637,8651,8661,8742,8748,8765,8795,8823	55	5	90.9	0	2017
793	146	3	4	Tone	28_2017	30	28	NA	2	NA	26	0	8601,8608,8639,8652,8653,8669,8670,8671,8673,8674,8678,8720,8722,8723,8724,8726,8727,8728,8729,8731,8735,8736,8737,8740,8852,8853,9176,9461	93.3	6.7	92.9	0	2017
794	2	1	1	Togo	29_2017	148	117	2	0	0	0	0	8762,8831,8751,8767,8785,8787,8791,8796,8799,8800,8804,8809,8810,8819,8820,8835,8843,8938,8984,9053,9692,9793,8838,8848,8996,9126,8760,8764,8778,8802,8812,8771,8775,8786,8807,8811,8828,8834,8861,8862,8863,8868,8870,9029,8754,8755,8784,8801,8813,8817,8818,8822,8826,8830,8846,8750,8752,8753,8757,8763,8770,8774,8776,8777,8779,8780,8781,8794,8798,8803,8821,8825,8829,8833,8842,9201,8756,8758,8759,8766…	79.1	0	0	NA	2017
795	3	2	2	LomeCom	29_2017	54	38	5	0	0	1	0	8762,8831,8751,8767,8785,8787,8791,8796,8799,8800,8804,8809,8810,8819,8820,8835,8843,8938,8984,9053,9692,9793,8838,8848,8996,9126,8760,8764,8778,8802,8812,8771,8775,8786,8807,8811,8828,8834	70.4	0	20	NA	2017
796	4	2	2	Savanes	29_2017	94	79	5	0	0	2	0	8861,8862,8863,8868,8870,9029,8754,8755,8784,8801,8813,8817,8818,8822,8826,8830,8846,8750,8752,8753,8757,8763,8770,8774,8776,8777,8779,8780,8781,8794,8798,8803,8821,8825,8829,8833,8842,9201,8756,8758,8759,8766,8790,8792,8793,8805,8806,8808,8814,8824,8836,8837,8982,8768,8772,8773,8788,8789,8797,8815,8841,8854,8855,8856,8857,8858,8859,8860,8864,8865,8866,8867,8869,8885,8920,8965,9177,9210,9462	84	0	40	NA	2017
797	5	3	3	District1	29_2017	6	2	NA	0	NA	0	0	8762,8831	33.3	0	0	NA	2017
798	12	3	3	District2	29_2017	25	20	NA	0	NA	16	0	8751,8767,8785,8787,8791,8796,8799,8800,8804,8809,8810,8819,8820,8835,8843,8938,8984,9053,9692,9793	80	0	80	NA	2017
799	45	3	3	District3	29_2017	8	4	NA	0	NA	3	0	8838,8848,8996,9126	50	0	75	NA	2017
800	55	3	3	District4	29_2017	6	5	NA	0	NA	3	0	8760,8764,8778,8802,8812	83.3	0	60	NA	2017
801	62	3	3	District5	29_2017	9	7	NA	0	NA	6	0	8771,8775,8786,8807,8811,8828,8834	77.8	0	85.7	NA	2017
802	78	3	4	Cinkasse	29_2017	7	6	NA	0	NA	5	0	8861,8862,8863,8868,8870,9029	85.7	0	83.3	NA	2017
803	86	3	4	Kpendjal	29_2017	14	11	NA	0	NA	10	0	8754,8755,8784,8801,8813,8817,8818,8822,8826,8830,8846	78.6	0	90.9	NA	2017
804	101	3	4	Oti	29_2017	23	21	NA	0	NA	18	0	8750,8752,8753,8757,8763,8770,8774,8776,8777,8779,8780,8781,8794,8798,8803,8821,8825,8829,8833,8842,9201	91.3	0	85.7	NA	2017
805	125	3	4	Tandjaore	29_2017	20	15	NA	0	NA	14	0	8756,8758,8759,8766,8790,8792,8793,8805,8806,8808,8814,8824,8836,8837,8982	75	0	93.3	NA	2017
806	146	3	4	Tone	29_2017	30	26	NA	0	NA	25	0	8768,8772,8773,8788,8789,8797,8815,8841,8854,8855,8856,8857,8858,8859,8860,8864,8865,8866,8867,8869,8885,8920,8965,9177,9210,9462	86.7	0	96.2	NA	2017
807	2	1	1	Togo	30_2017	148	116	2	75	0	0	0	8889,8894,8956,8900,8904,8905,8916,8930,8931,8952,8954,8958,8960,8967,8973,8985,8988,9098,9144,9693,9794,8925,8997,9474,8879,8934,8937,8942,8944,8874,8892,8929,8957,9436,8893,8913,8919,8947,8953,8991,9031,8872,8875,8881,8910,8924,8932,8933,8981,9143,8871,8873,8877,8878,8884,8886,8890,8897,8899,8901,8906,8917,8921,8922,8927,8928,8977,8980,8990,9047,9202,9929,8876,8887,8888,8891,8898,8902,8911,8923…	78.4	50.7	0	NA	2017
808	3	2	2	LomeCom	30_2017	54	34	5	19	2	3	0	8889,8894,8956,8900,8904,8905,8916,8930,8931,8952,8954,8958,8960,8967,8973,8985,8988,9098,9144,9693,9794,8925,8997,9474,8879,8934,8937,8942,8944,8874,8892,8929,8957,9436	63	35.2	60	0	2017
809	4	2	2	Savanes	30_2017	94	82	5	56	1	2	0	8893,8913,8919,8947,8953,8991,9031,8872,8875,8881,8910,8924,8932,8933,8981,9143,8871,8873,8877,8878,8884,8886,8890,8897,8899,8901,8906,8917,8921,8922,8927,8928,8977,8980,8990,9047,9202,9929,8876,8887,8888,8891,8898,8902,8911,8923,8926,8939,8943,8955,8964,8974,8979,8983,9081,8880,8882,8883,8895,8896,8903,8907,8908,8909,8912,8914,8915,8918,8940,8941,8945,8946,8959,8961,8966,8970,8995,9178,9193,9211…	87.2	59.6	40	0	2017
810	5	3	3	District1	30_2017	6	3	NA	2	NA	0	0	8889,8894,8956	50	33.3	0	0	2017
811	12	3	3	District2	30_2017	25	18	NA	8	NA	12	0	8900,8904,8905,8916,8930,8931,8952,8954,8958,8960,8967,8973,8985,8988,9098,9144,9693,9794	72	32	66.7	0	2017
812	45	3	3	District3	30_2017	8	3	NA	1	NA	2	0	8925,8997,9474	37.5	12.5	66.7	0	2017
813	55	3	3	District4	30_2017	6	5	NA	5	NA	4	4	8879,8934,8937,8942,8944	83.3	83.3	80	80	2017
814	62	3	3	District5	30_2017	9	5	NA	3	NA	4	2	8874,8892,8929,8957,9436	55.6	33.3	80	66.7	2017
815	78	3	4	Cinkasse	30_2017	7	7	NA	5	NA	6	0	8893,8913,8919,8947,8953,8991,9031	100	71.4	85.7	0	2017
816	86	3	4	Kpendjal	30_2017	14	9	NA	7	NA	8	0	8872,8875,8881,8910,8924,8932,8933,8981,9143	64.3	50	88.9	0	2017
817	101	3	4	Oti	30_2017	23	22	NA	16	NA	20	0	8871,8873,8877,8878,8884,8886,8890,8897,8899,8901,8906,8917,8921,8922,8927,8928,8977,8980,8990,9047,9202,9929	95.7	69.6	90.9	0	2017
818	125	3	4	Tandjaore	30_2017	20	17	NA	11	NA	14	0	8876,8887,8888,8891,8898,8902,8911,8923,8926,8939,8943,8955,8964,8974,8979,8983,9081	85	55	82.4	0	2017
819	146	3	4	Tone	30_2017	30	27	NA	17	NA	26	13	8880,8882,8883,8895,8896,8903,8907,8908,8909,8912,8914,8915,8918,8940,8941,8945,8946,8959,8961,8966,8970,8995,9178,9193,9211,9272,9463	90	56.7	96.3	76.5	2017
820	2	1	1	Togo	31_2017	148	111	2	74	0	0	0	9017,9014,9019,9040,9042,9052,9056,9060,9061,9073,9074,9080,9086,9091,9099,9145,9795,11299,9045,9473,9500,9028,9037,9038,9057,9069,9011,9041,9075,9096,9437,9026,9032,9039,9062,9076,9084,9100,9000,9002,9003,9007,9021,9054,9067,9070,9088,9164,8998,8999,9004,9015,9016,9033,9036,9046,9048,9049,9050,9051,9058,9077,9078,9093,9095,9097,9203,9006,9008,9010,9012,9013,9024,9034,9035,9044,9055,9071,9072,907…	75	50	0	NA	2017
821	3	2	2	LomeCom	31_2017	54	31	5	20	0	3	0	9017,9014,9019,9040,9042,9052,9056,9060,9061,9073,9074,9080,9086,9091,9099,9145,9795,11299,9045,9473,9500,9028,9037,9038,9057,9069,9011,9041,9075,9096,9437	57.4	37	60	NA	2017
822	4	2	2	Savanes	31_2017	94	80	5	54	0	3	0	9026,9032,9039,9062,9076,9084,9100,9000,9002,9003,9007,9021,9054,9067,9070,9088,9164,8998,8999,9004,9015,9016,9033,9036,9046,9048,9049,9050,9051,9058,9077,9078,9093,9095,9097,9203,9006,9008,9010,9012,9013,9024,9034,9035,9044,9055,9071,9072,9079,9083,9101,9403,9001,9005,9009,9018,9020,9022,9023,9027,9030,9043,9059,9063,9064,9065,9066,9068,9082,9085,9087,9092,9094,9179,9194,9212,9276,9398,9454,9464	85.1	57.4	60	NA	2017
823	5	3	3	District1	31_2017	6	1	NA	1	NA	0	0	9017	16.7	16.7	0	0	2017
824	12	3	3	District2	31_2017	25	17	NA	10	NA	13	0	9014,9019,9040,9042,9052,9056,9060,9061,9073,9074,9080,9086,9091,9099,9145,9795,11299	68	40	76.5	0	2017
825	45	3	3	District3	31_2017	8	3	NA	1	NA	3	0	9045,9473,9500	37.5	12.5	100	0	2017
826	55	3	3	District4	31_2017	6	5	NA	5	NA	5	0	9028,9037,9038,9057,9069	83.3	83.3	100	0	2017
827	62	3	3	District5	31_2017	9	5	NA	3	NA	5	0	9011,9041,9075,9096,9437	55.6	33.3	100	0	2017
828	78	3	4	Cinkasse	31_2017	7	7	NA	5	NA	6	0	9026,9032,9039,9062,9076,9084,9100	100	71.4	85.7	0	2017
829	86	3	4	Kpendjal	31_2017	14	10	NA	8	NA	8	0	9000,9002,9003,9007,9021,9054,9067,9070,9088,9164	71.4	57.1	80	0	2017
830	101	3	4	Oti	31_2017	23	19	NA	13	NA	15	0	8998,8999,9004,9015,9016,9033,9036,9046,9048,9049,9050,9051,9058,9077,9078,9093,9095,9097,9203	82.6	56.5	78.9	0	2017
831	125	3	4	Tandjaore	31_2017	20	16	NA	12	NA	16	0	9006,9008,9010,9012,9013,9024,9034,9035,9044,9055,9071,9072,9079,9083,9101,9403	80	60	100	0	2017
832	146	3	4	Tone	31_2017	30	28	NA	16	NA	23	0	9001,9005,9009,9018,9020,9022,9023,9027,9030,9043,9059,9063,9064,9065,9066,9068,9082,9085,9087,9092,9094,9179,9194,9212,9276,9398,9454,9464	93.3	53.3	82.1	0	2017
833	2	1	1	Togo	32_2017	148	105	2	60	0	0	0	9169,9131,9133,9135,9137,9140,9148,9149,9167,9182,9184,9796,11300,9138,9150,9172,9472,9501,9130,9157,9162,9207,9107,9151,9269,9438,9121,9122,9136,9222,9306,9109,9111,9134,9146,9155,9159,9160,9165,9183,9102,9103,9106,9114,9117,9119,9123,9139,9141,9147,9156,9161,9163,9166,9188,9190,9198,9204,9338,9112,9113,9116,9118,9129,9132,9152,9153,9154,9158,9168,9185,9189,9191,9197,9256,9400,9414,9104,9105,910…	70.9	40.5	0	NA	2017
834	3	2	2	LomeCom	32_2017	54	26	5	14	0	3	0	9169,9131,9133,9135,9137,9140,9148,9149,9167,9182,9184,9796,11300,9138,9150,9172,9472,9501,9130,9157,9162,9207,9107,9151,9269,9438	48.1	25.9	60	NA	2017
835	4	2	2	Savanes	32_2017	94	79	5	46	0	1	0	9121,9122,9136,9222,9306,9109,9111,9134,9146,9155,9159,9160,9165,9183,9102,9103,9106,9114,9117,9119,9123,9139,9141,9147,9156,9161,9163,9166,9188,9190,9198,9204,9338,9112,9113,9116,9118,9129,9132,9152,9153,9154,9158,9168,9185,9189,9191,9197,9256,9400,9414,9104,9105,9108,9110,9115,9120,9124,9125,9127,9128,9142,9170,9171,9180,9181,9186,9187,9192,9195,9245,9275,9336,9386,9453,9467,9476,9479,9537	84	48.9	20	NA	2017
836	5	3	3	District1	32_2017	6	1	NA	0	NA	0	0	9169	16.7	0	0	NA	2017
837	12	3	3	District2	32_2017	25	12	NA	7	NA	10	0	9131,9133,9135,9137,9140,9148,9149,9167,9182,9184,9796,11300	48	28	83.3	0	2017
838	45	3	3	District3	32_2017	8	5	NA	2	NA	4	0	9138,9150,9172,9472,9501	62.5	25	80	0	2017
839	55	3	3	District4	32_2017	6	4	NA	3	NA	3	0	9130,9157,9162,9207	66.7	50	75	0	2017
840	62	3	3	District5	32_2017	9	4	NA	2	NA	3	0	9107,9151,9269,9438	44.4	22.2	75	0	2017
841	78	3	4	Cinkasse	32_2017	7	5	NA	3	NA	5	0	9121,9122,9136,9222,9306	71.4	42.9	100	0	2017
842	86	3	4	Kpendjal	32_2017	14	9	NA	8	NA	6	0	9109,9111,9134,9146,9155,9159,9160,9165,9183	64.3	57.1	66.7	0	2017
843	101	3	4	Oti	32_2017	23	19	NA	14	NA	13	0	9102,9103,9106,9114,9117,9119,9123,9139,9141,9147,9156,9161,9163,9166,9188,9190,9198,9204,9338	82.6	60.9	68.4	0	2017
844	125	3	4	Tandjaore	32_2017	20	18	NA	10	NA	14	0	9112,9113,9116,9118,9129,9132,9152,9153,9154,9158,9168,9185,9189,9191,9197,9256,9400,9414	90	50	77.8	0	2017
845	146	3	4	Tone	32_2017	30	28	NA	11	NA	25	0	9104,9105,9108,9110,9115,9120,9124,9125,9127,9128,9142,9170,9171,9180,9181,9186,9187,9192,9195,9245,9275,9336,9386,9453,9467,9476,9479,9537	93.3	36.7	89.3	0	2017
846	2	1	1	Togo	33_2017	148	110	2	67	0	0	0	9236,9335,9224,9228,9268,9271,9278,9280,9286,9294,9300,9419,9513,9797,9260,9265,9283,9289,9471,9502,9249,9252,9267,9288,9292,9221,9270,9416,9439,9223,9233,9244,9250,9253,9297,9219,9232,9237,9242,9258,9264,9274,9277,9304,9311,9330,9345,9217,9218,9226,9239,9241,9255,9257,9259,9263,9279,9290,9301,9307,9313,9322,9325,9329,9370,10588,9229,9230,9231,9238,9251,9254,9261,9287,9291,9302,9308,9324,9326,932…	74.3	45.3	0	NA	2017
847	3	2	2	LomeCom	33_2017	54	29	5	20	0	3	0	9236,9335,9224,9228,9268,9271,9278,9280,9286,9294,9300,9419,9513,9797,9260,9265,9283,9289,9471,9502,9249,9252,9267,9288,9292,9221,9270,9416,9439	53.7	37	60	NA	2017
848	4	2	2	Savanes	33_2017	94	81	5	47	1	1	0	9223,9233,9244,9250,9253,9297,9219,9232,9237,9242,9258,9264,9274,9277,9304,9311,9330,9345,9217,9218,9226,9239,9241,9255,9257,9259,9263,9279,9290,9301,9307,9313,9322,9325,9329,9370,10588,9229,9230,9231,9238,9251,9254,9261,9287,9291,9302,9308,9324,9326,9328,9340,9391,10137,9220,9225,9227,9234,9235,9240,9243,9246,9247,9248,9262,9266,9273,9293,9296,9303,9305,9321,9327,9334,9337,9341,9381,9388,9451,94…	86.2	50	20	0	2017
849	5	3	3	District1	33_2017	6	2	NA	1	NA	0	0	9236,9335	33.3	16.7	0	0	2017
850	12	3	3	District2	33_2017	25	12	NA	8	NA	10	0	9224,9228,9268,9271,9278,9280,9286,9294,9300,9419,9513,9797	48	32	83.3	0	2017
851	45	3	3	District3	33_2017	8	6	NA	4	NA	5	0	9260,9265,9283,9289,9471,9502	75	50	83.3	0	2017
852	55	3	3	District4	33_2017	6	5	NA	5	NA	3	0	9249,9252,9267,9288,9292	83.3	83.3	60	0	2017
853	62	3	3	District5	33_2017	9	4	NA	2	NA	4	0	9221,9270,9416,9439	44.4	22.2	100	0	2017
854	78	3	4	Cinkasse	33_2017	7	6	NA	5	NA	4	0	9223,9233,9244,9250,9253,9297	85.7	71.4	66.7	0	2017
855	86	3	4	Kpendjal	33_2017	14	12	NA	8	NA	9	0	9219,9232,9237,9242,9258,9264,9274,9277,9304,9311,9330,9345	85.7	57.1	75	0	2017
856	101	3	4	Oti	33_2017	23	19	NA	11	NA	13	7	9217,9218,9226,9239,9241,9255,9257,9259,9263,9279,9290,9301,9307,9313,9322,9325,9329,9370,10588	82.6	47.8	68.4	63.6	2017
857	125	3	4	Tandjaore	33_2017	20	17	NA	9	NA	12	0	9229,9230,9231,9238,9251,9254,9261,9287,9291,9302,9308,9324,9326,9328,9340,9391,10137	85	45	70.6	0	2017
858	146	3	4	Tone	33_2017	30	27	NA	14	NA	24	0	9220,9225,9227,9234,9235,9240,9243,9246,9247,9248,9262,9266,9273,9293,9296,9303,9305,9321,9327,9334,9337,9341,9381,9388,9451,9480,9538	90	46.7	88.9	0	2017
859	2	1	1	Togo	34_2017	148	106	2	75	0	0	0	9384,9395,9415,9358,9369,9373,9374,9390,9420,9421,9431,9432,9441,9446,9455,9456,9515,9798,9405,9409,9470,9503,9352,9392,9425,9443,9379,9417,9418,9440,9442,9477,9362,9385,9399,9435,10094,9351,9367,9368,9372,9401,9402,9434,9482,10820,9346,9347,9350,9354,9355,9361,9363,9377,9387,9389,9394,9396,9411,9424,9948,9950,10112,10732,9349,9353,9360,9364,9375,9376,9382,9383,9404,9407,9422,9430,9433,10136,1056…	71.6	50.7	0	NA	2017
860	3	2	2	LomeCom	34_2017	54	32	5	20	1	3	0	9384,9395,9415,9358,9369,9373,9374,9390,9420,9421,9431,9432,9441,9446,9455,9456,9515,9798,9405,9409,9470,9503,9352,9392,9425,9443,9379,9417,9418,9440,9442,9477	59.3	37	60	0	2017
861	4	2	2	Savanes	34_2017	94	74	5	55	3	0	0	9362,9385,9399,9435,10094,9351,9367,9368,9372,9401,9402,9434,9482,10820,9346,9347,9350,9354,9355,9361,9363,9377,9387,9389,9394,9396,9411,9424,9948,9950,10112,10732,9349,9353,9360,9364,9375,9376,9382,9383,9404,9407,9422,9430,9433,10136,10567,9348,9356,9357,9359,9365,9366,9371,9378,9380,9393,9397,9406,9408,9410,9412,9413,9423,9444,9450,9452,9459,9475,9481,9539,9913,10359,10967	78.7	58.5	0	0	2017
862	5	3	3	District1	34_2017	6	3	NA	3	NA	0	0	9384,9395,9415	50	50	0	0	2017
863	12	3	3	District2	34_2017	25	15	NA	9	NA	10	0	9358,9369,9373,9374,9390,9420,9421,9431,9432,9441,9446,9455,9456,9515,9798	60	36	66.7	0	2017
864	45	3	3	District3	34_2017	8	4	NA	2	NA	4	0	9405,9409,9470,9503	50	25	100	0	2017
865	55	3	3	District4	34_2017	6	4	NA	3	NA	3	0	9352,9392,9425,9443	66.7	50	75	0	2017
866	62	3	3	District5	34_2017	9	6	NA	3	NA	5	2	9379,9417,9418,9440,9442,9477	66.7	33.3	83.3	66.7	2017
867	78	3	4	Cinkasse	34_2017	7	5	NA	4	NA	2	2	9362,9385,9399,9435,10094	71.4	57.1	40	50	2017
868	86	3	4	Kpendjal	34_2017	14	9	NA	7	NA	7	5	9351,9367,9368,9372,9401,9402,9434,9482,10820	64.3	50	77.8	71.4	2017
869	101	3	4	Oti	34_2017	23	18	NA	14	NA	14	0	9346,9347,9350,9354,9355,9361,9363,9377,9387,9389,9394,9396,9411,9424,9948,9950,10112,10732	78.3	60.9	77.8	0	2017
870	125	3	4	Tandjaore	34_2017	20	15	NA	13	NA	9	0	9349,9353,9360,9364,9375,9376,9382,9383,9404,9407,9422,9430,9433,10136,10567	75	65	60	0	2017
871	146	3	4	Tone	34_2017	30	27	NA	17	NA	20	13	9348,9356,9357,9359,9365,9366,9371,9378,9380,9393,9397,9406,9408,9410,9412,9413,9423,9444,9450,9452,9459,9475,9481,9539,9913,10359,10967	90	56.7	74.1	76.5	2017
872	2	1	1	Togo	35_2017	148	88	2	33	0	0	0	9491,9507,9492,9493,9494,9509,9514,9516,9517,9518,9522,9524,9529,9799,9979,10951,9504,9505,9511,9520,9640,9666,9489,9495,9498,9512,9521,9485,9523,9526,9603,10069,9541,9811,10095,10107,9633,10449,10460,10552,10821,10956,9486,9487,9519,9525,9534,9582,9858,9884,9891,9918,9951,9960,9990,10052,10124,10203,10315,9484,9499,9508,9535,10022,10135,10497,10570,11014,9483,9488,9490,9496,9497,9506,9510,9527,9…	59.5	22.3	0	NA	2017
873	3	2	2	LomeCom	35_2017	54	32	5	20	0	3	0	9491,9507,9492,9493,9494,9509,9514,9516,9517,9518,9522,9524,9529,9799,9979,10951,9504,9505,9511,9520,9640,9666,9489,9495,9498,9512,9521,9485,9523,9526,9603,10069	59.3	37	60	NA	2017
874	4	2	2	Savanes	35_2017	94	56	5	13	1	0	0	9541,9811,10095,10107,9633,10449,10460,10552,10821,10956,9486,9487,9519,9525,9534,9582,9858,9884,9891,9918,9951,9960,9990,10052,10124,10203,10315,9484,9499,9508,9535,10022,10135,10497,10570,11014,9483,9488,9490,9496,9497,9506,9510,9527,9530,9532,9540,9583,9644,9650,9787,9896,9912,9982,10221,10360	59.6	13.8	0	0	2017
875	5	3	3	District1	35_2017	6	2	NA	2	NA	2	0	9491,9507	33.3	33.3	100	0	2017
876	12	3	3	District2	35_2017	25	14	NA	8	NA	8	0	9492,9493,9494,9509,9514,9516,9517,9518,9522,9524,9529,9799,9979,10951	56	32	57.1	0	2017
877	45	3	3	District3	35_2017	8	6	NA	4	NA	3	0	9504,9505,9511,9520,9640,9666	75	50	50	0	2017
878	55	3	3	District4	35_2017	6	5	NA	5	NA	5	0	9489,9495,9498,9512,9521	83.3	83.3	100	0	2017
879	62	3	3	District5	35_2017	9	5	NA	1	NA	5	0	9485,9523,9526,9603,10069	55.6	11.1	100	0	2017
880	78	3	4	Cinkasse	35_2017	7	4	NA	0	NA	2	0	9541,9811,10095,10107	57.1	0	50	NA	2017
881	86	3	4	Kpendjal	35_2017	14	6	NA	0	NA	5	0	9633,10449,10460,10552,10821,10956	42.9	0	83.3	NA	2017
882	101	3	4	Oti	35_2017	23	17	NA	3	NA	12	0	9486,9487,9519,9525,9534,9582,9858,9884,9891,9918,9951,9960,9990,10052,10124,10203,10315	73.9	13	70.6	0	2017
883	125	3	4	Tandjaore	35_2017	20	9	NA	3	NA	0	0	9484,9499,9508,9535,10022,10135,10497,10570,11014	45	15	0	0	2017
884	146	3	4	Tone	35_2017	30	20	NA	7	NA	16	6	9483,9488,9490,9496,9497,9506,9510,9527,9530,9532,9540,9583,9644,9650,9787,9896,9912,9982,10221,10360	66.7	23.3	80	85.7	2017
885	2	1	1	Togo	36_2017	148	81	2	23	0	0	0	9546,9558,9573,9544,9552,9553,9557,9561,9568,9569,9571,9576,9579,9580,9593,9695,9800,9974,10051,9555,9563,9641,9656,9671,9542,9545,9550,9554,9560,9562,9564,9578,9604,10070,9812,9966,10096,9549,10157,10461,10831,10957,9547,9570,9859,9878,9893,9917,9919,9947,9952,9961,9988,10113,10125,10191,10216,10314,10733,9592,9928,10024,10498,11044,11085,9543,9548,9551,9556,9565,9572,9610,9630,9649,9822,9831,98…	54.7	15.5	0	NA	2017
886	3	2	2	LomeCom	36_2017	54	34	5	16	2	4	0	9546,9558,9573,9544,9552,9553,9557,9561,9568,9569,9571,9576,9579,9580,9593,9695,9800,9974,10051,9555,9563,9641,9656,9671,9542,9545,9550,9554,9560,9562,9564,9578,9604,10070	63	29.6	80	0	2017
887	4	2	2	Savanes	36_2017	94	47	5	7	1	1	0	9812,9966,10096,9549,10157,10461,10831,10957,9547,9570,9859,9878,9893,9917,9919,9947,9952,9961,9988,10113,10125,10191,10216,10314,10733,9592,9928,10024,10498,11044,11085,9543,9548,9551,9556,9565,9572,9610,9630,9649,9822,9831,9894,9911,9983,10230,10361	50	7.4	20	0	2017
888	5	3	3	District1	36_2017	6	3	NA	2	NA	3	0	9546,9558,9573	50	33.3	100	0	2017
889	12	3	3	District2	36_2017	25	16	NA	5	NA	14	0	9544,9552,9553,9557,9561,9568,9569,9571,9576,9579,9580,9593,9695,9800,9974,10051	64	20	87.5	0	2017
890	45	3	3	District3	36_2017	8	5	NA	2	NA	5	1	9555,9563,9641,9656,9671	62.5	25	100	50	2017
891	55	3	3	District4	36_2017	6	4	NA	4	NA	3	0	9542,9545,9550,9554	66.7	66.7	75	0	2017
892	62	3	3	District5	36_2017	9	6	NA	3	NA	5	2	9560,9562,9564,9578,9604,10070	66.7	33.3	83.3	66.7	2017
893	78	3	4	Cinkasse	36_2017	7	3	NA	0	NA	1	0	9812,9966,10096	42.9	0	33.3	NA	2017
894	86	3	4	Kpendjal	36_2017	14	5	NA	1	NA	4	0	9549,10157,10461,10831,10957	35.7	7.1	80	0	2017
895	101	3	4	Oti	36_2017	23	17	NA	1	NA	13	0	9547,9570,9859,9878,9893,9917,9919,9947,9952,9961,9988,10113,10125,10191,10216,10314,10733	73.9	4.3	76.5	0	2017
896	125	3	4	Tandjaore	36_2017	20	6	NA	0	NA	0	0	9592,9928,10024,10498,11044,11085	30	0	0	NA	2017
897	146	3	4	Tone	36_2017	30	16	NA	5	NA	15	5	9543,9548,9551,9556,9565,9572,9610,9630,9649,9822,9831,9894,9911,9983,10230,10361	53.3	16.7	93.8	100	2017
898	2	1	1	Togo	37_2017	148	81	2	21	1	0	0	9596,9621,9594,9597,9602,9617,9618,9622,9623,9625,9627,9629,9636,9697,9801,9973,10053,9613,9626,9638,9642,9675,9601,9606,9612,9619,9678,9624,9628,9635,9691,10071,9813,9967,10106,9865,10160,10462,10832,9863,9873,9881,9885,9916,9925,9946,9953,9962,9976,9989,10054,10114,10126,10192,10225,10734,9600,9620,10138,10499,10866,11045,11086,11246,9595,9598,9599,9611,9614,9631,9632,9648,9652,9658,9827,9902,9…	54.7	14.2	0	0	2017
899	3	2	2	LomeCom	37_2017	54	32	5	14	1	4	1	9596,9621,9594,9597,9602,9617,9618,9622,9623,9625,9627,9629,9636,9697,9801,9973,10053,9613,9626,9638,9642,9675,9601,9606,9612,9619,9678,9624,9628,9635,9691,10071	59.3	25.9	80	100	2017
900	4	2	2	Savanes	37_2017	94	49	5	7	0	0	0	9813,9967,10106,9865,10160,10462,10832,9863,9873,9881,9885,9916,9925,9946,9953,9962,9976,9989,10054,10114,10126,10192,10225,10734,9600,9620,10138,10499,10866,11045,11086,11246,9595,9598,9599,9611,9614,9631,9632,9648,9652,9658,9827,9902,9908,9984,10231,10329,10362	52.1	7.4	0	NA	2017
901	5	3	3	District1	37_2017	6	2	NA	2	NA	1	0	9596,9621	33.3	33.3	50	0	2017
902	12	3	3	District2	37_2017	25	15	NA	7	NA	9	0	9594,9597,9602,9617,9618,9622,9623,9625,9627,9629,9636,9697,9801,9973,10053	60	28	60	0	2017
903	45	3	3	District3	37_2017	8	5	NA	1	NA	4	1	9613,9626,9638,9642,9675	62.5	12.5	80	100	2017
904	55	3	3	District4	37_2017	6	5	NA	4	NA	4	0	9601,9606,9612,9619,9678	83.3	66.7	80	0	2017
905	62	3	3	District5	37_2017	9	5	NA	0	NA	5	0	9624,9628,9635,9691,10071	55.6	0	100	NA	2017
906	78	3	4	Cinkasse	37_2017	7	3	NA	0	NA	1	0	9813,9967,10106	42.9	0	33.3	NA	2017
907	86	3	4	Kpendjal	37_2017	14	4	NA	0	NA	3	0	9865,10160,10462,10832	28.6	0	75	NA	2017
908	101	3	4	Oti	37_2017	23	17	NA	0	NA	12	0	9863,9873,9881,9885,9916,9925,9946,9953,9962,9976,9989,10054,10114,10126,10192,10225,10734	73.9	0	70.6	NA	2017
909	125	3	4	Tandjaore	37_2017	20	8	NA	2	NA	2	0	9600,9620,10138,10499,10866,11045,11086,11246	40	10	25	0	2017
910	146	3	4	Tone	37_2017	30	17	NA	5	NA	14	0	9595,9598,9599,9611,9614,9631,9632,9648,9652,9658,9827,9902,9908,9984,10231,10329,10362	56.7	16.7	82.4	0	2017
911	2	1	1	Togo	38_2017	148	79	2	27	0	0	0	9645,9659,9646,9654,9661,9663,9669,9670,9673,9677,9682,9685,9696,9706,9802,9972,9657,9668,9672,9702,9932,9651,9655,9660,9676,9680,9689,9690,9694,9700,9705,10204,9674,9741,9809,9969,10105,9871,10158,10463,10755,10833,9843,9851,9856,9876,9887,9926,9945,9954,9963,9977,9987,10055,10115,10127,10193,10313,10736,10027,10139,10500,10870,11087,9643,9647,9653,9662,9665,9667,9701,9704,9821,9833,9901,9907,10…	53.4	18.2	0	NA	2017
912	3	2	2	LomeCom	38_2017	54	32	5	20	2	2	0	9645,9659,9646,9654,9661,9663,9669,9670,9673,9677,9682,9685,9696,9706,9802,9972,9657,9668,9672,9702,9932,9651,9655,9660,9676,9680,9689,9690,9694,9700,9705,10204	59.3	37	40	0	2017
913	4	2	2	Savanes	38_2017	94	47	5	7	0	1	0	9674,9741,9809,9969,10105,9871,10158,10463,10755,10833,9843,9851,9856,9876,9887,9926,9945,9954,9963,9977,9987,10055,10115,10127,10193,10313,10736,10027,10139,10500,10870,11087,9643,9647,9653,9662,9665,9667,9701,9704,9821,9833,9901,9907,10133,10232,10239	50	7.4	20	NA	2017
914	5	3	3	District1	38_2017	6	2	NA	2	NA	1	0	9645,9659	33.3	33.3	50	0	2017
915	12	3	3	District2	38_2017	25	14	NA	10	NA	9	0	9646,9654,9661,9663,9669,9670,9673,9677,9682,9685,9696,9706,9802,9972	56	40	64.3	0	2017
916	45	3	3	District3	38_2017	8	5	NA	3	NA	4	1	9657,9668,9672,9702,9932	62.5	37.5	80	33.3	2017
917	55	3	3	District4	38_2017	6	5	NA	5	NA	4	0	9651,9655,9660,9676,9680	83.3	83.3	80	0	2017
918	62	3	3	District5	38_2017	9	6	NA	0	NA	4	0	9689,9690,9694,9700,9705,10204	66.7	0	66.7	NA	2017
919	78	3	4	Cinkasse	38_2017	7	5	NA	1	NA	2	0	9674,9741,9809,9969,10105	71.4	14.3	40	0	2017
920	86	3	4	Kpendjal	38_2017	14	5	NA	0	NA	4	0	9871,10158,10463,10755,10833	35.7	0	80	NA	2017
921	101	3	4	Oti	38_2017	23	17	NA	0	NA	13	0	9843,9851,9856,9876,9887,9926,9945,9954,9963,9977,9987,10055,10115,10127,10193,10313,10736	73.9	0	76.5	NA	2017
922	125	3	4	Tandjaore	38_2017	20	5	NA	0	NA	2	0	10027,10139,10500,10870,11087	25	0	40	NA	2017
923	146	3	4	Tone	38_2017	30	15	NA	6	NA	15	0	9643,9647,9653,9662,9665,9667,9701,9704,9821,9833,9901,9907,10133,10232,10239	50	20	100	0	2017
924	2	1	1	Togo	39_2017	148	75	2	23	1	0	0	9709,9737,10023,9715,9717,9719,9721,9725,9726,9730,9735,9736,9738,9749,9803,9971,9711,9722,9723,9724,9933,9714,9716,9728,9731,9740,9710,9720,9733,9734,10168,11239,9807,9808,9970,10102,9875,10159,10464,10834,9729,9861,9866,9877,9879,9888,9909,9944,9955,9964,9986,10116,10128,10145,10194,10312,10737,10028,10140,10501,10869,11046,11089,9708,9712,9713,9732,9780,9823,9829,9899,9906,10134,10233,10364	50.7	15.5	0	0	2017
925	3	2	2	LomeCom	39_2017	54	32	5	18	1	3	2	9709,9737,10023,9715,9717,9719,9721,9725,9726,9730,9735,9736,9738,9749,9803,9971,9711,9722,9723,9724,9933,9714,9716,9728,9731,9740,9710,9720,9733,9734,10168,11239	59.3	33.3	60	100	2017
926	4	2	2	Savanes	39_2017	94	43	5	5	0	1	0	9807,9808,9970,10102,9875,10159,10464,10834,9729,9861,9866,9877,9879,9888,9909,9944,9955,9964,9986,10116,10128,10145,10194,10312,10737,10028,10140,10501,10869,11046,11089,9708,9712,9713,9732,9780,9823,9829,9899,9906,10134,10233,10364	45.7	5.3	20	NA	2017
927	5	3	3	District1	39_2017	6	3	NA	1	NA	3	0	9709,9737,10023	50	16.7	100	0	2017
928	12	3	3	District2	39_2017	25	13	NA	7	NA	9	0	9715,9717,9719,9721,9725,9726,9730,9735,9736,9738,9749,9803,9971	52	28	69.2	0	2017
929	45	3	3	District3	39_2017	8	5	NA	4	NA	3	1	9711,9722,9723,9724,9933	62.5	50	60	25	2017
930	55	3	3	District4	39_2017	6	5	NA	4	NA	5	0	9714,9716,9728,9731,9740	83.3	66.7	100	0	2017
931	62	3	3	District5	39_2017	9	6	NA	2	NA	4	0	9710,9720,9733,9734,10168,11239	66.7	22.2	66.7	0	2017
932	78	3	4	Cinkasse	39_2017	7	4	NA	0	NA	1	0	9807,9808,9970,10102	57.1	0	25	NA	2017
933	86	3	4	Kpendjal	39_2017	14	4	NA	0	NA	3	0	9875,10159,10464,10834	28.6	0	75	NA	2017
934	101	3	4	Oti	39_2017	23	17	NA	1	NA	15	0	9729,9861,9866,9877,9879,9888,9909,9944,9955,9964,9986,10116,10128,10145,10194,10312,10737	73.9	4.3	88.2	0	2017
935	125	3	4	Tandjaore	39_2017	20	6	NA	0	NA	2	0	10028,10140,10501,10869,11046,11089	30	0	33.3	NA	2017
936	146	3	4	Tone	39_2017	30	12	NA	4	NA	12	0	9708,9712,9713,9732,9780,9823,9829,9899,9906,10134,10233,10364	40	13.3	100	0	2017
937	2	1	1	Togo	40_2017	148	77	2	18	0	0	0	9748,9768,9814,9751,9756,9758,9759,9762,9767,9769,9776,9788,9804,9806,9897,9968,10050,9752,9760,9773,9860,9934,11063,9747,9755,9757,9765,9753,9770,9777,10169,9761,9810,9959,10121,10150,10465,10477,10835,9805,9818,9834,9840,9864,9868,9869,9889,9943,9956,9978,9985,10001,10036,10117,10195,10739,9914,10018,10141,10502,10868,11047,11091,9746,9750,9754,9766,9771,9772,9781,9824,9828,9883,9898,9980,10234…	52	12.2	0	NA	2017
938	3	2	2	LomeCom	40_2017	54	31	5	13	2	3	0	9748,9768,9814,9751,9756,9758,9759,9762,9767,9769,9776,9788,9804,9806,9897,9968,10050,9752,9760,9773,9860,9934,11063,9747,9755,9757,9765,9753,9770,9777,10169	57.4	24.1	60	0	2017
939	4	2	2	Savanes	40_2017	94	46	5	5	0	0	0	9761,9810,9959,10121,10150,10465,10477,10835,9805,9818,9834,9840,9864,9868,9869,9889,9943,9956,9978,9985,10001,10036,10117,10195,10739,9914,10018,10141,10502,10868,11047,11091,9746,9750,9754,9766,9771,9772,9781,9824,9828,9883,9898,9980,10234,10363	48.9	5.3	0	NA	2017
940	5	3	3	District1	40_2017	6	3	NA	1	NA	3	0	9748,9768,9814	50	16.7	100	0	2017
941	12	3	3	District2	40_2017	25	14	NA	5	NA	13	0	9751,9756,9758,9759,9762,9767,9769,9776,9788,9804,9806,9897,9968,10050	56	20	92.9	0	2017
942	45	3	3	District3	40_2017	8	6	NA	2	NA	2	1	9752,9760,9773,9860,9934,11063	75	25	33.3	50	2017
943	55	3	3	District4	40_2017	6	4	NA	4	NA	2	2	9747,9755,9757,9765	66.7	66.7	50	50	2017
944	62	3	3	District5	40_2017	9	4	NA	1	NA	4	0	9753,9770,9777,10169	44.4	11.1	100	0	2017
945	78	3	4	Cinkasse	40_2017	7	4	NA	1	NA	2	0	9761,9810,9959,10121	57.1	14.3	50	0	2017
946	86	3	4	Kpendjal	40_2017	14	4	NA	0	NA	2	0	10150,10465,10477,10835	28.6	0	50	NA	2017
947	101	3	4	Oti	40_2017	23	17	NA	0	NA	12	0	9805,9818,9834,9840,9864,9868,9869,9889,9943,9956,9978,9985,10001,10036,10117,10195,10739	73.9	0	70.6	NA	2017
948	125	3	4	Tandjaore	40_2017	20	7	NA	0	NA	4	0	9914,10018,10141,10502,10868,11047,11091	35	0	57.1	NA	2017
949	146	3	4	Tone	40_2017	30	14	NA	4	NA	13	0	9746,9750,9754,9766,9771,9772,9781,9824,9828,9883,9898,9980,10234,10363	46.7	13.3	92.9	0	2017
950	2	1	1	Togo	41_2017	148	86	2	40	0	0	0	9839,9848,9923,9816,9852,9854,9855,9867,9886,9903,9904,9922,9949,9965,9975,10049,10950,9830,9870,9874,9931,10045,10060,10061,10063,10064,10062,10065,10066,10176,9832,9958,10104,10122,10152,10478,10480,10836,9815,9819,9838,9841,9844,9845,9846,9847,9850,9853,9857,9880,9882,9890,9910,9927,9942,9957,9991,10014,10118,9862,9915,10021,10025,10142,10503,10867,11048,11090,9817,9820,9825,9826,9835,9836,983…	58.1	27	0	NA	2017
951	3	2	2	LomeCom	41_2017	54	30	5	11	1	2	0	9839,9848,9923,9816,9852,9854,9855,9867,9886,9903,9904,9922,9949,9965,9975,10049,10950,9830,9870,9874,9931,10045,10060,10061,10063,10064,10062,10065,10066,10176	55.6	20.4	40	0	2017
952	4	2	2	Savanes	41_2017	94	56	5	29	1	2	0	9832,9958,10104,10122,10152,10478,10480,10836,9815,9819,9838,9841,9844,9845,9846,9847,9850,9853,9857,9880,9882,9890,9910,9927,9942,9957,9991,10014,10118,9862,9915,10021,10025,10142,10503,10867,11048,11090,9817,9820,9825,9826,9835,9836,9837,9842,9849,9872,9892,9895,9900,9921,9981,9999,10235,10365	59.6	30.9	40	0	2017
953	5	3	3	District1	41_2017	6	3	NA	2	NA	3	0	9839,9848,9923	50	33.3	100	0	2017
954	12	3	3	District2	41_2017	25	14	NA	6	NA	9	0	9816,9852,9854,9855,9867,9886,9903,9904,9922,9949,9965,9975,10049,10950	56	24	64.3	0	2017
955	45	3	3	District3	41_2017	8	5	NA	3	NA	1	1	9830,9870,9874,9931,10045	62.5	37.5	20	33.3	2017
956	55	3	3	District4	41_2017	6	4	NA	0	NA	3	0	10060,10061,10063,10064	66.7	0	75	NA	2017
957	62	3	3	District5	41_2017	9	4	NA	0	NA	3	0	10062,10065,10066,10176	44.4	0	75	NA	2017
958	78	3	4	Cinkasse	41_2017	7	4	NA	1	NA	1	0	9832,9958,10104,10122	57.1	14.3	25	0	2017
959	86	3	4	Kpendjal	41_2017	14	4	NA	0	NA	4	0	10152,10478,10480,10836	28.6	0	100	NA	2017
960	101	3	4	Oti	41_2017	23	21	NA	14	NA	17	0	9815,9819,9838,9841,9844,9845,9846,9847,9850,9853,9857,9880,9882,9890,9910,9927,9942,9957,9991,10014,10118	91.3	60.9	81	0	2017
961	125	3	4	Tandjaore	41_2017	20	9	NA	1	NA	6	0	9862,9915,10021,10025,10142,10503,10867,11048,11090	45	5	66.7	0	2017
962	146	3	4	Tone	41_2017	30	18	NA	13	NA	17	11	9817,9820,9825,9826,9835,9836,9837,9842,9849,9872,9892,9895,9900,9921,9981,9999,10235,10365	60	43.3	94.4	84.6	2017
963	2	1	1	Togo	42_2017	148	83	2	41	1	0	0	10002,10020,10057,10395,10007,10009,10012,10013,10029,10031,10034,10040,10042,10048,10058,10076,10088,10006,10033,10038,10131,10067,10068,10073,10074,10072,10075,10183,10059,10087,10101,10108,10123,10037,10103,10149,10481,10482,10837,9992,9993,9995,9997,10000,10004,10008,10011,10015,10017,10026,10035,10041,10047,10084,10085,10119,10249,10740,10003,10016,10032,10143,10144,10565,10871,10902,11054,9…	56.1	27.7	0	0	2017
964	3	2	2	LomeCom	42_2017	54	28	5	14	1	3	1	10002,10020,10057,10395,10007,10009,10012,10013,10029,10031,10034,10040,10042,10048,10058,10076,10088,10006,10033,10038,10131,10067,10068,10073,10074,10072,10075,10183	51.9	25.9	60	100	2017
965	4	2	2	Savanes	42_2017	94	55	5	27	0	0	0	10059,10087,10101,10108,10123,10037,10103,10149,10481,10482,10837,9992,9993,9995,9997,10000,10004,10008,10011,10015,10017,10026,10035,10041,10047,10084,10085,10119,10249,10740,10003,10016,10032,10143,10144,10565,10871,10902,11054,9994,9996,9998,10005,10010,10019,10030,10039,10043,10044,10120,10132,10208,10219,10236,10366	58.5	28.7	0	NA	2017
966	5	3	3	District1	42_2017	6	4	NA	2	NA	3	0	10002,10020,10057,10395	66.7	33.3	75	0	2017
967	12	3	3	District2	42_2017	25	13	NA	9	NA	12	0	10007,10009,10012,10013,10029,10031,10034,10040,10042,10048,10058,10076,10088	52	36	92.3	0	2017
968	45	3	3	District3	42_2017	8	4	NA	3	NA	3	3	10006,10033,10038,10131	50	37.5	75	100	2017
969	55	3	3	District4	42_2017	6	4	NA	0	NA	2	0	10067,10068,10073,10074	66.7	0	50	NA	2017
970	62	3	3	District5	42_2017	9	3	NA	0	NA	3	0	10072,10075,10183	33.3	0	100	NA	2017
971	78	3	4	Cinkasse	42_2017	7	5	NA	0	NA	0	0	10059,10087,10101,10108,10123	71.4	0	0	NA	2017
972	86	3	4	Kpendjal	42_2017	14	6	NA	1	NA	5	0	10037,10103,10149,10481,10482,10837	42.9	7.1	83.3	0	2017
973	101	3	4	Oti	42_2017	23	19	NA	13	NA	13	0	9992,9993,9995,9997,10000,10004,10008,10011,10015,10017,10026,10035,10041,10047,10084,10085,10119,10249,10740	82.6	56.5	68.4	0	2017
974	125	3	4	Tandjaore	42_2017	20	9	NA	3	NA	5	0	10003,10016,10032,10143,10144,10565,10871,10902,11054	45	15	55.6	0	2017
975	146	3	4	Tone	42_2017	30	16	NA	10	NA	16	0	9994,9996,9998,10005,10010,10019,10030,10039,10043,10044,10120,10132,10208,10219,10236,10366	53.3	33.3	100	0	2017
976	2	1	1	Togo	43_2017	148	73	2	40	0	0	0	10155,10181,10393,10153,10174,10189,10190,10196,10197,10199,10218,10224,10171,10178,10186,10200,10162,10184,10188,10207,10209,10156,10177,10202,10213,10148,10222,10484,10489,10838,10146,10154,10164,10165,10166,10167,10170,10175,10180,10185,10201,10210,10212,10226,10229,10248,10270,10311,10776,10163,10182,10187,10214,10504,10562,10872,10900,11049,11224,10147,10151,10161,10172,10173,10179,10205,102…	49.3	27	0	NA	2017
977	3	2	2	LomeCom	43_2017	54	21	5	16	2	4	0	10155,10181,10393,10153,10174,10189,10190,10196,10197,10199,10218,10224,10171,10178,10186,10200,10162,10184,10188,10207,10209	38.9	29.6	80	0	2017
978	4	2	2	Savanes	43_2017	94	52	5	24	1	3	0	10156,10177,10202,10213,10148,10222,10484,10489,10838,10146,10154,10164,10165,10166,10167,10170,10175,10180,10185,10201,10210,10212,10226,10229,10248,10270,10311,10776,10163,10182,10187,10214,10504,10562,10872,10900,11049,11224,10147,10151,10161,10172,10173,10179,10205,10206,10220,10227,10237,10238,10367,10574	55.3	25.5	60	0	2017
979	5	3	3	District1	43_2017	6	3	NA	2	NA	2	0	10155,10181,10393	50	33.3	66.7	0	2017
980	12	3	3	District2	43_2017	25	9	NA	7	NA	9	0	10153,10174,10189,10190,10196,10197,10199,10218,10224	36	28	100	0	2017
981	45	3	3	District3	43_2017	8	3	NA	3	NA	1	1	10171,10178,10186	37.5	37.5	33.3	33.3	2017
982	55	3	3	District4	43_2017	6	1	NA	1	NA	0	0	10200	16.7	16.7	0	0	2017
983	62	3	3	District5	43_2017	9	5	NA	3	NA	5	3	10162,10184,10188,10207,10209	55.6	33.3	100	100	2017
984	78	3	4	Cinkasse	43_2017	7	4	NA	3	NA	0	0	10156,10177,10202,10213	57.1	42.9	0	0	2017
985	86	3	4	Kpendjal	43_2017	14	5	NA	1	NA	3	0	10148,10222,10484,10489,10838	35.7	7.1	60	0	2017
986	101	3	4	Oti	43_2017	23	19	NA	11	NA	15	0	10146,10154,10164,10165,10166,10167,10170,10175,10180,10185,10201,10210,10212,10226,10229,10248,10270,10311,10776	82.6	47.8	78.9	0	2017
987	125	3	4	Tandjaore	43_2017	20	10	NA	3	NA	6	0	10163,10182,10187,10214,10504,10562,10872,10900,11049,11224	50	15	60	0	2017
988	146	3	4	Tone	43_2017	30	14	NA	6	NA	13	6	10147,10151,10161,10172,10173,10179,10205,10206,10220,10227,10237,10238,10367,10574	46.7	20	92.9	100	2017
989	2	1	1	Togo	44_2017	148	72	2	41	1	0	0	10252,10268,10277,10392,10245,10262,10264,10271,10274,10279,10284,10289,10294,10353,10272,10275,10306,10286,10291,10253,10273,10280,10307,10348,10241,10254,10267,10343,10240,10259,10485,10490,10839,10959,10242,10243,10246,10247,10251,10255,10256,10261,10263,10269,10278,10287,10305,10308,10310,10316,10741,10779,10257,10265,10290,10505,10558,10873,10899,11055,10244,10250,10258,10260,10276,10282,102…	48.6	27.7	0	0	2017
990	3	2	2	LomeCom	44_2017	54	24	5	16	2	2	1	10252,10268,10277,10392,10245,10262,10264,10271,10274,10279,10284,10289,10294,10353,10272,10275,10306,10286,10291,10253,10273,10280,10307,10348	44.4	29.6	40	50	2017
991	4	2	2	Savanes	44_2017	94	48	5	25	1	2	0	10241,10254,10267,10343,10240,10259,10485,10490,10839,10959,10242,10243,10246,10247,10251,10255,10256,10261,10263,10269,10278,10287,10305,10308,10310,10316,10741,10779,10257,10265,10290,10505,10558,10873,10899,11055,10244,10250,10258,10260,10276,10282,10285,10293,10309,10357,10368,10429	51.1	26.6	40	0	2017
992	5	3	3	District1	44_2017	6	4	NA	3	NA	2	0	10252,10268,10277,10392	66.7	50	50	0	2017
993	12	3	3	District2	44_2017	25	10	NA	7	NA	7	0	10245,10262,10264,10271,10274,10279,10284,10289,10294,10353	40	28	70	0	2017
994	45	3	3	District3	44_2017	8	3	NA	2	NA	3	0	10272,10275,10306	37.5	25	100	0	2017
995	55	3	3	District4	44_2017	6	2	NA	1	NA	0	0	10286,10291	33.3	16.7	0	0	2017
996	62	3	3	District5	44_2017	9	5	NA	3	NA	5	3	10253,10273,10280,10307,10348	55.6	33.3	100	100	2017
997	78	3	4	Cinkasse	44_2017	7	4	NA	3	NA	4	0	10241,10254,10267,10343	57.1	42.9	100	0	2017
998	86	3	4	Kpendjal	44_2017	14	6	NA	2	NA	5	0	10240,10259,10485,10490,10839,10959	42.9	14.3	83.3	0	2017
999	101	3	4	Oti	44_2017	23	18	NA	11	NA	11	6	10242,10243,10246,10247,10251,10255,10256,10261,10263,10269,10278,10287,10305,10308,10310,10316,10741,10779	78.3	47.8	61.1	54.5	2017
1000	125	3	4	Tandjaore	44_2017	20	8	NA	2	NA	6	0	10257,10265,10290,10505,10558,10873,10899,11055	40	10	75	0	2017
1001	146	3	4	Tone	44_2017	30	12	NA	7	NA	11	0	10244,10250,10258,10260,10276,10282,10285,10293,10309,10357,10368,10429	40	23.3	91.7	0	2017
1002	2	1	1	Togo	45_2017	148	67	2	36	1	0	0	10328,10352,10394,10579,10320,10325,10340,10347,10351,10369,10342,10383,10382,10515,10324,10338,10341,10380,10433,10345,10346,10389,10319,10321,10486,10488,10840,10317,10318,10322,10323,10333,10339,10344,10371,10372,10375,10376,10378,10379,10391,10396,10412,10742,10783,10327,10335,10349,10350,10390,10422,10506,10874,10897,11050,10326,10330,10331,10332,10334,10336,10354,10356,10370,10377,10408,104…	45.3	24.3	0	0	2017
1003	3	2	2	LomeCom	45_2017	54	19	5	12	1	2	1	10328,10352,10394,10579,10320,10325,10340,10347,10351,10369,10342,10383,10382,10515,10324,10338,10341,10380,10433	35.2	22.2	40	100	2017
1004	4	2	2	Savanes	45_2017	94	48	5	24	1	1	0	10345,10346,10389,10319,10321,10486,10488,10840,10317,10318,10322,10323,10333,10339,10344,10371,10372,10375,10376,10378,10379,10391,10396,10412,10742,10783,10327,10335,10349,10350,10390,10422,10506,10874,10897,11050,10326,10330,10331,10332,10334,10336,10354,10356,10370,10377,10408,10428	51.1	25.5	20	0	2017
1005	5	3	3	District1	45_2017	6	4	NA	2	NA	0	0	10328,10352,10394,10579	66.7	33.3	0	0	2017
1006	12	3	3	District2	45_2017	25	6	NA	6	NA	4	0	10320,10325,10340,10347,10351,10369	24	24	66.7	0	2017
1007	45	3	3	District3	45_2017	8	2	NA	1	NA	1	0	10342,10383	25	12.5	50	0	2017
1008	55	3	3	District4	45_2017	6	2	NA	0	NA	2	0	10382,10515	33.3	0	100	NA	2017
1009	62	3	3	District5	45_2017	9	5	NA	3	NA	4	1	10324,10338,10341,10380,10433	55.6	33.3	80	33.3	2017
1010	78	3	4	Cinkasse	45_2017	7	3	NA	2	NA	3	0	10345,10346,10389	42.9	28.6	100	0	2017
1011	86	3	4	Kpendjal	45_2017	14	5	NA	2	NA	5	0	10319,10321,10486,10488,10840	35.7	14.3	100	0	2017
1012	101	3	4	Oti	45_2017	23	18	NA	7	NA	13	0	10317,10318,10322,10323,10333,10339,10344,10371,10372,10375,10376,10378,10379,10391,10396,10412,10742,10783	78.3	30.4	72.2	0	2017
1013	125	3	4	Tandjaore	45_2017	20	10	NA	4	NA	7	0	10327,10335,10349,10350,10390,10422,10506,10874,10897,11050	50	20	70	0	2017
1014	146	3	4	Tone	45_2017	30	12	NA	9	NA	12	7	10326,10330,10331,10332,10334,10336,10354,10356,10370,10377,10408,10428	40	30	100	77.8	2017
1015	2	1	1	Togo	46_2017	148	72	2	38	1	0	0	10414,10581,10413,10423,10430,10436,10437,10440,10444,10545,10419,10643,10426,10458,10523,10416,10435,10441,10516,10398,10450,10453,10400,10434,10476,10483,10487,10491,10841,10399,10401,10404,10411,10415,10417,10418,10420,10439,10442,10443,10445,10451,10647,10651,10743,10784,10405,10409,10446,10459,10507,10557,10725,10875,10896,11051,10402,10403,10406,10407,10410,10421,10424,10425,10427,10431,104…	48.6	25.7	0	0	2017
1016	3	2	2	LomeCom	46_2017	54	19	5	12	1	4	1	10414,10581,10413,10423,10430,10436,10437,10440,10444,10545,10419,10643,10426,10458,10523,10416,10435,10441,10516	35.2	22.2	80	100	2017
1017	4	2	2	Savanes	46_2017	94	53	5	26	1	1	0	10398,10450,10453,10400,10434,10476,10483,10487,10491,10841,10399,10401,10404,10411,10415,10417,10418,10420,10439,10442,10443,10445,10451,10647,10651,10743,10784,10405,10409,10446,10459,10507,10557,10725,10875,10896,11051,10402,10403,10406,10407,10410,10421,10424,10425,10427,10431,10452,10479,10496,10577,10578,10703	56.4	27.7	20	0	2017
1018	5	3	3	District1	46_2017	6	2	NA	1	NA	0	0	10414,10581	33.3	16.7	0	0	2017
1019	12	3	3	District2	46_2017	25	8	NA	6	NA	7	0	10413,10423,10430,10436,10437,10440,10444,10545	32	24	87.5	0	2017
1020	45	3	3	District3	46_2017	8	2	NA	1	NA	2	0	10419,10643	25	12.5	100	0	2017
1021	55	3	3	District4	46_2017	6	3	NA	1	NA	1	0	10426,10458,10523	50	16.7	33.3	0	2017
1022	62	3	3	District5	46_2017	9	4	NA	3	NA	2	0	10416,10435,10441,10516	44.4	33.3	50	0	2017
1023	78	3	4	Cinkasse	46_2017	7	3	NA	1	NA	2	0	10398,10450,10453	42.9	14.3	66.7	0	2017
1024	86	3	4	Kpendjal	46_2017	14	7	NA	2	NA	5	0	10400,10434,10476,10483,10487,10491,10841	50	14.3	71.4	0	2017
1025	101	3	4	Oti	46_2017	23	17	NA	11	NA	14	2	10399,10401,10404,10411,10415,10417,10418,10420,10439,10442,10443,10445,10451,10647,10651,10743,10784	73.9	47.8	82.4	18.2	2017
1026	125	3	4	Tandjaore	46_2017	20	10	NA	2	NA	7	0	10405,10409,10446,10459,10507,10557,10725,10875,10896,11051	50	10	70	0	2017
1027	146	3	4	Tone	46_2017	30	16	NA	10	NA	16	0	10402,10403,10406,10407,10410,10421,10424,10425,10427,10431,10452,10479,10496,10577,10578,10703	53.3	33.3	100	0	2017
1028	2	1	1	Togo	47_2017	148	74	2	22	1	0	0	10575,10584,10585,10518,10521,10532,10546,10547,10548,10549,10550,10551,10519,10540,10522,10534,10511,10517,10524,10543,10527,10528,10530,10553,10555,10571,10675,10843,10922,10554,10559,10560,10561,10563,10564,10566,10568,10569,10587,10589,10600,10638,10648,10652,10745,10785,10860,10508,10510,10512,10556,10636,10724,10877,10895,11019,11053,10509,10513,10514,10520,10526,10529,10531,10533,10535,105…	50	14.9	0	0	2017
1029	3	2	2	LomeCom	47_2017	54	20	5	8	1	3	2	10575,10584,10585,10518,10521,10532,10546,10547,10548,10549,10550,10551,10519,10540,10522,10534,10511,10517,10524,10543	37	14.8	60	100	2017
1030	4	2	2	Savanes	47_2017	94	54	5	14	0	3	0	10527,10528,10530,10553,10555,10571,10675,10843,10922,10554,10559,10560,10561,10563,10564,10566,10568,10569,10587,10589,10600,10638,10648,10652,10745,10785,10860,10508,10510,10512,10556,10636,10724,10877,10895,11019,11053,10509,10513,10514,10520,10526,10529,10531,10533,10535,10539,10544,10572,10573,10576,10580,10582,10583	57.4	14.9	60	NA	2017
1031	5	3	3	District1	47_2017	6	3	NA	0	NA	0	0	10575,10584,10585	50	0	0	NA	2017
1032	12	3	3	District2	47_2017	25	9	NA	3	NA	9	0	10518,10521,10532,10546,10547,10548,10549,10550,10551	36	12	100	0	2017
1033	45	3	3	District3	47_2017	8	2	NA	1	NA	2	0	10519,10540	25	12.5	100	0	2017
1034	55	3	3	District4	47_2017	6	2	NA	1	NA	0	0	10522,10534	33.3	16.7	0	0	2017
1035	62	3	3	District5	47_2017	9	4	NA	3	NA	3	2	10511,10517,10524,10543	44.4	33.3	75	66.7	2017
1036	78	3	4	Cinkasse	47_2017	7	3	NA	3	NA	3	0	10527,10528,10530	42.9	42.9	100	0	2017
1037	86	3	4	Kpendjal	47_2017	14	6	NA	0	NA	4	0	10553,10555,10571,10675,10843,10922	42.9	0	66.7	NA	2017
1038	101	3	4	Oti	47_2017	23	18	NA	0	NA	14	0	10554,10559,10560,10561,10563,10564,10566,10568,10569,10587,10589,10600,10638,10648,10652,10745,10785,10860	78.3	0	77.8	NA	2017
1039	125	3	4	Tandjaore	47_2017	20	10	NA	3	NA	7	0	10508,10510,10512,10556,10636,10724,10877,10895,11019,11053	50	15	70	0	2017
1040	146	3	4	Tone	47_2017	30	17	NA	8	NA	16	0	10509,10513,10514,10520,10526,10529,10531,10533,10535,10539,10544,10572,10573,10576,10580,10582,10583	56.7	26.7	94.1	0	2017
1041	2	1	1	Togo	48_2017	148	67	2	38	0	0	0	10610,10629,10605,10618,10620,10621,10624,10625,10626,10627,10644,10847,10669,10671,10670,10672,10673,10601,10628,10718,10591,10595,10597,10676,10844,10923,10590,10592,10593,10594,10596,10598,10608,10613,10617,10630,10631,10632,10634,10649,10650,10653,10746,10786,10603,10604,10609,10723,10876,10894,11020,11040,10599,10602,10606,10607,10611,10612,10614,10615,10616,10619,10622,10623,10633,10637,106…	45.3	25.7	0	NA	2017
1042	3	2	2	LomeCom	48_2017	54	17	5	9	0	3	0	10610,10629,10605,10618,10620,10621,10624,10625,10626,10627,10644,10847,10669,10671,10670,10672,10673	31.5	16.7	60	NA	2017
1043	4	2	2	Savanes	48_2017	94	50	5	29	0	4	0	10601,10628,10718,10591,10595,10597,10676,10844,10923,10590,10592,10593,10594,10596,10598,10608,10613,10617,10630,10631,10632,10634,10649,10650,10653,10746,10786,10603,10604,10609,10723,10876,10894,11020,11040,10599,10602,10606,10607,10611,10612,10614,10615,10616,10619,10622,10623,10633,10637,10642	53.2	30.9	80	NA	2017
1044	5	3	3	District1	48_2017	6	2	NA	1	NA	0	0	10610,10629	33.3	16.7	0	0	2017
1045	12	3	3	District2	48_2017	25	7	NA	7	NA	4	0	10605,10618,10620,10621,10624,10625,10626	28	28	57.1	0	2017
1046	45	3	3	District3	48_2017	8	3	NA	1	NA	3	0	10627,10644,10847	37.5	12.5	100	0	2017
1047	55	3	3	District4	48_2017	6	2	NA	0	NA	2	0	10669,10671	33.3	0	100	NA	2017
1048	62	3	3	District5	48_2017	9	3	NA	0	NA	0	0	10670,10672,10673	33.3	0	0	NA	2017
1049	78	3	4	Cinkasse	48_2017	7	3	NA	2	NA	3	0	10601,10628,10718	42.9	28.6	100	0	2017
1050	86	3	4	Kpendjal	48_2017	14	6	NA	3	NA	5	0	10591,10595,10597,10676,10844,10923	42.9	21.4	83.3	0	2017
1051	101	3	4	Oti	48_2017	23	18	NA	9	NA	14	0	10590,10592,10593,10594,10596,10598,10608,10613,10617,10630,10631,10632,10634,10649,10650,10653,10746,10786	78.3	39.1	77.8	0	2017
1052	125	3	4	Tandjaore	48_2017	20	8	NA	3	NA	4	0	10603,10604,10609,10723,10876,10894,11020,11040	40	15	50	0	2017
1053	146	3	4	Tone	48_2017	30	15	NA	12	NA	14	0	10599,10602,10606,10607,10611,10612,10614,10615,10616,10619,10622,10623,10633,10637,10642	50	40	93.3	0	2017
1054	2	1	1	Togo	49_2017	148	65	2	17	0	1	0	10686,10687,10696,10698,10845,10846,10850,10851,,10826,10827,10828,10829,10830,10684,10692,10721,10727,10744,10747,10748,10773,10780,10921,10728,10735,10738,10749,10750,10751,10752,10753,10754,10756,10758,10759,10761,10763,10766,10774,10787,10788,10802,11152,10680,10681,10682,10695,10722,10878,10892,11021,11041,10677,10678,10679,10683,10685,10688,10689,10690,10691,10694,10697,10704,10705	43.9	11.5	50	NA	2017
1055	3	2	2	LomeCom	49_2017	54	13	2	2	0	2	0	10686,10687,10696,10698,10845,10846,10850,10851,,10826,10827,10828,10829,10830	24.1	3.7	100	NA	2017
1056	4	2	2	Savanes	49_2017	94	52	5	15	0	4	0	10684,10692,10721,10727,10744,10747,10748,10773,10780,10921,10728,10735,10738,10749,10750,10751,10752,10753,10754,10756,10758,10759,10761,10763,10766,10774,10787,10788,10802,11152,10680,10681,10682,10695,10722,10878,10892,11021,11041,10677,10678,10679,10683,10685,10688,10689,10690,10691,10694,10697,10704,10705	55.3	16	80	NA	2017
1057	5	3	3	District1	49_2017	6	1	NA	1	NA	0	0	10686	16.7	16.7	0	0	2017
1058	12	3	3	District2	49_2017	25	4	NA	1	NA	3	0	10687,10696,10698,10845	16	4	75	0	2017
1059	45	3	3	District3	49_2017	8	3	NA	0	NA	0	0	10846,10850,10851	37.5	0	0	NA	2017
1060	55	3	3	District4	49_2017	6	0	NA	0	NA	0	0		0	0	NA	NA	2017
1061	62	3	3	District5	49_2017	9	5	NA	0	NA	4	0	10826,10827,10828,10829,10830	55.6	0	80	NA	2017
1062	78	3	4	Cinkasse	49_2017	7	3	NA	2	NA	3	0	10684,10692,10721	42.9	28.6	100	0	2017
1063	86	3	4	Kpendjal	49_2017	14	7	NA	0	NA	7	0	10727,10744,10747,10748,10773,10780,10921	50	0	100	NA	2017
1064	101	3	4	Oti	49_2017	23	20	NA	0	NA	19	0	10728,10735,10738,10749,10750,10751,10752,10753,10754,10756,10758,10759,10761,10763,10766,10774,10787,10788,10802,11152	87	0	95	NA	2017
1065	125	3	4	Tandjaore	49_2017	20	9	NA	3	NA	5	0	10680,10681,10682,10695,10722,10878,10892,11021,11041	45	15	55.6	0	2017
1066	146	3	4	Tone	49_2017	30	13	NA	10	NA	12	0	10677,10678,10679,10683,10685,10688,10689,10690,10691,10694,10697,10704,10705	43.3	33.3	92.3	0	2017
1067	2	1	1	Togo	50_2017	148	66	2	35	0	0	0	10963,10719,10798,10807,10819,10848,10849,,10933,10936,10713,10714,10715,10775,10777,10781,10792,10794,10818,10862,10880,10924,10955,10778,10782,10790,10791,10793,10795,10796,10797,10803,10804,10805,10808,10811,10813,10816,10852,10861,10879,11153,11407,10711,10716,10720,10806,10814,10865,10891,11022,11042,10710,10712,10717,10799,10800,10801,10809,10810,10812,10822,10823,10824,10825,10929,11136	44.6	23.6	0	NA	2017
1068	3	2	2	LomeCom	50_2017	54	9	4	3	0	2	0	10963,10719,10798,10807,10819,10848,10849,,10933,10936	16.7	5.6	50	NA	2017
1069	4	2	2	Savanes	50_2017	94	57	5	32	0	2	0	10713,10714,10715,10775,10777,10781,10792,10794,10818,10862,10880,10924,10955,10778,10782,10790,10791,10793,10795,10796,10797,10803,10804,10805,10808,10811,10813,10816,10852,10861,10879,11153,11407,10711,10716,10720,10806,10814,10865,10891,11022,11042,10710,10712,10717,10799,10800,10801,10809,10810,10812,10822,10823,10824,10825,10929,11136	60.6	34	40	NA	2017
1070	5	3	3	District1	50_2017	6	1	NA	0	NA	0	0	10963	16.7	0	0	NA	2017
1071	12	3	3	District2	50_2017	25	4	NA	3	NA	2	0	10719,10798,10807,10819	16	12	50	0	2017
1072	45	3	3	District3	50_2017	8	2	NA	0	NA	1	0	10848,10849	25	0	50	NA	2017
1073	55	3	3	District4	50_2017	6	0	NA	0	NA	0	0		0	0	NA	NA	2017
1074	62	3	3	District5	50_2017	9	2	NA	0	NA	2	0	10933,10936	22.2	0	100	NA	2017
1075	78	3	4	Cinkasse	50_2017	7	3	NA	3	NA	3	0	10713,10714,10715	42.9	42.9	100	0	2017
1076	86	3	4	Kpendjal	50_2017	14	10	NA	5	NA	8	0	10775,10777,10781,10792,10794,10818,10862,10880,10924,10955	71.4	35.7	80	0	2017
1077	101	3	4	Oti	50_2017	23	20	NA	12	NA	15	0	10778,10782,10790,10791,10793,10795,10796,10797,10803,10804,10805,10808,10811,10813,10816,10852,10861,10879,11153,11407	87	52.2	75	0	2017
1078	125	3	4	Tandjaore	50_2017	20	9	NA	4	NA	6	0	10711,10716,10720,10806,10814,10865,10891,11022,11042	45	20	66.7	0	2017
1079	146	3	4	Tone	50_2017	30	15	NA	8	NA	15	0	10710,10712,10717,10799,10800,10801,10809,10810,10812,10822,10823,10824,10825,10929,11136	50	26.7	100	0	2017
1080	2	1	1	Togo	51_2017	148	72	2	25	0	1	0	10964,10887,10907,10928,10938,10948,11007,11065,11067,11188,,10934,10937,10939,10905,10917,10927,10882,10883,10893,10906,10908,10925,10954,10965,10968,11602,10881,10884,10888,10889,10903,10904,10909,10911,10912,10915,10920,10926,10931,10932,10949,10971,10973,11127,11154,11584,10886,10890,10940,10941,10958,11023,11043,11057,10885,10898,10901,10910,10914,10916,10918,10919,10930,10935,10942,10947,10…	48.6	16.9	50	NA	2017
1081	3	2	2	LomeCom	51_2017	54	13	4	2	0	3	0	10964,10887,10907,10928,10938,10948,11007,11065,11067,11188,,10934,10937,10939	24.1	3.7	75	NA	2017
1082	4	2	2	Savanes	51_2017	94	59	5	23	1	5	0	10905,10917,10927,10882,10883,10893,10906,10908,10925,10954,10965,10968,11602,10881,10884,10888,10889,10903,10904,10909,10911,10912,10915,10920,10926,10931,10932,10949,10971,10973,11127,11154,11584,10886,10890,10940,10941,10958,11023,11043,11057,10885,10898,10901,10910,10914,10916,10918,10919,10930,10935,10942,10947,10952,10953,10961,10966,11002,11137	62.8	24.5	100	0	2017
1083	5	3	3	District1	51_2017	6	1	NA	0	NA	0	0	10964	16.7	0	0	NA	2017
1084	12	3	3	District2	51_2017	25	6	NA	2	NA	4	0	10887,10907,10928,10938,10948,11007	24	8	66.7	0	2017
1085	45	3	3	District3	51_2017	8	3	NA	0	NA	3	0	11065,11067,11188	37.5	0	100	NA	2017
1086	55	3	3	District4	51_2017	6	0	NA	0	NA	0	0		0	0	NA	NA	2017
1087	62	3	3	District5	51_2017	9	3	NA	0	NA	1	0	10934,10937,10939	33.3	0	33.3	NA	2017
1088	78	3	4	Cinkasse	51_2017	7	3	NA	1	NA	3	0	10905,10917,10927	42.9	14.3	100	0	2017
1089	86	3	4	Kpendjal	51_2017	14	10	NA	5	NA	9	0	10882,10883,10893,10906,10908,10925,10954,10965,10968,11602	71.4	35.7	90	0	2017
1090	101	3	4	Oti	51_2017	23	20	NA	10	NA	17	0	10881,10884,10888,10889,10903,10904,10909,10911,10912,10915,10920,10926,10931,10932,10949,10971,10973,11127,11154,11584	87	43.5	85	0	2017
1091	125	3	4	Tandjaore	51_2017	20	8	NA	2	NA	6	0	10886,10890,10940,10941,10958,11023,11043,11057	40	10	75	0	2017
1092	146	3	4	Tone	51_2017	30	18	NA	5	NA	16	4	10885,10898,10901,10910,10914,10916,10918,10919,10930,10935,10942,10947,10952,10953,10961,10966,11002,11137	60	16.7	88.9	80	2017
1093	2	1	1	Togo	52_2017	148	69	2	20	0	1	0	12036,10979,10991,10995,11005,11027,11066,11069,,11142,10987,10993,11004,10975,10976,10977,10986,10990,11026,11134,11603,4977,10970,10974,10978,10980,10981,10982,10983,10984,10988,10989,10992,11001,11013,11018,11032,11058,11125,11585,4967,10994,10997,11000,11024,11025,11039,11052,11056,11059,11070,11071,11072,11099,10972,10985,10996,10998,10999,11003,11006,11008,11009,11011,11012,11015,11017,1103…	46.6	13.5	50	NA	2017
1094	3	2	2	LomeCom	52_2017	54	9	4	1	0	2	0	12036,10979,10991,10995,11005,11027,11066,11069,,11142	16.7	1.9	50	NA	2017
1095	4	2	2	Savanes	52_2017	94	60	5	19	0	5	0	10987,10993,11004,10975,10976,10977,10986,10990,11026,11134,11603,4977,10970,10974,10978,10980,10981,10982,10983,10984,10988,10989,10992,11001,11013,11018,11032,11058,11125,11585,4967,10994,10997,11000,11024,11025,11039,11052,11056,11059,11070,11071,11072,11099,10972,10985,10996,10998,10999,11003,11006,11008,11009,11011,11012,11015,11017,11033,11132,11138	63.8	20.2	100	NA	2017
1096	5	3	3	District1	52_2017	6	1	NA	0	NA	0	0	12036	16.7	0	0	NA	2017
1097	12	3	3	District2	52_2017	25	5	NA	1	NA	4	0	10979,10991,10995,11005,11027	20	4	80	0	2017
1098	45	3	3	District3	52_2017	8	2	NA	0	NA	2	0	11066,11069	25	0	100	NA	2017
1099	55	3	3	District4	52_2017	6	0	NA	0	NA	0	0		0	0	NA	NA	2017
1100	62	3	3	District5	52_2017	9	1	NA	0	NA	0	0	11142	11.1	0	0	NA	2017
1101	78	3	4	Cinkasse	52_2017	7	3	NA	1	NA	3	0	10987,10993,11004	42.9	14.3	100	0	2017
1102	86	3	4	Kpendjal	52_2017	14	8	NA	4	NA	6	0	10975,10976,10977,10986,10990,11026,11134,11603	57.1	28.6	75	0	2017
1103	101	3	4	Oti	52_2017	23	19	NA	11	NA	14	0	4977,10970,10974,10978,10980,10981,10982,10983,10984,10988,10989,10992,11001,11013,11018,11032,11058,11125,11585	82.6	47.8	73.7	0	2017
1104	125	3	4	Tandjaore	52_2017	20	14	NA	1	NA	12	0	4967,10994,10997,11000,11024,11025,11039,11052,11056,11059,11070,11071,11072,11099	70	5	85.7	0	2017
1105	146	3	4	Tone	52_2017	30	16	NA	2	NA	16	0	10972,10985,10996,10998,10999,11003,11006,11008,11009,11011,11012,11015,11017,11033,11132,11138	53.3	6.7	100	0	2017
1106	2	1	1	Togo	1_2018	148	82	2	41	0	2	0	,11103,11121,11139,11140,11229,11231,11475,12120,11205,,11144,12688,11084,11116,11126,11080,11083,11094,11105,11112,11119,11135,11599,11604,11074,11075,11078,11081,11088,11095,11100,11102,11106,11108,11109,11115,11117,11122,11124,11128,11129,11146,11151,11315,15129,15633,11079,11092,11093,11097,11104,11110,11118,11123,11145,12044,12805,12863,12882,12885,11073,11076,11077,11082,11096,11098,11101,1…	55.4	27.7	100	NA	2018
1107	3	2	2	LomeCom	1_2018	54	11	3	1	0	3	0	,11103,11121,11139,11140,11229,11231,11475,12120,11205,,11144,12688	20.4	1.9	100	NA	2018
1108	4	2	2	Savanes	1_2018	94	71	5	40	0	4	0	11084,11116,11126,11080,11083,11094,11105,11112,11119,11135,11599,11604,11074,11075,11078,11081,11088,11095,11100,11102,11106,11108,11109,11115,11117,11122,11124,11128,11129,11146,11151,11315,15129,15633,11079,11092,11093,11097,11104,11110,11118,11123,11145,12044,12805,12863,12882,12885,11073,11076,11077,11082,11096,11098,11101,11107,11111,11113,11114,11120,11131,11133,11148,11149,11155,11169,111…	75.5	42.6	80	NA	2018
1109	5	3	3	District1	1_2018	6	0	NA	0	NA	0	0		0	0	NA	NA	2018
1110	12	3	3	District2	1_2018	25	8	NA	1	NA	7	0	11103,11121,11139,11140,11229,11231,11475,12120	32	4	87.5	0	2018
1111	45	3	3	District3	1_2018	8	1	NA	0	NA	1	0	11205	12.5	0	100	NA	2018
1112	55	3	3	District4	1_2018	6	0	NA	0	NA	0	0		0	0	NA	NA	2018
1113	62	3	3	District5	1_2018	9	2	NA	0	NA	2	0	11144,12688	22.2	0	100	NA	2018
1114	78	3	4	Cinkasse	1_2018	7	3	NA	2	NA	3	0	11084,11116,11126	42.9	28.6	100	0	2018
1115	86	3	4	Kpendjal	1_2018	14	9	NA	6	NA	7	0	11080,11083,11094,11105,11112,11119,11135,11599,11604	64.3	42.9	77.8	0	2018
1116	101	3	4	Oti	1_2018	23	22	NA	13	NA	22	0	11074,11075,11078,11081,11088,11095,11100,11102,11106,11108,11109,11115,11117,11122,11124,11128,11129,11146,11151,11315,15129,15633	95.7	56.5	100	0	2018
1117	125	3	4	Tandjaore	1_2018	20	14	NA	7	NA	13	0	11079,11092,11093,11097,11104,11110,11118,11123,11145,12044,12805,12863,12882,12885	70	35	92.9	0	2018
1118	146	3	4	Tone	1_2018	30	23	NA	12	NA	23	0	11073,11076,11077,11082,11096,11098,11101,11107,11111,11113,11114,11120,11131,11133,11148,11149,11155,11169,11170,11217,11397,12218,15243	76.7	40	100	0	2018
1119	2	1	1	Togo	2_2018	148	83	2	53	1	1	0	,11201,11214,11220,11228,11230,11235,11456,12119,11207,,11211,11243,12689,11176,11181,11199,11171,11179,11180,11182,11209,11213,11605,11662,11177,11178,11184,11185,11186,11190,11191,11196,11200,11203,11204,11208,11216,11223,11233,11236,11238,11242,11316,11321,15130,15635,11175,11183,11193,11198,11202,11212,11215,11226,11244,12025,12045,12807,12877,12884,12887,11172,11173,11174,11187,11189,11192,1…	56.1	35.8	50	0	2018
1120	3	2	2	LomeCom	2_2018	54	12	3	6	0	1	1	,11201,11214,11220,11228,11230,11235,11456,12119,11207,,11211,11243,12689	22.2	11.1	33.3	NA	2018
1121	4	2	2	Savanes	2_2018	94	71	5	47	2	3	0	11176,11181,11199,11171,11179,11180,11182,11209,11213,11605,11662,11177,11178,11184,11185,11186,11190,11191,11196,11200,11203,11204,11208,11216,11223,11233,11236,11238,11242,11316,11321,15130,15635,11175,11183,11193,11198,11202,11212,11215,11226,11244,12025,12045,12807,12877,12884,12887,11172,11173,11174,11187,11189,11192,11194,11195,11197,11206,11210,11218,11219,11222,11225,11227,11232,11241,113…	75.5	50	60	0	2018
1122	5	3	3	District1	2_2018	6	0	NA	0	NA	0	0		0	0	NA	NA	2018
1123	12	3	3	District2	2_2018	25	8	NA	4	NA	4	0	11201,11214,11220,11228,11230,11235,11456,12119	32	16	50	0	2018
1124	45	3	3	District3	2_2018	8	1	NA	1	NA	1	0	11207	12.5	12.5	100	0	2018
1125	55	3	3	District4	2_2018	6	0	NA	0	NA	0	0		0	0	NA	NA	2018
1126	62	3	3	District5	2_2018	9	3	NA	1	NA	0	0	11211,11243,12689	33.3	11.1	0	0	2018
1127	78	3	4	Cinkasse	2_2018	7	3	NA	3	NA	1	0	11176,11181,11199	42.9	42.9	33.3	0	2018
1128	86	3	4	Kpendjal	2_2018	14	8	NA	6	NA	6	0	11171,11179,11180,11182,11209,11213,11605,11662	57.1	42.9	75	0	2018
1129	101	3	4	Oti	2_2018	23	22	NA	14	NA	18	9	11177,11178,11184,11185,11186,11190,11191,11196,11200,11203,11204,11208,11216,11223,11233,11236,11238,11242,11316,11321,15130,15635	95.7	60.9	81.8	64.3	2018
1130	125	3	4	Tandjaore	2_2018	20	15	NA	8	NA	12	0	11175,11183,11193,11198,11202,11212,11215,11226,11244,12025,12045,12807,12877,12884,12887	75	40	80	0	2018
1131	146	3	4	Tone	2_2018	30	23	NA	16	NA	21	15	11172,11173,11174,11187,11189,11192,11194,11195,11197,11206,11210,11218,11219,11222,11225,11227,11232,11241,11302,11335,11393,11398,12219	76.7	53.3	91.3	93.8	2018
1132	2	1	1	Togo	3_2018	148	81	2	44	1	1	0	,11277,11298,11307,11349,11356,11454,12118,11268,11296,,11287,11323,11324,11352,11358,11259,11270,11295,11247,11254,11257,11267,11586,11587,11606,11788,11250,11251,11256,11258,11262,11263,11271,11273,11276,11280,11286,11289,11294,11301,11304,11309,11311,11313,11314,11320,11377,15133,15636,11255,11261,11266,11269,11279,11290,11292,11401,12046,12766,12878,12881,11252,11253,11260,11264,11265,11272,1…	54.7	29.7	50	0	2018
1133	3	2	2	LomeCom	3_2018	54	14	3	5	1	1	2	,11277,11298,11307,11349,11356,11454,12118,11268,11296,,11287,11323,11324,11352,11358	25.9	9.3	33.3	100	2018
1134	4	2	2	Savanes	3_2018	94	67	5	39	0	3	0	11259,11270,11295,11247,11254,11257,11267,11586,11587,11606,11788,11250,11251,11256,11258,11262,11263,11271,11273,11276,11280,11286,11289,11294,11301,11304,11309,11311,11313,11314,11320,11377,15133,15636,11255,11261,11266,11269,11279,11290,11292,11401,12046,12766,12878,12881,11252,11253,11260,11264,11265,11272,11274,11275,11278,11288,11293,11297,11303,11306,11317,11333,11339,11367,11371,11381,113…	71.3	41.5	60	NA	2018
1135	5	3	3	District1	3_2018	6	0	NA	0	NA	0	0		0	0	NA	NA	2018
1136	12	3	3	District2	3_2018	25	7	NA	2	NA	3	0	11277,11298,11307,11349,11356,11454,12118	28	8	42.9	0	2018
1137	45	3	3	District3	3_2018	8	2	NA	2	NA	2	1	11268,11296	25	25	100	50	2018
1138	55	3	3	District4	3_2018	6	0	NA	0	NA	0	0		0	0	NA	NA	2018
1139	62	3	3	District5	3_2018	9	5	NA	1	NA	0	0	11287,11323,11324,11352,11358	55.6	11.1	0	0	2018
1140	78	3	4	Cinkasse	3_2018	7	3	NA	3	NA	0	0	11259,11270,11295	42.9	42.9	0	0	2018
1141	86	3	4	Kpendjal	3_2018	14	8	NA	4	NA	5	0	11247,11254,11257,11267,11586,11587,11606,11788	57.1	28.6	62.5	0	2018
1142	101	3	4	Oti	3_2018	23	23	NA	13	NA	19	0	11250,11251,11256,11258,11262,11263,11271,11273,11276,11280,11286,11289,11294,11301,11304,11309,11311,11313,11314,11320,11377,15133,15636	100	56.5	82.6	0	2018
1143	125	3	4	Tandjaore	3_2018	20	12	NA	7	NA	12	0	11255,11261,11266,11269,11279,11290,11292,11401,12046,12766,12878,12881	60	35	100	0	2018
1144	146	3	4	Tone	3_2018	30	21	NA	12	NA	20	0	11252,11253,11260,11264,11265,11272,11274,11275,11278,11288,11293,11297,11303,11306,11317,11333,11339,11367,11371,11381,11399	70	40	95.2	0	2018
1145	2	1	1	Togo	4_2018	148	86	2	42	0	1	0	,11357,11359,11360,11363,11384,11390,11406,11445,12117,11354,,11353,11369,11391,11405,11334,11347,11382,11588,11589,11591,11592,11595,11596,11597,11600,11607,11789,11325,11326,11328,11330,11331,11336,11337,11341,11345,11348,11350,11365,11372,11378,11379,11396,11404,11481,11590,11594,11598,15134,15638,11344,11351,11362,11374,11386,11392,11395,11402,11432,11593,11601,12047,12809,11327,11329,11332,1…	58.1	28.4	50	NA	2018
1146	3	2	2	LomeCom	4_2018	54	14	3	7	1	1	0	,11357,11359,11360,11363,11384,11390,11406,11445,12117,11354,,11353,11369,11391,11405	25.9	13	33.3	0	2018
1147	4	2	2	Savanes	4_2018	94	72	5	35	0	3	0	11334,11347,11382,11588,11589,11591,11592,11595,11596,11597,11600,11607,11789,11325,11326,11328,11330,11331,11336,11337,11341,11345,11348,11350,11365,11372,11378,11379,11396,11404,11481,11590,11594,11598,15134,15638,11344,11351,11362,11374,11386,11392,11395,11402,11432,11593,11601,12047,12809,11327,11329,11332,11338,11340,11342,11343,11346,11355,11361,11364,11366,11368,11370,11373,11376,11380,113…	76.6	37.2	60	NA	2018
1148	5	3	3	District1	4_2018	6	0	NA	0	NA	0	0		0	0	NA	NA	2018
1149	12	3	3	District2	4_2018	25	9	NA	4	NA	8	4	11357,11359,11360,11363,11384,11390,11406,11445,12117	36	16	88.9	100	2018
1150	45	3	3	District3	4_2018	8	1	NA	1	NA	1	0	11354	12.5	12.5	100	0	2018
1151	55	3	3	District4	4_2018	6	0	NA	0	NA	0	0		0	0	NA	NA	2018
1152	62	3	3	District5	4_2018	9	4	NA	2	NA	0	0	11353,11369,11391,11405	44.4	22.2	0	0	2018
1153	78	3	4	Cinkasse	4_2018	7	3	NA	2	NA	0	0	11334,11347,11382	42.9	28.6	0	0	2018
1154	86	3	4	Kpendjal	4_2018	14	10	NA	0	NA	7	0	11588,11589,11591,11592,11595,11596,11597,11600,11607,11789	71.4	0	70	NA	2018
1155	101	3	4	Oti	4_2018	23	23	NA	13	NA	19	0	11325,11326,11328,11330,11331,11336,11337,11341,11345,11348,11350,11365,11372,11378,11379,11396,11404,11481,11590,11594,11598,15134,15638	100	56.5	82.6	0	2018
1156	125	3	4	Tandjaore	4_2018	20	13	NA	4	NA	12	0	11344,11351,11362,11374,11386,11392,11395,11402,11432,11593,11601,12047,12809	65	20	92.3	0	2018
1157	146	3	4	Tone	4_2018	30	23	NA	16	NA	19	0	11327,11329,11332,11338,11340,11342,11343,11346,11355,11361,11364,11366,11368,11370,11373,11376,11380,11383,11385,11387,11389,11394,11400	76.7	53.3	82.6	0	2018
1158	2	1	1	Togo	5_2018	148	83	2	46	1	1	0	,11418,11422,11437,11440,11444,11449,11453,11459,11576,12116,11442,,11441,11455,11466,11471,11496,12690,11425,11426,11428,11608,11611,11612,11613,11614,11619,11790,11408,11409,11410,11413,11415,11420,11429,11434,11446,11448,11450,11460,11462,11467,11478,11521,11615,11616,15135,15662,11417,11427,11436,11439,11452,11458,11461,11464,11470,11477,11609,11610,12048,12810,11411,11412,11414,11416,11419,1…	56.1	31.1	50	0	2018
1159	3	2	2	LomeCom	5_2018	54	17	3	10	0	1	1	,11418,11422,11437,11440,11444,11449,11453,11459,11576,12116,11442,,11441,11455,11466,11471,11496,12690	31.5	18.5	33.3	NA	2018
1160	4	2	2	Savanes	5_2018	94	66	5	36	1	2	0	11425,11426,11428,11608,11611,11612,11613,11614,11619,11790,11408,11409,11410,11413,11415,11420,11429,11434,11446,11448,11450,11460,11462,11467,11478,11521,11615,11616,15135,15662,11417,11427,11436,11439,11452,11458,11461,11464,11470,11477,11609,11610,12048,12810,11411,11412,11414,11416,11419,11421,11423,11424,11430,11431,11433,11435,11438,11443,11447,11451,11457,11499,11531,11851,12199,12209	70.2	38.3	40	0	2018
1161	5	3	3	District1	5_2018	6	0	NA	0	NA	0	0		0	0	NA	NA	2018
1162	12	3	3	District2	5_2018	25	10	NA	7	NA	2	0	11418,11422,11437,11440,11444,11449,11453,11459,11576,12116	40	28	20	0	2018
1163	45	3	3	District3	5_2018	8	1	NA	1	NA	1	0	11442	12.5	12.5	100	0	2018
1164	55	3	3	District4	5_2018	6	0	NA	0	NA	0	0		0	0	NA	NA	2018
1165	62	3	3	District5	5_2018	9	6	NA	2	NA	0	0	11441,11455,11466,11471,11496,12690	66.7	22.2	0	0	2018
1166	78	3	4	Cinkasse	5_2018	7	3	NA	3	NA	0	0	11425,11426,11428	42.9	42.9	0	0	2018
1167	86	3	4	Kpendjal	5_2018	14	7	NA	0	NA	5	0	11608,11611,11612,11613,11614,11619,11790	50	0	71.4	NA	2018
1168	101	3	4	Oti	5_2018	23	20	NA	11	NA	16	0	11408,11409,11410,11413,11415,11420,11429,11434,11446,11448,11450,11460,11462,11467,11478,11521,11615,11616,15135,15662	87	47.8	80	0	2018
1169	125	3	4	Tandjaore	5_2018	20	14	NA	5	NA	13	0	11417,11427,11436,11439,11452,11458,11461,11464,11470,11477,11609,11610,12048,12810	70	25	92.9	0	2018
1170	146	3	4	Tone	5_2018	30	22	NA	17	NA	18	12	11411,11412,11414,11416,11419,11421,11423,11424,11430,11431,11433,11435,11438,11443,11447,11451,11457,11499,11531,11851,12199,12209	73.3	56.7	81.8	70.6	2018
1171	2	1	1	Togo	6_2018	148	74	2	30	0	1	0	,11505,11513,11515,11577,11687,11908,12115,11502,,11501,11503,11537,11784,11885,11482,11511,11517,11617,11620,11621,11622,11624,11627,11795,11483,11485,11486,11489,11490,11492,11497,11504,11507,11508,11509,11512,11516,11520,11523,11525,11536,11623,11625,11626,15136,15663,11491,11528,11534,11551,11553,11559,11618,11727,12049,11484,11487,11488,11493,11494,11495,11498,11500,11506,11510,11514,11518,1…	50	20.3	50	NA	2018
1172	3	2	2	LomeCom	6_2018	54	13	2	5	0	1	0	,11505,11513,11515,11577,11687,11908,12115,11502,,11501,11503,11537,11784,11885	24.1	9.3	50	NA	2018
1173	4	2	2	Savanes	6_2018	94	61	5	25	1	2	0	11482,11511,11517,11617,11620,11621,11622,11624,11627,11795,11483,11485,11486,11489,11490,11492,11497,11504,11507,11508,11509,11512,11516,11520,11523,11525,11536,11623,11625,11626,15136,15663,11491,11528,11534,11551,11553,11559,11618,11727,12049,11484,11487,11488,11493,11494,11495,11498,11500,11506,11510,11514,11518,11519,11524,11526,11527,11706,11744,11841,12210	64.9	26.6	40	0	2018
1174	5	3	3	District1	6_2018	6	0	NA	0	NA	0	0		0	0	NA	NA	2018
1175	12	3	3	District2	6_2018	25	7	NA	2	NA	5	0	11505,11513,11515,11577,11687,11908,12115	28	8	71.4	0	2018
1176	45	3	3	District3	6_2018	8	1	NA	1	NA	0	0	11502	12.5	12.5	0	0	2018
1177	55	3	3	District4	6_2018	6	0	NA	0	NA	0	0		0	0	NA	NA	2018
1178	62	3	3	District5	6_2018	9	5	NA	2	NA	0	0	11501,11503,11537,11784,11885	55.6	22.2	0	0	2018
1179	78	3	4	Cinkasse	6_2018	7	3	NA	2	NA	0	0	11482,11511,11517	42.9	28.6	0	0	2018
1180	86	3	4	Kpendjal	6_2018	14	7	NA	0	NA	4	0	11617,11620,11621,11622,11624,11627,11795	50	0	57.1	NA	2018
1181	101	3	4	Oti	6_2018	23	22	NA	12	NA	19	0	11483,11485,11486,11489,11490,11492,11497,11504,11507,11508,11509,11512,11516,11520,11523,11525,11536,11623,11625,11626,15136,15663	95.7	52.2	86.4	0	2018
1182	125	3	4	Tandjaore	6_2018	20	9	NA	1	NA	9	0	11491,11528,11534,11551,11553,11559,11618,11727,12049	45	5	100	0	2018
1183	146	3	4	Tone	6_2018	30	20	NA	10	NA	19	13	11484,11487,11488,11493,11494,11495,11498,11500,11506,11510,11514,11518,11519,11524,11526,11527,11706,11744,11841,12210	66.7	33.3	95	100	2018
1184	2	1	1	Togo	7_2018	148	66	2	32	0	1	0	,11566,11567,11574,11575,11688,11907,12114,,,11785,11548,11549,11573,11628,11630,11631,11638,11796,11803,11837,18490,11538,11539,11540,11542,11547,11555,11558,11561,11563,11565,11568,11569,11578,11632,11634,11635,11636,15132,15667,11546,11550,11552,11554,11560,11562,11629,11633,12050,12812,11541,11543,11544,11545,11556,11557,11564,11570,11571,11572,11579,11580,11581,11582,11583,11691,11850,12211	44.6	21.6	50	NA	2018
1185	3	2	2	LomeCom	7_2018	54	8	2	2	0	0	0	,11566,11567,11574,11575,11688,11907,12114,,,11785	14.8	3.7	0	NA	2018
1186	4	2	2	Savanes	7_2018	94	58	5	30	0	5	0	11548,11549,11573,11628,11630,11631,11638,11796,11803,11837,18490,11538,11539,11540,11542,11547,11555,11558,11561,11563,11565,11568,11569,11578,11632,11634,11635,11636,15132,15667,11546,11550,11552,11554,11560,11562,11629,11633,12050,12812,11541,11543,11544,11545,11556,11557,11564,11570,11571,11572,11579,11580,11581,11582,11583,11691,11850,12211	61.7	31.9	100	NA	2018
1187	5	3	3	District1	7_2018	6	0	NA	0	NA	0	0		0	0	NA	NA	2018
1188	12	3	3	District2	7_2018	25	7	NA	2	NA	4	0	11566,11567,11574,11575,11688,11907,12114	28	8	57.1	0	2018
1189	45	3	3	District3	7_2018	8	0	NA	0	NA	0	0		0	0	NA	NA	2018
1190	55	3	3	District4	7_2018	6	0	NA	0	NA	0	0		0	0	NA	NA	2018
1191	62	3	3	District5	7_2018	9	1	NA	0	NA	0	0	11785	11.1	0	0	NA	2018
1192	78	3	4	Cinkasse	7_2018	7	3	NA	2	NA	1	0	11548,11549,11573	42.9	28.6	33.3	0	2018
1193	86	3	4	Kpendjal	7_2018	14	8	NA	0	NA	4	0	11628,11630,11631,11638,11796,11803,11837,18490	57.1	0	50	NA	2018
1194	101	3	4	Oti	7_2018	23	19	NA	12	NA	18	0	11538,11539,11540,11542,11547,11555,11558,11561,11563,11565,11568,11569,11578,11632,11634,11635,11636,15132,15667	82.6	52.2	94.7	0	2018
1195	125	3	4	Tandjaore	7_2018	20	10	NA	6	NA	8	0	11546,11550,11552,11554,11560,11562,11629,11633,12050,12812	50	30	80	0	2018
1196	146	3	4	Tone	7_2018	30	18	NA	10	NA	17	0	11541,11543,11544,11545,11556,11557,11564,11570,11571,11572,11579,11580,11581,11582,11583,11691,11850,12211	60	33.3	94.4	0	2018
1197	2	1	1	Togo	8_2018	148	64	2	19	0	1	0	,11652,11669,11716,11904,12113,,11814,11667,11734,11792,11643,11647,11654,11639,11650,11693,11797,11802,18491,11646,11670,11671,11672,11673,11674,11675,11676,11677,11678,11679,11680,11681,11682,11683,11684,11685,11686,11694,15137,15669,11642,11645,11649,11651,11653,11657,11659,11786,12051,11640,11641,11644,11648,11655,11656,11658,11660,11661,11666,11668,11692,11710,11712,11724,11849	43.2	12.8	50	NA	2018
1198	3	2	2	LomeCom	8_2018	54	9	3	1	0	0	0	,11652,11669,11716,11904,12113,,11814,11667,11734,11792	16.7	1.9	0	NA	2018
1199	4	2	2	Savanes	8_2018	94	55	5	18	0	3	0	11643,11647,11654,11639,11650,11693,11797,11802,18491,11646,11670,11671,11672,11673,11674,11675,11676,11677,11678,11679,11680,11681,11682,11683,11684,11685,11686,11694,15137,15669,11642,11645,11649,11651,11653,11657,11659,11786,12051,11640,11641,11644,11648,11655,11656,11658,11660,11661,11666,11668,11692,11710,11712,11724,11849	58.5	19.1	60	NA	2018
1200	5	3	3	District1	8_2018	6	0	NA	0	NA	0	0		0	0	NA	NA	2018
1201	12	3	3	District2	8_2018	25	5	NA	1	NA	4	0	11652,11669,11716,11904,12113	20	4	80	0	2018
1202	45	3	3	District3	8_2018	8	0	NA	0	NA	0	0		0	0	NA	NA	2018
1203	55	3	3	District4	8_2018	6	1	NA	0	NA	0	0	11814	16.7	0	0	NA	2018
1204	62	3	3	District5	8_2018	9	3	NA	0	NA	0	0	11667,11734,11792	33.3	0	0	NA	2018
1205	78	3	4	Cinkasse	8_2018	7	3	NA	3	NA	0	0	11643,11647,11654	42.9	42.9	0	0	2018
1206	86	3	4	Kpendjal	8_2018	14	6	NA	2	NA	5	0	11639,11650,11693,11797,11802,18491	42.9	14.3	83.3	0	2018
1207	101	3	4	Oti	8_2018	23	21	NA	1	NA	19	0	11646,11670,11671,11672,11673,11674,11675,11676,11677,11678,11679,11680,11681,11682,11683,11684,11685,11686,11694,15137,15669	91.3	4.3	90.5	0	2018
1208	125	3	4	Tandjaore	8_2018	20	9	NA	6	NA	7	0	11642,11645,11649,11651,11653,11657,11659,11786,12051	45	30	77.8	0	2018
1209	146	3	4	Tone	8_2018	30	16	NA	6	NA	16	0	11640,11641,11644,11648,11655,11656,11658,11660,11661,11666,11668,11692,11710,11712,11724,11849	53.3	20	100	0	2018
1210	2	1	1	Togo	9_2018	148	70	2	45	1	1	1	,11697,11718,11728,11738,11754,11903,12112,11741,11715,11755,11793,11717,11720,11887,11695,11719,11725,11783,11798,11801,11698,11699,11702,11704,11707,11709,11713,11714,11730,11732,11736,11739,11746,11758,11773,11774,11781,11791,11819,15671,11705,11723,11733,11742,11743,11757,11768,11770,11787,12052,11696,11700,11701,11703,11708,11721,11722,11726,11729,11731,11735,11737,11740,11745,11756,11769,11…	47.3	30.4	50	100	2018
1211	3	2	2	LomeCom	9_2018	54	11	4	8	0	1	1	,11697,11718,11728,11738,11754,11903,12112,11741,11715,11755,11793	20.4	14.8	25	NA	2018
1212	4	2	2	Savanes	9_2018	94	59	5	37	3	3	0	11717,11720,11887,11695,11719,11725,11783,11798,11801,11698,11699,11702,11704,11707,11709,11713,11714,11730,11732,11736,11739,11746,11758,11773,11774,11781,11791,11819,15671,11705,11723,11733,11742,11743,11757,11768,11770,11787,12052,11696,11700,11701,11703,11708,11721,11722,11726,11729,11731,11735,11737,11740,11745,11756,11769,11782,11848,11859,12216	62.8	39.4	60	0	2018
1213	5	3	3	District1	9_2018	6	0	NA	0	NA	0	0		0	0	NA	NA	2018
1214	12	3	3	District2	9_2018	25	7	NA	5	NA	5	0	11697,11718,11728,11738,11754,11903,12112	28	20	71.4	0	2018
1215	45	3	3	District3	9_2018	8	1	NA	1	NA	1	0	11741	12.5	12.5	100	0	2018
1216	55	3	3	District4	9_2018	6	2	NA	2	NA	0	0	11715,11755	33.3	33.3	0	0	2018
1217	62	3	3	District5	9_2018	9	1	NA	0	NA	0	0	11793	11.1	0	0	NA	2018
1218	78	3	4	Cinkasse	9_2018	7	3	NA	2	NA	0	0	11717,11720,11887	42.9	28.6	0	0	2018
1219	86	3	4	Kpendjal	9_2018	14	6	NA	3	NA	2	0	11695,11719,11725,11783,11798,11801	42.9	21.4	33.3	0	2018
1220	101	3	4	Oti	9_2018	23	20	NA	13	NA	14	8	11698,11699,11702,11704,11707,11709,11713,11714,11730,11732,11736,11739,11746,11758,11773,11774,11781,11791,11819,15671	87	56.5	70	61.5	2018
1221	125	3	4	Tandjaore	9_2018	20	10	NA	5	NA	9	7	11705,11723,11733,11742,11743,11757,11768,11770,11787,12052	50	25	90	100	2018
1222	146	3	4	Tone	9_2018	30	20	NA	14	NA	20	0	11696,11700,11701,11703,11708,11721,11722,11726,11729,11731,11735,11737,11740,11745,11756,11769,11782,11848,11859,12216	66.7	46.7	100	0	2018
1223	2	1	1	Togo	10_2018	148	69	2	35	0	1	0	,11813,11830,11834,11840,11843,11865,11901,12111,11818,11799,11856,11821,11825,11810,11811,11838,11800,11804,11820,11844,11846,11854,12040,11835,11855,11881,11920,11921,11922,11923,11924,11925,11926,11927,11928,11929,11930,11931,11932,11933,16150,11809,11815,11824,11832,11833,11836,11845,11864,12053,12895,11805,11806,11807,11808,11812,11816,11817,11822,11823,11831,11839,11842,11847,11860,11861,11…	46.6	23.6	50	NA	2018
1224	3	2	2	LomeCom	10_2018	54	13	4	9	0	1	0	,11813,11830,11834,11840,11843,11865,11901,12111,11818,11799,11856,11821,11825	24.1	16.7	25	NA	2018
1225	4	2	2	Savanes	10_2018	94	56	5	26	1	2	0	11810,11811,11838,11800,11804,11820,11844,11846,11854,12040,11835,11855,11881,11920,11921,11922,11923,11924,11925,11926,11927,11928,11929,11930,11931,11932,11933,16150,11809,11815,11824,11832,11833,11836,11845,11864,12053,12895,11805,11806,11807,11808,11812,11816,11817,11822,11823,11831,11839,11842,11847,11860,11861,11862,11863,11906	59.6	27.7	40	0	2018
1226	5	3	3	District1	10_2018	6	0	NA	0	NA	0	0		0	0	NA	NA	2018
1227	12	3	3	District2	10_2018	25	8	NA	5	NA	3	0	11813,11830,11834,11840,11843,11865,11901,12111	32	20	37.5	0	2018
1228	45	3	3	District3	10_2018	8	1	NA	1	NA	1	0	11818	12.5	12.5	100	0	2018
1229	55	3	3	District4	10_2018	6	2	NA	1	NA	0	0	11799,11856	33.3	16.7	0	0	2018
1230	62	3	3	District5	10_2018	9	2	NA	2	NA	0	0	11821,11825	22.2	22.2	0	0	2018
1231	78	3	4	Cinkasse	10_2018	7	3	NA	3	NA	0	0	11810,11811,11838	42.9	42.9	0	0	2018
1232	86	3	4	Kpendjal	10_2018	14	7	NA	4	NA	6	0	11800,11804,11820,11844,11846,11854,12040	50	28.6	85.7	0	2018
1233	101	3	4	Oti	10_2018	23	18	NA	1	NA	14	0	11835,11855,11881,11920,11921,11922,11923,11924,11925,11926,11927,11928,11929,11930,11931,11932,11933,16150	78.3	4.3	77.8	0	2018
1234	125	3	4	Tandjaore	10_2018	20	10	NA	6	NA	9	0	11809,11815,11824,11832,11833,11836,11845,11864,12053,12895	50	30	90	0	2018
1235	146	3	4	Tone	10_2018	30	18	NA	12	NA	17	9	11805,11806,11807,11808,11812,11816,11817,11822,11823,11831,11839,11842,11847,11860,11861,11862,11863,11906	60	40	94.4	75	2018
1236	2	1	1	Togo	11_2018	148	60	2	32	0	1	0	,11889,11899,11900,12029,12110,,11867,11902,11873,11883,11884,11888,11868,11874,11895,11913,11989,12508,18492,11882,11890,11934,11935,11936,11937,11938,11939,11940,11941,11942,11943,11944,11945,12019,15142,16154,11872,11876,11879,11880,11886,11891,11892,11910,12054,12911,11869,11870,11871,11875,11877,11878,11893,11894,11896,11897,11905,11909,11911,11947,12027	40.5	21.6	50	NA	2018
1237	3	2	2	LomeCom	11_2018	54	8	3	6	0	0	0	,11889,11899,11900,12029,12110,,11867,11902,11873	14.8	11.1	0	NA	2018
1238	4	2	2	Savanes	11_2018	94	52	5	26	1	5	0	11883,11884,11888,11868,11874,11895,11913,11989,12508,18492,11882,11890,11934,11935,11936,11937,11938,11939,11940,11941,11942,11943,11944,11945,12019,15142,16154,11872,11876,11879,11880,11886,11891,11892,11910,12054,12911,11869,11870,11871,11875,11877,11878,11893,11894,11896,11897,11905,11909,11911,11947,12027	55.3	27.7	100	0	2018
1239	5	3	3	District1	11_2018	6	0	NA	0	NA	0	0		0	0	NA	NA	2018
1240	12	3	3	District2	11_2018	25	5	NA	3	NA	3	0	11889,11899,11900,12029,12110	20	12	60	0	2018
1241	45	3	3	District3	11_2018	8	0	NA	0	NA	0	0		0	0	NA	NA	2018
1242	55	3	3	District4	11_2018	6	2	NA	2	NA	0	0	11867,11902	33.3	33.3	0	0	2018
1243	62	3	3	District5	11_2018	9	1	NA	1	NA	1	0	11873	11.1	11.1	100	0	2018
1244	78	3	4	Cinkasse	11_2018	7	3	NA	3	NA	3	0	11883,11884,11888	42.9	42.9	100	0	2018
1245	86	3	4	Kpendjal	11_2018	14	7	NA	3	NA	6	0	11868,11874,11895,11913,11989,12508,18492	50	21.4	85.7	0	2018
1246	101	3	4	Oti	11_2018	23	17	NA	2	NA	14	0	11882,11890,11934,11935,11936,11937,11938,11939,11940,11941,11942,11943,11944,11945,12019,15142,16154	73.9	8.7	82.4	0	2018
1247	125	3	4	Tandjaore	11_2018	20	10	NA	7	NA	9	0	11872,11876,11879,11880,11886,11891,11892,11910,12054,12911	50	35	90	0	2018
1248	146	3	4	Tone	11_2018	30	15	NA	11	NA	15	8	11869,11870,11871,11875,11877,11878,11893,11894,11896,11897,11905,11909,11911,11947,12027	50	36.7	100	72.7	2018
1249	2	1	1	Togo	12_2018	148	58	2	31	0	1	0	,11979,11983,12031,12109,,11960,12361,11966,11967,12137,11946,11956,11959,11988,11991,12066,12509,11950,11951,11952,11954,11955,11969,11971,11972,11973,11976,11977,11978,11981,11994,11995,12020,12099,15140,19757,11957,11964,11965,11970,11974,11980,11984,11985,12055,11948,11949,11953,11958,11961,11962,11963,11968,11975,12130,12131,12132,12134,12146	39.2	20.9	50	NA	2018
1250	3	2	2	LomeCom	12_2018	54	6	1	1	0	1	0	,11979,11983,12031,12109,,11960,12361	11.1	1.9	100	NA	2018
1251	4	2	2	Savanes	12_2018	94	52	5	30	1	3	0	11966,11967,12137,11946,11956,11959,11988,11991,12066,12509,11950,11951,11952,11954,11955,11969,11971,11972,11973,11976,11977,11978,11981,11994,11995,12020,12099,15140,19757,11957,11964,11965,11970,11974,11980,11984,11985,12055,11948,11949,11953,11958,11961,11962,11963,11968,11975,12130,12131,12132,12134,12146	55.3	31.9	60	0	2018
1252	5	3	3	District1	12_2018	6	0	NA	0	NA	0	0		0	0	NA	NA	2018
1253	12	3	3	District2	12_2018	25	4	NA	0	NA	2	0	11979,11983,12031,12109	16	0	50	NA	2018
1254	45	3	3	District3	12_2018	8	0	NA	0	NA	0	0		0	0	NA	NA	2018
1255	55	3	3	District4	12_2018	6	1	NA	1	NA	0	0	11960	16.7	16.7	0	0	2018
1256	62	3	3	District5	12_2018	9	1	NA	0	NA	0	0	12361	11.1	0	0	NA	2018
1257	78	3	4	Cinkasse	12_2018	7	3	NA	2	NA	3	0	11966,11967,12137	42.9	28.6	100	0	2018
1258	86	3	4	Kpendjal	12_2018	14	7	NA	3	NA	5	0	11946,11956,11959,11988,11991,12066,12509	50	21.4	71.4	0	2018
1259	101	3	4	Oti	12_2018	23	19	NA	11	NA	12	0	11950,11951,11952,11954,11955,11969,11971,11972,11973,11976,11977,11978,11981,11994,11995,12020,12099,15140,19757	82.6	47.8	63.2	0	2018
1260	125	3	4	Tandjaore	12_2018	20	9	NA	5	NA	9	0	11957,11964,11965,11970,11974,11980,11984,11985,12055	45	25	100	0	2018
1261	146	3	4	Tone	12_2018	30	14	NA	9	NA	14	7	11948,11949,11953,11958,11961,11962,11963,11968,11975,12130,12131,12132,12134,12146	46.7	30	100	77.8	2018
1262	2	1	1	Togo	13_2018	148	63	2	23	0	0	0	,12023,12030,12058,,12101,12362,12136,12138,12144,12001,12005,12011,12013,12037,12076,12102,12299,12510,11999,12000,12002,12004,12006,12007,12009,12010,12014,12015,12018,12032,12034,12043,12073,12097,12008,12012,12016,12017,12021,12022,12026,12035,12041,12042,12056,12081,12886,12003,12024,12028,12033,12038,12057,12133,12135,12139,12140,12141,12142,12143,12145,12147,12148,12172	42.6	15.5	0	NA	2018
1263	3	2	2	LomeCom	13_2018	54	5	2	1	0	1	0	,12023,12030,12058,,12101,12362	9.3	1.9	50	NA	2018
1264	4	2	2	Savanes	13_2018	94	58	5	22	0	2	0	12136,12138,12144,12001,12005,12011,12013,12037,12076,12102,12299,12510,11999,12000,12002,12004,12006,12007,12009,12010,12014,12015,12018,12032,12034,12043,12073,12097,12008,12012,12016,12017,12021,12022,12026,12035,12041,12042,12056,12081,12886,12003,12024,12028,12033,12038,12057,12133,12135,12139,12140,12141,12142,12143,12145,12147,12148,12172	61.7	23.4	40	NA	2018
1265	5	3	3	District1	13_2018	6	0	NA	0	NA	0	0		0	0	NA	NA	2018
1266	12	3	3	District2	13_2018	25	3	NA	1	NA	2	0	12023,12030,12058	12	4	66.7	0	2018
1267	45	3	3	District3	13_2018	8	0	NA	0	NA	0	0		0	0	NA	NA	2018
1268	55	3	3	District4	13_2018	6	1	NA	0	NA	0	0	12101	16.7	0	0	NA	2018
1269	62	3	3	District5	13_2018	9	1	NA	0	NA	0	0	12362	11.1	0	0	NA	2018
1270	78	3	4	Cinkasse	13_2018	7	3	NA	0	NA	3	0	12136,12138,12144	42.9	0	100	NA	2018
1271	86	3	4	Kpendjal	13_2018	14	9	NA	4	NA	9	0	12001,12005,12011,12013,12037,12076,12102,12299,12510	64.3	28.6	100	0	2018
1272	101	3	4	Oti	13_2018	23	16	NA	11	NA	13	0	11999,12000,12002,12004,12006,12007,12009,12010,12014,12015,12018,12032,12034,12043,12073,12097	69.6	47.8	81.2	0	2018
1273	125	3	4	Tandjaore	13_2018	20	13	NA	6	NA	11	0	12008,12012,12016,12017,12021,12022,12026,12035,12041,12042,12056,12081,12886	65	30	84.6	0	2018
1274	146	3	4	Tone	13_2018	30	17	NA	1	NA	17	0	12003,12024,12028,12033,12038,12057,12133,12135,12139,12140,12141,12142,12143,12145,12147,12148,12172	56.7	3.3	100	0	2018
1275	2	1	1	Togo	14_2018	148	53	2	19	0	1	0	,12087,12103,12104,12106,,,12363,12154,12155,12162,12070,12071,12098,12158,12175,12300,12511,12067,12068,12069,12072,12075,12077,12080,12082,12085,12088,12092,12094,12095,12096,12105,12078,12083,12084,12086,12093,12100,12107,12108,12888,12074,12079,12149,12150,12151,12152,12153,12156,12157,12159,12171,12200,12217,12269	35.8	12.8	50	NA	2018
1276	3	2	2	LomeCom	14_2018	54	5	1	1	0	1	0	,12087,12103,12104,12106,,,12363	9.3	1.9	100	NA	2018
1277	4	2	2	Savanes	14_2018	94	48	5	18	1	3	0	12154,12155,12162,12070,12071,12098,12158,12175,12300,12511,12067,12068,12069,12072,12075,12077,12080,12082,12085,12088,12092,12094,12095,12096,12105,12078,12083,12084,12086,12093,12100,12107,12108,12888,12074,12079,12149,12150,12151,12152,12153,12156,12157,12159,12171,12200,12217,12269	51.1	19.1	60	0	2018
1278	5	3	3	District1	14_2018	6	0	NA	0	NA	0	0		0	0	NA	NA	2018
1279	12	3	3	District2	14_2018	25	4	NA	1	NA	2	0	12087,12103,12104,12106	16	4	50	0	2018
1280	45	3	3	District3	14_2018	8	0	NA	0	NA	0	0		0	0	NA	NA	2018
1281	55	3	3	District4	14_2018	6	0	NA	0	NA	0	0		0	0	NA	NA	2018
1282	62	3	3	District5	14_2018	9	1	NA	0	NA	0	0	12363	11.1	0	0	NA	2018
1283	78	3	4	Cinkasse	14_2018	7	3	NA	0	NA	3	0	12154,12155,12162	42.9	0	100	NA	2018
1284	86	3	4	Kpendjal	14_2018	14	7	NA	2	NA	6	1	12070,12071,12098,12158,12175,12300,12511	50	14.3	85.7	50	2018
1285	101	3	4	Oti	14_2018	23	15	NA	10	NA	12	0	12067,12068,12069,12072,12075,12077,12080,12082,12085,12088,12092,12094,12095,12096,12105	65.2	43.5	80	0	2018
1286	125	3	4	Tandjaore	14_2018	20	9	NA	4	NA	7	0	12078,12083,12084,12086,12093,12100,12107,12108,12888	45	20	77.8	0	2018
1287	146	3	4	Tone	14_2018	30	14	NA	2	NA	14	0	12074,12079,12149,12150,12151,12152,12153,12156,12157,12159,12171,12200,12217,12269	46.7	6.7	100	0	2018
1288	2	1	1	Togo	15_2018	148	53	2	29	0	1	0	,12186,12195,12197,,12191,12265,13287,12166,12183,12206,12165,12176,12177,12179,12190,12194,12215,12301,12163,12164,12170,12173,12178,12181,12184,12185,12188,12198,12207,12212,12367,12459,15139,12167,12174,12180,12189,12193,12196,12208,12214,12889,12168,12169,12182,12187,12192,12201,12202,12203,12205,12213,12253,12330	35.8	19.6	50	NA	2018
1289	3	2	2	LomeCom	15_2018	54	6	2	2	0	1	0	,12186,12195,12197,,12191,12265,13287	11.1	3.7	50	NA	2018
1290	4	2	2	Savanes	15_2018	94	47	5	27	0	4	0	12166,12183,12206,12165,12176,12177,12179,12190,12194,12215,12301,12163,12164,12170,12173,12178,12181,12184,12185,12188,12198,12207,12212,12367,12459,15139,12167,12174,12180,12189,12193,12196,12208,12214,12889,12168,12169,12182,12187,12192,12201,12202,12203,12205,12213,12253,12330	50	28.7	80	NA	2018
1291	5	3	3	District1	15_2018	6	0	NA	0	NA	0	0		0	0	NA	NA	2018
1292	12	3	3	District2	15_2018	25	3	NA	1	NA	2	0	12186,12195,12197	12	4	66.7	0	2018
1293	45	3	3	District3	15_2018	8	0	NA	0	NA	0	0		0	0	NA	NA	2018
1294	55	3	3	District4	15_2018	6	2	NA	1	NA	1	0	12191,12265	33.3	16.7	50	0	2018
1295	62	3	3	District5	15_2018	9	1	NA	0	NA	0	0	13287	11.1	0	0	NA	2018
1296	78	3	4	Cinkasse	15_2018	7	3	NA	2	NA	3	0	12166,12183,12206	42.9	28.6	100	0	2018
1297	86	3	4	Kpendjal	15_2018	14	8	NA	6	NA	8	0	12165,12176,12177,12179,12190,12194,12215,12301	57.1	42.9	100	0	2018
1298	101	3	4	Oti	15_2018	23	15	NA	9	NA	14	0	12163,12164,12170,12173,12178,12181,12184,12185,12188,12198,12207,12212,12367,12459,15139	65.2	39.1	93.3	0	2018
1299	125	3	4	Tandjaore	15_2018	20	9	NA	5	NA	8	0	12167,12174,12180,12189,12193,12196,12208,12214,12889	45	25	88.9	0	2018
1300	146	3	4	Tone	15_2018	30	12	NA	5	NA	12	0	12168,12169,12182,12187,12192,12201,12202,12203,12205,12213,12253,12330	40	16.7	100	0	2018
1301	2	1	1	Togo	16_2018	148	55	2	35	0	2	0	,12239,12244,12260,12268,12264,12252,12236,12229,12246,12270,12228,12233,12238,12240,12251,12257,12302,12512,12220,12221,12223,12224,12225,12227,12230,12232,12234,12237,12241,12243,12255,12310,12458,12235,12247,12249,12262,12263,12610,12627,12890,12222,12226,12231,12242,12245,12248,12250,12254,12256,12261,12266,12273,12331,12378	37.2	23.6	100	NA	2018
1302	3	2	2	LomeCom	16_2018	54	7	3	4	0	3	0	,12239,12244,12260,12268,12264,12252,12236	13	7.4	100	NA	2018
1303	4	2	2	Savanes	16_2018	94	48	5	31	1	5	0	12229,12246,12270,12228,12233,12238,12240,12251,12257,12302,12512,12220,12221,12223,12224,12225,12227,12230,12232,12234,12237,12241,12243,12255,12310,12458,12235,12247,12249,12262,12263,12610,12627,12890,12222,12226,12231,12242,12245,12248,12250,12254,12256,12261,12266,12273,12331,12378	51.1	33	100	0	2018
1304	5	3	3	District1	16_2018	6	0	NA	0	NA	0	0		0	0	NA	NA	2018
1305	12	3	3	District2	16_2018	25	4	NA	2	NA	1	0	12239,12244,12260,12268	16	8	25	0	2018
1306	45	3	3	District3	16_2018	8	1	NA	0	NA	1	0	12264	12.5	0	100	NA	2018
1307	55	3	3	District4	16_2018	6	1	NA	1	NA	1	0	12252	16.7	16.7	100	0	2018
1308	62	3	3	District5	16_2018	9	1	NA	1	NA	1	0	12236	11.1	11.1	100	0	2018
1309	78	3	4	Cinkasse	16_2018	7	3	NA	2	NA	3	0	12229,12246,12270	42.9	28.6	100	0	2018
1310	86	3	4	Kpendjal	16_2018	14	8	NA	5	NA	7	0	12228,12233,12238,12240,12251,12257,12302,12512	57.1	35.7	87.5	0	2018
1311	101	3	4	Oti	16_2018	23	15	NA	13	NA	11	9	12220,12221,12223,12224,12225,12227,12230,12232,12234,12237,12241,12243,12255,12310,12458	65.2	56.5	73.3	69.2	2018
1312	125	3	4	Tandjaore	16_2018	20	8	NA	3	NA	7	0	12235,12247,12249,12262,12263,12610,12627,12890	40	15	87.5	0	2018
1313	146	3	4	Tone	16_2018	30	14	NA	8	NA	14	0	12222,12226,12231,12242,12245,12248,12250,12254,12256,12261,12266,12273,12331,12378	46.7	26.7	100	0	2018
1314	2	1	1	Togo	17_2018	148	54	2	28	0	1	0	,12306,12324,12372,12305,12304,12297,12287,12288,12276,12280,12283,12298,12308,12327,12329,12513,12277,12278,12279,12281,12282,12285,12291,12293,12294,12295,12307,12309,12311,12457,12788,15497,12284,12289,12290,12292,12320,12321,12328,12630,12891,12274,12275,12286,12296,12315,12316,12322,12323,12326,12332,12377,12586,12764	36.5	18.9	50	NA	2018
1315	3	2	2	LomeCom	17_2018	54	6	3	4	0	2	0	,12306,12324,12372,12305,12304,12297	11.1	7.4	66.7	NA	2018
1316	4	2	2	Savanes	17_2018	94	48	5	24	1	5	0	12287,12288,12276,12280,12283,12298,12308,12327,12329,12513,12277,12278,12279,12281,12282,12285,12291,12293,12294,12295,12307,12309,12311,12457,12788,15497,12284,12289,12290,12292,12320,12321,12328,12630,12891,12274,12275,12286,12296,12315,12316,12322,12323,12326,12332,12377,12586,12764	51.1	25.5	100	0	2018
1317	5	3	3	District1	17_2018	6	0	NA	0	NA	0	0		0	0	NA	NA	2018
1318	12	3	3	District2	17_2018	25	3	NA	1	NA	1	0	12306,12324,12372	12	4	33.3	0	2018
1319	45	3	3	District3	17_2018	8	1	NA	1	NA	1	0	12305	12.5	12.5	100	0	2018
1320	55	3	3	District4	17_2018	6	1	NA	1	NA	0	0	12304	16.7	16.7	0	0	2018
1321	62	3	3	District5	17_2018	9	1	NA	1	NA	1	0	12297	11.1	11.1	100	0	2018
1322	78	3	4	Cinkasse	17_2018	7	2	NA	2	NA	2	0	12287,12288	28.6	28.6	100	0	2018
1323	86	3	4	Kpendjal	17_2018	14	8	NA	4	NA	7	0	12276,12280,12283,12298,12308,12327,12329,12513	57.1	28.6	87.5	0	2018
1324	101	3	4	Oti	17_2018	23	16	NA	10	NA	12	7	12277,12278,12279,12281,12282,12285,12291,12293,12294,12295,12307,12309,12311,12457,12788,15497	69.6	43.5	75	70	2018
1325	125	3	4	Tandjaore	17_2018	20	9	NA	4	NA	8	0	12284,12289,12290,12292,12320,12321,12328,12630,12891	45	20	88.9	0	2018
1326	146	3	4	Tone	17_2018	30	13	NA	4	NA	13	0	12274,12275,12286,12296,12315,12316,12322,12323,12326,12332,12377,12586,12764	43.3	13.3	100	0	2018
1327	2	1	1	Togo	18_2018	148	49	2	28	0	2	0	12977,12365,12371,12381,12410,12352,12343,12349,12359,17053,12333,12347,12348,12356,12379,12380,12514,12335,12336,12338,12339,12340,12344,12355,12357,12360,12364,12366,12396,12456,12792,12341,12346,12353,12358,12631,12832,12892,12334,12337,12342,12345,12350,12351,12354,12370,12373,12376,13072	33.1	18.9	100	NA	2018
1328	3	2	2	LomeCom	18_2018	54	6	3	1	0	3	0	12977,12365,12371,12381,12410,12352	11.1	1.9	100	NA	2018
1329	4	2	2	Savanes	18_2018	94	43	5	27	1	3	0	12343,12349,12359,17053,12333,12347,12348,12356,12379,12380,12514,12335,12336,12338,12339,12340,12344,12355,12357,12360,12364,12366,12396,12456,12792,12341,12346,12353,12358,12631,12832,12892,12334,12337,12342,12345,12350,12351,12354,12370,12373,12376,13072	45.7	28.7	60	0	2018
1330	5	3	3	District1	18_2018	6	1	NA	0	NA	0	0	12977	16.7	0	0	NA	2018
1331	12	3	3	District2	18_2018	25	2	NA	0	NA	1	0	12365,12371	8	0	50	NA	2018
1332	45	3	3	District3	18_2018	8	1	NA	0	NA	0	0	12381	12.5	0	0	NA	2018
1333	55	3	3	District4	18_2018	6	1	NA	0	NA	1	0	12410	16.7	0	100	NA	2018
1334	62	3	3	District5	18_2018	9	1	NA	1	NA	1	0	12352	11.1	11.1	100	0	2018
1335	78	3	4	Cinkasse	18_2018	7	4	NA	3	NA	4	0	12343,12349,12359,17053	57.1	42.9	100	0	2018
1336	86	3	4	Kpendjal	18_2018	14	7	NA	4	NA	7	4	12333,12347,12348,12356,12379,12380,12514	50	28.6	100	100	2018
1337	101	3	4	Oti	18_2018	23	14	NA	9	NA	12	0	12335,12336,12338,12339,12340,12344,12355,12357,12360,12364,12366,12396,12456,12792	60.9	39.1	85.7	0	2018
1338	125	3	4	Tandjaore	18_2018	20	7	NA	4	NA	6	0	12341,12346,12353,12358,12631,12832,12892	35	20	85.7	0	2018
1339	146	3	4	Tone	18_2018	30	11	NA	7	NA	11	0	12334,12337,12342,12345,12350,12351,12354,12370,12373,12376,13072	36.7	23.3	100	0	2018
1340	2	1	1	Togo	19_2018	148	39	1	11	0	0	0	,,,,,12473,12702,12868,12382,12383,12385,12388,12395,12515,12387,12390,12397,12398,12399,12400,12401,12402,12403,12404,12405,12406,12407,12455,12785,12384,12386,12389,12391,12392,12393,12633,12833,12893,12439,12476,12486,12493,12876,12909	26.4	7.4	0	NA	2018
1341	3	2	2	LomeCom	19_2018	54	0	0	0	0	0	0	,,,,	0	0	NA	NA	2018
1342	4	2	2	Savanes	19_2018	94	39	5	11	0	4	0	12473,12702,12868,12382,12383,12385,12388,12395,12515,12387,12390,12397,12398,12399,12400,12401,12402,12403,12404,12405,12406,12407,12455,12785,12384,12386,12389,12391,12392,12393,12633,12833,12893,12439,12476,12486,12493,12876,12909	41.5	11.7	80	NA	2018
1343	5	3	3	District1	19_2018	6	0	NA	0	NA	0	0		0	0	NA	NA	2018
1344	12	3	3	District2	19_2018	25	0	NA	0	NA	0	0		0	0	NA	NA	2018
1345	45	3	3	District3	19_2018	8	0	NA	0	NA	0	0		0	0	NA	NA	2018
1346	55	3	3	District4	19_2018	6	0	NA	0	NA	0	0		0	0	NA	NA	2018
1347	62	3	3	District5	19_2018	9	0	NA	0	NA	0	0		0	0	NA	NA	2018
1348	78	3	4	Cinkasse	19_2018	7	3	NA	0	NA	3	0	12473,12702,12868	42.9	0	100	NA	2018
1349	86	3	4	Kpendjal	19_2018	14	6	NA	4	NA	6	0	12382,12383,12385,12388,12395,12515	42.9	28.6	100	0	2018
1350	101	3	4	Oti	19_2018	23	15	NA	2	NA	14	0	12387,12390,12397,12398,12399,12400,12401,12402,12403,12404,12405,12406,12407,12455,12785	65.2	8.7	93.3	0	2018
1351	125	3	4	Tandjaore	19_2018	20	9	NA	5	NA	8	0	12384,12386,12389,12391,12392,12393,12633,12833,12893	45	25	88.9	0	2018
1352	146	3	4	Tone	19_2018	30	6	NA	0	NA	5	0	12439,12476,12486,12493,12876,12909	20	0	83.3	NA	2018
1353	2	1	1	Togo	20_2018	148	45	2	14	0	1	0	,,,12440,12432,12479,12566,12855,12413,12418,12428,12431,12500,12505,12516,12414,12416,12417,12419,12420,12421,12422,12424,12425,12427,12429,12430,12434,12454,12466,12794,12415,12423,12426,12480,12635,12697,12834,12894,12905,12433,12438,12477,12483,12494,12628,12852,12861	30.4	9.5	50	NA	2018
1354	3	2	2	LomeCom	20_2018	54	2	1	0	0	1	0	,,,12440,12432	3.7	0	100	NA	2018
1355	4	2	2	Savanes	20_2018	94	43	5	14	0	3	0	12479,12566,12855,12413,12418,12428,12431,12500,12505,12516,12414,12416,12417,12419,12420,12421,12422,12424,12425,12427,12429,12430,12434,12454,12466,12794,12415,12423,12426,12480,12635,12697,12834,12894,12905,12433,12438,12477,12483,12494,12628,12852,12861	45.7	14.9	60	NA	2018
1356	5	3	3	District1	20_2018	6	0	NA	0	NA	0	0		0	0	NA	NA	2018
1357	12	3	3	District2	20_2018	25	0	NA	0	NA	0	0		0	0	NA	NA	2018
1358	45	3	3	District3	20_2018	8	0	NA	0	NA	0	0		0	0	NA	NA	2018
1359	55	3	3	District4	20_2018	6	1	NA	0	NA	1	0	12440	16.7	0	100	NA	2018
1360	62	3	3	District5	20_2018	9	1	NA	0	NA	1	0	12432	11.1	0	100	NA	2018
1361	78	3	4	Cinkasse	20_2018	7	3	NA	0	NA	1	0	12479,12566,12855	42.9	0	33.3	NA	2018
1362	86	3	4	Kpendjal	20_2018	14	7	NA	2	NA	5	0	12413,12418,12428,12431,12500,12505,12516	50	14.3	71.4	0	2018
1363	101	3	4	Oti	20_2018	23	16	NA	9	NA	15	0	12414,12416,12417,12419,12420,12421,12422,12424,12425,12427,12429,12430,12434,12454,12466,12794	69.6	39.1	93.8	0	2018
1364	125	3	4	Tandjaore	20_2018	20	9	NA	3	NA	6	0	12415,12423,12426,12480,12635,12697,12834,12894,12905	45	15	66.7	0	2018
1365	146	3	4	Tone	20_2018	30	8	NA	0	NA	5	0	12433,12438,12477,12483,12494,12628,12852,12861	26.7	0	62.5	NA	2018
1366	2	1	1	Togo	21_2018	148	62	2	24	0	2	0	12520,12491,12556,12559,12561,12603,12593,12602,12572,12574,12581,12611,12540,12591,12856,12460,12470,12482,12492,12506,12517,12518,12519,12461,12462,12463,12465,12467,12468,12469,12472,12478,12481,12487,12489,12497,12503,12795,15499,12464,12471,12484,12488,12495,12636,12701,12835,12896,12904,12932,12474,12475,12485,12490,12496,12498,12499,12502,12522,12537,12584,13073	41.9	16.2	100	NA	2018
1367	3	2	2	LomeCom	21_2018	54	12	4	1	0	4	0	12520,12491,12556,12559,12561,12603,12593,12602,12572,12574,12581,12611	22.2	1.9	100	NA	2018
1368	4	2	2	Savanes	21_2018	94	50	5	23	0	5	0	12540,12591,12856,12460,12470,12482,12492,12506,12517,12518,12519,12461,12462,12463,12465,12467,12468,12469,12472,12478,12481,12487,12489,12497,12503,12795,15499,12464,12471,12484,12488,12495,12636,12701,12835,12896,12904,12932,12474,12475,12485,12490,12496,12498,12499,12502,12522,12537,12584,13073	53.2	24.5	100	NA	2018
1369	5	3	3	District1	21_2018	6	1	NA	0	NA	1	0	12520	16.7	0	100	NA	2018
1370	12	3	3	District2	21_2018	25	1	NA	1	NA	0	0	12491	4	4	0	0	2018
1371	45	3	3	District3	21_2018	8	4	NA	0	NA	4	0	12556,12559,12561,12603	50	0	100	NA	2018
1372	55	3	3	District4	21_2018	6	2	NA	0	NA	1	0	12593,12602	33.3	0	50	NA	2018
1373	62	3	3	District5	21_2018	9	4	NA	0	NA	4	0	12572,12574,12581,12611	44.4	0	100	NA	2018
1374	78	3	4	Cinkasse	21_2018	7	3	NA	0	NA	3	0	12540,12591,12856	42.9	0	100	NA	2018
1375	86	3	4	Kpendjal	21_2018	14	8	NA	3	NA	6	0	12460,12470,12482,12492,12506,12517,12518,12519	57.1	21.4	75	0	2018
1376	101	3	4	Oti	21_2018	23	16	NA	12	NA	13	0	12461,12462,12463,12465,12467,12468,12469,12472,12478,12481,12487,12489,12497,12503,12795,15499	69.6	52.2	81.2	0	2018
1377	125	3	4	Tandjaore	21_2018	20	11	NA	4	NA	9	0	12464,12471,12484,12488,12495,12636,12701,12835,12896,12904,12932	55	20	81.8	0	2018
1378	146	3	4	Tone	21_2018	30	12	NA	4	NA	9	0	12474,12475,12485,12490,12496,12498,12499,12502,12522,12537,12584,13073	40	13.3	75	0	2018
1379	2	1	1	Togo	22_2018	148	72	2	37	0	0	0	12613,12614,12550,12555,12557,12558,12562,12564,12565,12594,12605,12606,12560,12580,12590,12604,12568,12570,12571,12573,12582,12609,12534,12567,12592,12672,12857,12523,12524,12532,12533,12554,12563,12525,12526,12527,12528,12529,12536,12543,12548,12549,12551,12552,12569,12579,12583,12607,12798,12530,12531,12541,12545,12547,12639,12699,12836,12897,12903,12931,12535,12538,12539,12542,12544,12546,125…	48.6	25	0	NA	2018
1380	3	2	2	LomeCom	22_2018	54	22	5	7	1	3	0	12613,12614,12550,12555,12557,12558,12562,12564,12565,12594,12605,12606,12560,12580,12590,12604,12568,12570,12571,12573,12582,12609	40.7	13	60	0	2018
1381	4	2	2	Savanes	22_2018	94	50	5	30	0	3	0	12534,12567,12592,12672,12857,12523,12524,12532,12533,12554,12563,12525,12526,12527,12528,12529,12536,12543,12548,12549,12551,12552,12569,12579,12583,12607,12798,12530,12531,12541,12545,12547,12639,12699,12836,12897,12903,12931,12535,12538,12539,12542,12544,12546,12553,12585,12587,12612,12706,12873	53.2	31.9	60	NA	2018
1382	5	3	3	District1	22_2018	6	2	NA	0	NA	1	0	12613,12614	33.3	0	50	NA	2018
1383	12	3	3	District2	22_2018	25	2	NA	2	NA	0	0	12550,12555	8	8	0	0	2018
1384	45	3	3	District3	22_2018	8	8	NA	4	NA	4	3	12557,12558,12562,12564,12565,12594,12605,12606	100	50	50	75	2018
1385	55	3	3	District4	22_2018	6	4	NA	1	NA	2	0	12560,12580,12590,12604	66.7	16.7	50	0	2018
1386	62	3	3	District5	22_2018	9	6	NA	0	NA	6	0	12568,12570,12571,12573,12582,12609	66.7	0	100	NA	2018
1387	78	3	4	Cinkasse	22_2018	7	5	NA	1	NA	4	0	12534,12567,12592,12672,12857	71.4	14.3	80	0	2018
1388	86	3	4	Kpendjal	22_2018	14	6	NA	6	NA	6	0	12523,12524,12532,12533,12554,12563	42.9	42.9	100	0	2018
1389	101	3	4	Oti	22_2018	23	16	NA	11	NA	13	0	12525,12526,12527,12528,12529,12536,12543,12548,12549,12551,12552,12569,12579,12583,12607,12798	69.6	47.8	81.2	0	2018
1390	125	3	4	Tandjaore	22_2018	20	11	NA	5	NA	9	0	12530,12531,12541,12545,12547,12639,12699,12836,12897,12903,12931	55	25	81.8	0	2018
1391	146	3	4	Tone	22_2018	30	12	NA	7	NA	11	0	12535,12538,12539,12542,12544,12546,12553,12585,12587,12612,12706,12873	40	23.3	91.7	0	2018
1392	2	1	1	Togo	23_2018	148	66	2	46	0	0	0	12674,12675,12625,12668,12632,12653,12654,12663,12664,12720,12661,12673,12685,12646,12650,12655,12641,12644,12678,12850,12616,12617,12620,12629,12645,12670,12680,12615,12618,12619,12621,12622,12634,12638,12647,12658,12659,12660,12677,12703,12800,12624,12640,12643,12651,12662,12665,12676,12691,12698,12837,12898,12902,12623,12626,12637,12642,12649,12652,12656,12657,12667,12671,12817,12843,12875	44.6	31.1	0	NA	2018
1393	3	2	2	LomeCom	23_2018	54	16	4	11	1	2	0	12674,12675,12625,12668,12632,12653,12654,12663,12664,12720,12661,12673,12685,12646,12650,12655	29.6	20.4	50	0	2018
1394	4	2	2	Savanes	23_2018	94	50	5	35	0	2	0	12641,12644,12678,12850,12616,12617,12620,12629,12645,12670,12680,12615,12618,12619,12621,12622,12634,12638,12647,12658,12659,12660,12677,12703,12800,12624,12640,12643,12651,12662,12665,12676,12691,12698,12837,12898,12902,12623,12626,12637,12642,12649,12652,12656,12657,12667,12671,12817,12843,12875	53.2	37.2	40	NA	2018
1395	5	3	3	District1	23_2018	6	2	NA	0	NA	0	0	12674,12675	33.3	0	0	NA	2018
1396	12	3	3	District2	23_2018	25	2	NA	2	NA	0	0	12625,12668	8	8	0	0	2018
1397	45	3	3	District3	23_2018	8	6	NA	5	NA	5	3	12632,12653,12654,12663,12664,12720	75	62.5	83.3	60	2018
1398	55	3	3	District4	23_2018	6	3	NA	1	NA	0	0	12661,12673,12685	50	16.7	0	0	2018
1399	62	3	3	District5	23_2018	9	3	NA	3	NA	3	0	12646,12650,12655	33.3	33.3	100	0	2018
1400	78	3	4	Cinkasse	23_2018	7	4	NA	2	NA	3	0	12641,12644,12678,12850	57.1	28.6	75	0	2018
1401	86	3	4	Kpendjal	23_2018	14	7	NA	6	NA	7	0	12616,12617,12620,12629,12645,12670,12680	50	42.9	100	0	2018
1402	101	3	4	Oti	23_2018	23	14	NA	11	NA	9	0	12615,12618,12619,12621,12622,12634,12638,12647,12658,12659,12660,12677,12703,12800	60.9	47.8	64.3	0	2018
1403	125	3	4	Tandjaore	23_2018	20	12	NA	6	NA	9	0	12624,12640,12643,12651,12662,12665,12676,12691,12698,12837,12898,12902	60	30	75	0	2018
1404	146	3	4	Tone	23_2018	30	13	NA	10	NA	13	0	12623,12626,12637,12642,12649,12652,12656,12657,12667,12671,12817,12843,12875	43.3	33.3	100	0	2018
1405	2	1	1	Togo	24_2018	148	62	2	32	0	0	0	12729,12731,12973,12725,12723,12730,12814,12727,12708,12717,12721,13138,13286,12848,12854,12858,12707,12710,12713,12719,12724,12733,12704,12705,12711,12712,12715,12716,12718,12722,12726,12732,12736,12737,12738,12740,12742,12746,12919,12709,12728,12734,12735,12739,12745,12786,12806,12838,12900,12901,12908,12928,12714,12779,12844,12845,12846,12847,12849,12851,12853,12860	41.9	21.6	0	NA	2018
1406	3	2	2	LomeCom	24_2018	54	13	5	9	0	2	0	12729,12731,12973,12725,12723,12730,12814,12727,12708,12717,12721,13138,13286	24.1	16.7	40	NA	2018
1407	4	2	2	Savanes	24_2018	94	49	5	23	1	2	0	12848,12854,12858,12707,12710,12713,12719,12724,12733,12704,12705,12711,12712,12715,12716,12718,12722,12726,12732,12736,12737,12738,12740,12742,12746,12919,12709,12728,12734,12735,12739,12745,12786,12806,12838,12900,12901,12908,12928,12714,12779,12844,12845,12846,12847,12849,12851,12853,12860	52.1	24.5	40	0	2018
1408	5	3	3	District1	24_2018	6	3	NA	2	NA	3	0	12729,12731,12973	50	33.3	100	0	2018
1409	12	3	3	District2	24_2018	25	1	NA	1	NA	0	0	12725	4	4	0	0	2018
1410	45	3	3	District3	24_2018	8	3	NA	2	NA	2	0	12723,12730,12814	37.5	25	66.7	0	2018
1411	55	3	3	District4	24_2018	6	1	NA	1	NA	0	0	12727	16.7	16.7	0	0	2018
1412	62	3	3	District5	24_2018	9	5	NA	3	NA	4	0	12708,12717,12721,13138,13286	55.6	33.3	80	0	2018
1413	78	3	4	Cinkasse	24_2018	7	3	NA	0	NA	2	0	12848,12854,12858	42.9	0	66.7	NA	2018
1414	86	3	4	Kpendjal	24_2018	14	6	NA	6	NA	5	5	12707,12710,12713,12719,12724,12733	42.9	42.9	83.3	83.3	2018
1415	101	3	4	Oti	24_2018	23	17	NA	12	NA	11	0	12704,12705,12711,12712,12715,12716,12718,12722,12726,12732,12736,12737,12738,12740,12742,12746,12919	73.9	52.2	64.7	0	2018
1416	125	3	4	Tandjaore	24_2018	20	13	NA	4	NA	11	0	12709,12728,12734,12735,12739,12745,12786,12806,12838,12900,12901,12908,12928	65	20	84.6	0	2018
1417	146	3	4	Tone	24_2018	30	10	NA	1	NA	9	0	12714,12779,12844,12845,12846,12847,12849,12851,12853,12860	33.3	3.3	90	0	2018
1418	2	1	1	Togo	25_2018	148	65	2	33	0	0	0	12970,12781,12796,12801,12804,12831,12910,12791,12799,12823,12979,12867,12870,12769,12770,12789,12790,12818,12825,12767,12768,12771,12772,12773,12775,12777,12782,12787,12793,12803,12811,12824,12828,12829,12920,12949,12774,12776,12784,12797,12808,12815,12839,12840,12859,12879,12880,12883,12899,12907,12926,12937,12778,12780,12783,12813,12862,12864,12865,12866,12869,12871,12872,12874,12906	43.9	22.3	0	NA	2018
1419	3	2	2	LomeCom	25_2018	54	11	5	6	0	3	0	12970,12781,12796,12801,12804,12831,12910,12791,12799,12823,12979	20.4	11.1	60	NA	2018
1420	4	2	2	Savanes	25_2018	94	54	5	27	3	3	0	12867,12870,12769,12770,12789,12790,12818,12825,12767,12768,12771,12772,12773,12775,12777,12782,12787,12793,12803,12811,12824,12828,12829,12920,12949,12774,12776,12784,12797,12808,12815,12839,12840,12859,12879,12880,12883,12899,12907,12926,12937,12778,12780,12783,12813,12862,12864,12865,12866,12869,12871,12872,12874,12906	57.4	28.7	60	0	2018
1421	5	3	3	District1	25_2018	6	1	NA	0	NA	1	0	12970	16.7	0	100	NA	2018
1422	12	3	3	District2	25_2018	25	1	NA	1	NA	0	0	12781	4	4	0	0	2018
1423	45	3	3	District3	25_2018	8	5	NA	3	NA	4	0	12796,12801,12804,12831,12910	62.5	37.5	80	0	2018
1424	55	3	3	District4	25_2018	6	1	NA	1	NA	0	0	12791	16.7	16.7	0	0	2018
1425	62	3	3	District5	25_2018	9	3	NA	1	NA	3	0	12799,12823,12979	33.3	11.1	100	0	2018
1426	78	3	4	Cinkasse	25_2018	7	2	NA	0	NA	1	0	12867,12870	28.6	0	50	NA	2018
1427	86	3	4	Kpendjal	25_2018	14	6	NA	5	NA	4	4	12769,12770,12789,12790,12818,12825	42.9	35.7	66.7	80	2018
1428	101	3	4	Oti	25_2018	23	17	NA	12	NA	4	0	12767,12768,12771,12772,12773,12775,12777,12782,12787,12793,12803,12811,12824,12828,12829,12920,12949	73.9	52.2	23.5	0	2018
1429	125	3	4	Tandjaore	25_2018	20	16	NA	6	NA	10	3	12774,12776,12784,12797,12808,12815,12839,12840,12859,12879,12880,12883,12899,12907,12926,12937	80	30	62.5	50	2018
1430	146	3	4	Tone	25_2018	30	13	NA	4	NA	11	4	12778,12780,12783,12813,12862,12864,12865,12866,12869,12871,12872,12874,12906	43.3	13.3	84.6	100	2018
1431	2	1	1	Togo	26_2018	148	51	2	28	0	0	0	12974,12976,12962,12946,12947,12954,13006,12945,12975,12978,12938,12943,13082,13130,13172,12921,12922,12924,12925,12929,12934,12935,12950,12952,12953,12960,12969,13149,12923,12930,12936,12941,12942,12948,12958,12963,12964,13001,13312,12927,12933,12939,12940,12944,12951,12957,12965,12966,12971,12972,13400	34.5	18.9	0	NA	2018
1432	3	2	2	LomeCom	26_2018	54	10	5	4	0	2	0	12974,12976,12962,12946,12947,12954,13006,12945,12975,12978	18.5	7.4	40	NA	2018
1433	4	2	2	Savanes	26_2018	94	41	5	24	3	2	0	12938,12943,13082,13130,13172,12921,12922,12924,12925,12929,12934,12935,12950,12952,12953,12960,12969,13149,12923,12930,12936,12941,12942,12948,12958,12963,12964,13001,13312,12927,12933,12939,12940,12944,12951,12957,12965,12966,12971,12972,13400	43.6	25.5	40	0	2018
1434	5	3	3	District1	26_2018	6	2	NA	0	NA	1	0	12974,12976	33.3	0	50	NA	2018
1435	12	3	3	District2	26_2018	25	1	NA	0	NA	0	0	12962	4	0	0	NA	2018
1436	45	3	3	District3	26_2018	8	4	NA	3	NA	4	0	12946,12947,12954,13006	50	37.5	100	0	2018
1437	55	3	3	District4	26_2018	6	1	NA	1	NA	0	0	12945	16.7	16.7	0	0	2018
1438	62	3	3	District5	26_2018	9	2	NA	0	NA	2	0	12975,12978	22.2	0	100	NA	2018
1439	78	3	4	Cinkasse	26_2018	7	2	NA	2	NA	2	0	12938,12943	28.6	28.6	100	0	2018
1440	86	3	4	Kpendjal	26_2018	14	3	NA	0	NA	0	0	13082,13130,13172	21.4	0	0	NA	2018
1441	101	3	4	Oti	26_2018	23	13	NA	10	NA	2	1	12921,12922,12924,12925,12929,12934,12935,12950,12952,12953,12960,12969,13149	56.5	43.5	15.4	10	2018
1442	125	3	4	Tandjaore	26_2018	20	11	NA	6	NA	9	6	12923,12930,12936,12941,12942,12948,12958,12963,12964,13001,13312	55	30	81.8	100	2018
1443	146	3	4	Tone	26_2018	30	12	NA	6	NA	8	4	12927,12933,12939,12940,12944,12951,12957,12965,12966,12971,12972,13400	40	20	66.7	66.7	2018
1444	2	1	1	Togo	27_2018	148	47	2	30	1	0	0	13009,13020,,13002,13005,13026,13018,13003,13008,13066,13071,13081,13127,13151,12986,12987,12989,12990,12991,12993,12995,12999,13010,13011,13012,13016,13017,13021,13058,13148,12988,12992,12994,12997,12998,13000,13004,13007,13015,13019,12996,13063,13064,13065,13067,13068,13069,13070	31.8	20.3	0	0	2018
1445	3	2	2	LomeCom	27_2018	54	8	4	6	1	1	1	13009,13020,,13002,13005,13026,13018,13003,13008	14.8	11.1	25	100	2018
1446	4	2	2	Savanes	27_2018	94	39	5	24	0	1	0	13066,13071,13081,13127,13151,12986,12987,12989,12990,12991,12993,12995,12999,13010,13011,13012,13016,13017,13021,13058,13148,12988,12992,12994,12997,12998,13000,13004,13007,13015,13019,12996,13063,13064,13065,13067,13068,13069,13070	41.5	25.5	20	NA	2018
1447	5	3	3	District1	27_2018	6	2	NA	1	NA	0	0	13009,13020	33.3	16.7	0	0	2018
1448	12	3	3	District2	27_2018	25	0	NA	0	NA	0	0		0	0	NA	NA	2018
1449	45	3	3	District3	27_2018	8	3	NA	2	NA	3	0	13002,13005,13026	37.5	25	100	0	2018
1450	55	3	3	District4	27_2018	6	1	NA	1	NA	0	0	13018	16.7	16.7	0	0	2018
1451	62	3	3	District5	27_2018	9	2	NA	2	NA	2	2	13003,13008	22.2	22.2	100	100	2018
1452	78	3	4	Cinkasse	27_2018	7	2	NA	0	NA	0	0	13066,13071	28.6	0	0	NA	2018
1453	86	3	4	Kpendjal	27_2018	14	3	NA	0	NA	0	0	13081,13127,13151	21.4	0	0	NA	2018
1454	101	3	4	Oti	27_2018	23	16	NA	13	NA	0	0	12986,12987,12989,12990,12991,12993,12995,12999,13010,13011,13012,13016,13017,13021,13058,13148	69.6	56.5	0	0	2018
1455	125	3	4	Tandjaore	27_2018	20	10	NA	10	NA	9	0	12988,12992,12994,12997,12998,13000,13004,13007,13015,13019	50	50	90	0	2018
1456	146	3	4	Tone	27_2018	30	8	NA	1	NA	6	0	12996,13063,13064,13065,13067,13068,13069,13070	26.7	3.3	75	0	2018
1457	2	1	1	Togo	28_2018	148	49	2	24	0	0	0	,13302,13049,13134,13173,13047,13343,13037,13039,13142,13076,13079,13059,13061,13062,13121,13029,13030,13032,13033,13034,13035,13036,13052,13053,13055,13056,13084,13085,13031,13038,13041,13042,13043,13046,13048,13050,13051,13060,13086,13170,13040,13074,13075,13077,13078,13080,13083,13098,13118	33.1	16.2	0	NA	2018
1458	3	2	2	LomeCom	28_2018	54	9	3	4	1	0	0	,13302,13049,13134,13173,13047,13343,13037,13039,13142	16.7	7.4	0	0	2018
1459	4	2	2	Savanes	28_2018	94	40	5	20	2	0	0	13076,13079,13059,13061,13062,13121,13029,13030,13032,13033,13034,13035,13036,13052,13053,13055,13056,13084,13085,13031,13038,13041,13042,13043,13046,13048,13050,13051,13060,13086,13170,13040,13074,13075,13077,13078,13080,13083,13098,13118	42.6	21.3	0	0	2018
1460	5	3	3	District1	28_2018	6	0	NA	0	NA	0	0		0	0	NA	NA	2018
1461	12	3	3	District2	28_2018	25	1	NA	0	NA	0	0	13302	4	0	0	NA	2018
1462	45	3	3	District3	28_2018	8	3	NA	1	NA	2	1	13049,13134,13173	37.5	12.5	66.7	100	2018
1463	55	3	3	District4	28_2018	6	2	NA	1	NA	0	0	13047,13343	33.3	16.7	0	0	2018
1464	62	3	3	District5	28_2018	9	3	NA	2	NA	3	0	13037,13039,13142	33.3	22.2	100	0	2018
1465	78	3	4	Cinkasse	28_2018	7	2	NA	0	NA	0	0	13076,13079	28.6	0	0	NA	2018
1466	86	3	4	Kpendjal	28_2018	14	4	NA	0	NA	0	0	13059,13061,13062,13121	28.6	0	0	NA	2018
1467	101	3	4	Oti	28_2018	23	13	NA	10	NA	0	0	13029,13030,13032,13033,13034,13035,13036,13052,13053,13055,13056,13084,13085	56.5	43.5	0	0	2018
1468	125	3	4	Tandjaore	28_2018	20	12	NA	9	NA	8	8	13031,13038,13041,13042,13043,13046,13048,13050,13051,13060,13086,13170	60	45	66.7	88.9	2018
1469	146	3	4	Tone	28_2018	30	9	NA	1	NA	4	0	13040,13074,13075,13077,13078,13080,13083,13098,13118	30	3.3	44.4	0	2018
1470	2	1	1	Togo	29_2018	148	57	2	25	0	2	0	,13295,13297,13135,13136,13175,13370,13139,13140,13146,13137,13141,13143,13144,13145,13115,13119,13122,13123,13125,13128,13131,13150,13089,13091,13092,13094,13095,13096,13097,13106,13108,13109,13126,13129,13371,15125,13093,13100,13101,13102,13104,13105,13107,13116,13124,13132,13174,13366,13090,13099,13103,13111,13112,13113,13117,13120,13133	38.5	16.9	100	NA	2018
1471	3	2	2	LomeCom	29_2018	54	14	3	0	0	1	0	,13295,13297,13135,13136,13175,13370,13139,13140,13146,13137,13141,13143,13144,13145	25.9	0	33.3	NA	2018
1472	4	2	2	Savanes	29_2018	94	43	5	25	0	1	0	13115,13119,13122,13123,13125,13128,13131,13150,13089,13091,13092,13094,13095,13096,13097,13106,13108,13109,13126,13129,13371,15125,13093,13100,13101,13102,13104,13105,13107,13116,13124,13132,13174,13366,13090,13099,13103,13111,13112,13113,13117,13120,13133	45.7	26.6	20	NA	2018
1473	5	3	3	District1	29_2018	6	0	NA	0	NA	0	0		0	0	NA	NA	2018
1474	12	3	3	District2	29_2018	25	2	NA	0	NA	0	0	13295,13297	8	0	0	NA	2018
1475	45	3	3	District3	29_2018	8	4	NA	0	NA	2	0	13135,13136,13175,13370	50	0	50	NA	2018
1476	55	3	3	District4	29_2018	6	3	NA	0	NA	0	0	13139,13140,13146	50	0	0	NA	2018
1477	62	3	3	District5	29_2018	9	5	NA	0	NA	1	0	13137,13141,13143,13144,13145	55.6	0	20	NA	2018
1478	78	3	4	Cinkasse	29_2018	7	2	NA	1	NA	0	0	13115,13119	28.6	14.3	0	0	2018
1479	86	3	4	Kpendjal	29_2018	14	6	NA	0	NA	0	0	13122,13123,13125,13128,13131,13150	42.9	0	0	NA	2018
1480	101	3	4	Oti	29_2018	23	14	NA	10	NA	3	0	13089,13091,13092,13094,13095,13096,13097,13106,13108,13109,13126,13129,13371,15125	60.9	43.5	21.4	0	2018
1481	125	3	4	Tandjaore	29_2018	20	12	NA	8	NA	0	0	13093,13100,13101,13102,13104,13105,13107,13116,13124,13132,13174,13366	60	40	0	0	2018
1482	146	3	4	Tone	29_2018	30	9	NA	6	NA	0	0	13090,13099,13103,13111,13112,13113,13117,13120,13133	30	20	0	0	2018
1483	2	1	1	Togo	30_2018	182	145	2	64	0	2	0	13347,13350,13352,13354,13356,13298,13299,13317,13318,13319,13320,13321,13322,13324,13326,13327,13328,13329,13330,13331,13332,13333,13334,13388,13476,13303,13304,13348,13349,13351,13353,13355,13358,13564,13291,13307,13308,13338,13339,13340,13341,13342,13288,13294,13315,13323,13325,13345,13359,13360,13361,13362,13363,13364,13365,13367,13503,13278,13368,13398,13399,13269,13274,13277,13279,13284,133…	79.7	35.2	100	NA	2018
1484	3	2	2	LomeCom	30_2018	83	57	5	28	0	5	0	13347,13350,13352,13354,13356,13298,13299,13317,13318,13319,13320,13321,13322,13324,13326,13327,13328,13329,13330,13331,13332,13333,13334,13388,13476,13303,13304,13348,13349,13351,13353,13355,13358,13564,13291,13307,13308,13338,13339,13340,13341,13342,13288,13294,13315,13323,13325,13345,13359,13360,13361,13362,13363,13364,13365,13367,13503	68.7	33.7	100	NA	2018
1485	4	2	2	Savanes	30_2018	99	88	5	36	0	5	0	13278,13368,13398,13399,13269,13274,13277,13279,13284,13337,13390,13391,13392,13393,13394,13395,13396,13397,13266,13268,13270,13271,13272,13273,13281,13300,13301,13306,13309,13314,13336,13344,13372,13373,13374,13375,13376,13377,13378,13379,13380,13275,13276,13280,13290,13292,13305,13310,13311,13316,13346,13369,13381,13382,13383,13384,13385,13386,13387,13267,13282,13283,13285,13289,13293,13296,133…	88.9	36.4	100	NA	2018
1486	5	3	3	District1	30_2018	7	5	NA	0	NA	2	0	13347,13350,13352,13354,13356	71.4	0	40	NA	2018
1487	12	3	3	District2	30_2018	35	20	NA	18	NA	5	0	13298,13299,13317,13318,13319,13320,13321,13322,13324,13326,13327,13328,13329,13330,13331,13332,13333,13334,13388,13476	57.1	51.4	25	0	2018
1488	45	3	3	District3	30_2018	12	9	NA	2	NA	8	0	13303,13304,13348,13349,13351,13353,13355,13358,13564	75	16.7	88.9	0	2018
1489	55	3	3	District4	30_2018	8	8	NA	3	NA	4	2	13291,13307,13308,13338,13339,13340,13341,13342	100	37.5	50	66.7	2018
1490	62	3	3	District5	30_2018	21	15	NA	5	NA	10	0	13288,13294,13315,13323,13325,13345,13359,13360,13361,13362,13363,13364,13365,13367,13503	71.4	23.8	66.7	0	2018
1491	78	3	4	Cinkasse	30_2018	7	4	NA	1	NA	4	0	13278,13368,13398,13399	57.1	14.3	100	0	2018
1492	86	3	4	Kpendjal	30_2018	15	14	NA	5	NA	14	0	13269,13274,13277,13279,13284,13337,13390,13391,13392,13393,13394,13395,13396,13397	93.3	33.3	100	0	2018
1493	101	3	4	Oti	30_2018	23	23	NA	13	NA	7	0	13266,13268,13270,13271,13272,13273,13281,13300,13301,13306,13309,13314,13336,13344,13372,13373,13374,13375,13376,13377,13378,13379,13380	100	56.5	30.4	0	2018
1494	125	3	4	Tandjaore	30_2018	20	18	NA	9	NA	8	0	13275,13276,13280,13290,13292,13305,13310,13311,13316,13346,13369,13381,13382,13383,13384,13385,13386,13387	90	45	44.4	0	2018
1495	146	3	4	Tone	30_2018	34	29	NA	8	NA	28	0	13267,13282,13283,13285,13289,13293,13296,13313,13401,13402,13403,13404,13405,13406,13407,13408,13409,13410,13411,13412,13413,13414,13415,13416,13417,13418,13419,13420,13421	85.3	23.5	96.6	0	2018
1496	2	1	1	Togo	31_2018	183	144	2	107	2	2	2	13452,13457,13497,13528,13535,13559,13428,13440,13453,13454,13479,13483,13484,13487,13498,13506,13511,13519,13520,13526,13555,13557,13857,13859,13860,13861,13862,13864,13866,13882,13885,14208,14209,15230,13422,13468,13486,13493,13501,13502,13536,13550,13569,13623,13492,13505,13529,13570,13702,14039,13439,13469,13496,13504,13507,13515,13516,13517,13523,13524,13551,13562,13638,13681,14434,13433,134…	78.7	58.5	100	100	2018
1497	3	2	2	LomeCom	31_2018	84	65	5	38	3	5	3	13452,13457,13497,13528,13535,13559,13428,13440,13453,13454,13479,13483,13484,13487,13498,13506,13511,13519,13520,13526,13555,13557,13857,13859,13860,13861,13862,13864,13866,13882,13885,14208,14209,15230,13422,13468,13486,13493,13501,13502,13536,13550,13569,13623,13492,13505,13529,13570,13702,14039,13439,13469,13496,13504,13507,13515,13516,13517,13523,13524,13551,13562,13638,13681,14434	77.4	45.2	100	100	2018
1498	4	2	2	Savanes	31_2018	99	79	5	69	4	5	4	13433,13455,13539,13552,13424,13435,13442,13448,13450,13461,13464,13466,13475,13525,13540,13544,13558,13423,13425,13430,13441,13443,13444,13445,13446,13451,13459,13470,13471,13474,13478,13482,13510,13512,13521,13531,13532,13546,13549,13427,13431,13432,13456,13458,13463,13480,13489,13491,13495,13514,16100,13426,13429,13434,13436,13438,13447,13449,13460,13462,13465,13467,13472,13473,13477,13481,134…	79.8	69.7	100	100	2018
1499	5	3	3	District1	31_2018	7	6	NA	5	NA	6	4	13452,13457,13497,13528,13535,13559	85.7	71.4	100	80	2018
1500	12	3	3	District2	31_2018	35	28	NA	14	NA	28	0	13428,13440,13453,13454,13479,13483,13484,13487,13498,13506,13511,13519,13520,13526,13555,13557,13857,13859,13860,13861,13862,13864,13866,13882,13885,14208,14209,15230	80	40	100	0	2018
1501	45	3	3	District3	31_2018	12	10	NA	6	NA	10	7	13422,13468,13486,13493,13501,13502,13536,13550,13569,13623	83.3	50	100	100	2018
1502	55	3	3	District4	31_2018	8	6	NA	3	NA	6	0	13492,13505,13529,13570,13702,14039	75	37.5	100	0	2018
1503	62	3	3	District5	31_2018	22	15	NA	10	NA	14	8	13439,13469,13496,13504,13507,13515,13516,13517,13523,13524,13551,13562,13638,13681,14434	68.2	45.5	93.3	80	2018
1504	78	3	4	Cinkasse	31_2018	7	4	NA	2	NA	4	2	13433,13455,13539,13552	57.1	28.6	100	100	2018
1505	86	3	4	Kpendjal	31_2018	15	13	NA	10	NA	13	12	13424,13435,13442,13448,13450,13461,13464,13466,13475,13525,13540,13544,13558	86.7	66.7	100	100	2018
1506	101	3	4	Oti	31_2018	23	22	NA	20	NA	22	0	13423,13425,13430,13441,13443,13444,13445,13446,13451,13459,13470,13471,13474,13478,13482,13510,13512,13521,13531,13532,13546,13549	95.7	87	100	0	2018
1507	125	3	4	Tandjaore	31_2018	20	12	NA	11	NA	12	11	13427,13431,13432,13456,13458,13463,13480,13489,13491,13495,13514,16100	60	55	100	100	2018
1508	146	3	4	Tone	31_2018	34	28	NA	26	NA	28	23	13426,13429,13434,13436,13438,13447,13449,13460,13462,13465,13467,13472,13473,13477,13481,13485,13488,13490,13494,13499,13500,13513,13518,13522,13527,13530,13675,15245	82.4	76.5	100	88.5	2018
1509	2	1	1	Togo	32_2018	183	164	2	113	1	2	1	13648,13649,13692,13694,13705,13714,15432,13616,13629,13642,13644,13645,13652,13653,13655,13663,13666,13677,13680,13682,13686,13689,13690,13863,13865,13868,13870,13872,13878,13881,13886,14207,14210,14988,14994,15229,13571,13601,13615,13617,13635,13637,13665,13668,13684,13711,13722,13583,13639,13651,13667,13695,13703,13710,14040,13587,13603,13612,13627,13654,13661,13672,13676,13678,13679,13683,136…	89.6	61.7	100	100	2018
1510	3	2	2	LomeCom	32_2018	84	74	5	45	4	5	0	13648,13649,13692,13694,13705,13714,15432,13616,13629,13642,13644,13645,13652,13653,13655,13663,13666,13677,13680,13682,13686,13689,13690,13863,13865,13868,13870,13872,13878,13881,13886,14207,14210,14988,14994,15229,13571,13601,13615,13617,13635,13637,13665,13668,13684,13711,13722,13583,13639,13651,13667,13695,13703,13710,14040,13587,13603,13612,13627,13654,13661,13672,13676,13678,13679,13683,136…	88.1	53.6	100	0	2018
1511	4	2	2	Savanes	32_2018	99	90	5	68	5	5	5	13586,13656,13657,13658,15210,15214,13576,13580,13582,13588,13594,13595,13610,13619,13620,13624,13640,13647,13709,13981,13573,13575,13577,13581,13589,13590,13591,13593,13598,13602,13604,13606,13614,13618,13632,13633,13643,13650,13659,13716,13719,13945,13600,13605,13608,13609,13611,13621,13625,13626,13636,13664,13669,13688,15282,16102,13572,13574,13578,13579,13584,13585,13592,13596,13597,13599,136…	90.9	68.7	100	100	2018
1512	5	3	3	District1	32_2018	7	7	NA	4	NA	7	0	13648,13649,13692,13694,13705,13714,15432	100	57.1	100	0	2018
1513	12	3	3	District2	32_2018	35	29	NA	16	NA	29	15	13616,13629,13642,13644,13645,13652,13653,13655,13663,13666,13677,13680,13682,13686,13689,13690,13863,13865,13868,13870,13872,13878,13881,13886,14207,14210,14988,14994,15229	82.9	45.7	100	93.8	2018
1514	45	3	3	District3	32_2018	12	11	NA	9	NA	11	8	13571,13601,13615,13617,13635,13637,13665,13668,13684,13711,13722	91.7	75	100	88.9	2018
1515	55	3	3	District4	32_2018	8	8	NA	5	NA	8	5	13583,13639,13651,13667,13695,13703,13710,14040	100	62.5	100	100	2018
1516	62	3	3	District5	32_2018	22	19	NA	11	NA	17	10	13587,13603,13612,13627,13654,13661,13672,13676,13678,13679,13683,13698,13699,13701,13704,13707,13718,14437,15007	86.4	50	89.5	90.9	2018
1517	78	3	4	Cinkasse	32_2018	7	6	NA	4	NA	6	3	13586,13656,13657,13658,15210,15214	85.7	57.1	100	75	2018
1518	86	3	4	Kpendjal	32_2018	15	14	NA	12	NA	14	11	13576,13580,13582,13588,13594,13595,13610,13619,13620,13624,13640,13647,13709,13981	93.3	80	100	91.7	2018
1519	101	3	4	Oti	32_2018	23	22	NA	19	NA	22	17	13573,13575,13577,13581,13589,13590,13591,13593,13598,13602,13604,13606,13614,13618,13632,13633,13643,13650,13659,13716,13719,13945	95.7	82.6	100	89.5	2018
1520	125	3	4	Tandjaore	32_2018	20	14	NA	12	NA	14	12	13600,13605,13608,13609,13611,13621,13625,13626,13636,13664,13669,13688,15282,16102	70	60	100	100	2018
1521	146	3	4	Tone	32_2018	34	34	NA	21	NA	34	18	13572,13574,13578,13579,13584,13585,13592,13596,13597,13599,13607,13613,13622,13628,13630,13631,13634,13641,13646,13662,13674,13697,13706,13708,13721,13791,15240,15241,15242,15252,15258,15268,15295,15514	100	61.8	100	85.7	2018
1522	2	1	1	Togo	33_2018	183	160	2	116	0	2	0	13772,13793,13815,13833,14200,15440,13797,13799,13801,13802,13804,13805,13808,13809,13810,13817,13821,13826,13835,13851,13852,13855,13858,13867,13869,13871,13873,13874,13875,13880,13884,14010,14162,14206,14211,15191,13723,13758,13789,13792,13794,13800,13807,13819,13834,13883,13742,13749,13756,13783,13814,13842,13854,14041,13760,13769,13786,13803,13806,13823,13827,13828,13830,13836,13837,13850,138…	87.4	63.4	100	NA	2018
1523	3	2	2	LomeCom	33_2018	84	71	5	43	4	5	0	13772,13793,13815,13833,14200,15440,13797,13799,13801,13802,13804,13805,13808,13809,13810,13817,13821,13826,13835,13851,13852,13855,13858,13867,13869,13871,13873,13874,13875,13880,13884,14010,14162,14206,14211,15191,13723,13758,13789,13792,13794,13800,13807,13819,13834,13883,13742,13749,13756,13783,13814,13842,13854,14041,13760,13769,13786,13803,13806,13823,13827,13828,13830,13836,13837,13850,138…	84.5	51.2	100	0	2018
1524	4	2	2	Savanes	33_2018	99	89	5	73	5	5	0	13741,13796,13818,13849,15212,15221,13730,13736,13737,13744,13746,13751,13766,13781,13782,13816,13824,13838,13844,13984,13724,13725,13726,13727,13728,13732,13733,13734,13750,13752,13755,13757,13764,13765,13771,13774,13775,13779,13787,13790,13822,13955,13735,13738,13743,13748,13761,13763,13784,13785,13798,13832,13840,15273,15283,16104,13729,13731,13739,13740,13745,13747,13753,13754,13759,13762,137…	89.9	73.7	100	0	2018
1525	5	3	3	District1	33_2018	7	6	NA	4	NA	6	0	13772,13793,13815,13833,14200,15440	85.7	57.1	100	0	2018
1526	12	3	3	District2	33_2018	35	30	NA	13	NA	30	13	13797,13799,13801,13802,13804,13805,13808,13809,13810,13817,13821,13826,13835,13851,13852,13855,13858,13867,13869,13871,13873,13874,13875,13880,13884,14010,14162,14206,14211,15191	85.7	37.1	100	100	2018
1527	45	3	3	District3	33_2018	12	10	NA	9	NA	10	8	13723,13758,13789,13792,13794,13800,13807,13819,13834,13883	83.3	75	100	88.9	2018
1528	55	3	3	District4	33_2018	8	8	NA	6	NA	8	6	13742,13749,13756,13783,13814,13842,13854,14041	100	75	100	100	2018
1529	62	3	3	District5	33_2018	22	17	NA	11	NA	14	8	13760,13769,13786,13803,13806,13823,13827,13828,13830,13836,13837,13850,13853,14438,14995,15000,15160	77.3	50	82.4	72.7	2018
1530	78	3	4	Cinkasse	33_2018	7	6	NA	3	NA	6	4	13741,13796,13818,13849,15212,15221	85.7	42.9	100	100	2018
1531	86	3	4	Kpendjal	33_2018	15	14	NA	13	NA	14	13	13730,13736,13737,13744,13746,13751,13766,13781,13782,13816,13824,13838,13844,13984	93.3	86.7	100	100	2018
1532	101	3	4	Oti	33_2018	23	22	NA	21	NA	22	15	13724,13725,13726,13727,13728,13732,13733,13734,13750,13752,13755,13757,13764,13765,13771,13774,13775,13779,13787,13790,13822,13955	95.7	91.3	100	71.4	2018
1533	125	3	4	Tandjaore	33_2018	20	14	NA	11	NA	14	6	13735,13738,13743,13748,13761,13763,13784,13785,13798,13832,13840,15273,15283,16104	70	55	100	54.5	2018
1534	146	3	4	Tone	33_2018	34	33	NA	25	NA	33	21	13729,13731,13739,13740,13745,13747,13753,13754,13759,13762,13767,13768,13770,13773,13776,13777,13778,13780,13788,13795,13811,13812,13813,13825,13829,13877,13988,15247,15253,15259,15269,15296,15513	97.1	73.5	100	84	2018
1535	2	1	1	Togo	34_2018	183	166	2	126	1	2	1	13951,13975,14025,14201,15446,15685,13925,13934,13935,13943,13949,13960,13964,13965,13969,13971,13979,13982,13983,13985,13989,13992,13999,14002,14003,14006,14012,14016,14020,14027,14028,14038,14161,14169,14205,14212,14987,15190,13888,13890,13911,13923,13947,13959,13961,13963,13973,13978,14018,14033,13937,13939,13946,13948,13977,13987,14000,14042,13904,13924,13929,13970,13994,13997,13998,14004,140…	90.7	68.9	100	100	2018
1536	3	2	2	LomeCom	34_2018	84	77	5	55	2	5	0	13951,13975,14025,14201,15446,15685,13925,13934,13935,13943,13949,13960,13964,13965,13969,13971,13979,13982,13983,13985,13989,13992,13999,14002,14003,14006,14012,14016,14020,14027,14028,14038,14161,14169,14205,14212,14987,15190,13888,13890,13911,13923,13947,13959,13961,13963,13973,13978,14018,14033,13937,13939,13946,13948,13977,13987,14000,14042,13904,13924,13929,13970,13994,13997,13998,14004,140…	91.7	65.5	100	0	2018
1537	4	2	2	Savanes	34_2018	99	89	5	71	3	5	3	13889,13916,13968,14013,15217,15222,13895,13914,13918,13927,13932,13940,13950,13953,13957,13974,13986,13995,14008,14017,13893,13902,13903,13905,13907,13913,13915,13920,13922,13930,13936,13938,13941,13944,13952,13958,13972,14005,15105,15148,15453,13894,13899,13900,13901,13912,13917,13919,13933,13942,13967,14001,15274,15284,15484,16106,13887,13891,13892,13896,13897,13898,13906,13908,13909,13910,139…	89.9	71.7	100	100	2018
1538	5	3	3	District1	34_2018	7	6	NA	2	NA	6	0	13951,13975,14025,14201,15446,15685	85.7	28.6	100	0	2018
1539	12	3	3	District2	34_2018	35	32	NA	23	NA	32	0	13925,13934,13935,13943,13949,13960,13964,13965,13969,13971,13979,13982,13983,13985,13989,13992,13999,14002,14003,14006,14012,14016,14020,14027,14028,14038,14161,14169,14205,14212,14987,15190	91.4	65.7	100	0	2018
1540	45	3	3	District3	34_2018	12	12	NA	11	NA	12	9	13888,13890,13911,13923,13947,13959,13961,13963,13973,13978,14018,14033	100	91.7	100	81.8	2018
1541	55	3	3	District4	34_2018	8	8	NA	7	NA	8	6	13937,13939,13946,13948,13977,13987,14000,14042	100	87.5	100	85.7	2018
1542	62	3	3	District5	34_2018	22	19	NA	12	NA	19	0	13904,13924,13929,13970,13994,13997,13998,14004,14007,14011,14015,14019,14022,14024,14032,14037,14118,14441,15009	86.4	54.5	100	0	2018
1543	78	3	4	Cinkasse	34_2018	7	6	NA	4	NA	6	0	13889,13916,13968,14013,15217,15222	85.7	57.1	100	0	2018
1544	86	3	4	Kpendjal	34_2018	15	14	NA	14	NA	14	14	13895,13914,13918,13927,13932,13940,13950,13953,13957,13974,13986,13995,14008,14017	93.3	93.3	100	100	2018
1545	101	3	4	Oti	34_2018	23	21	NA	18	NA	21	0	13893,13902,13903,13905,13907,13913,13915,13920,13922,13930,13936,13938,13941,13944,13952,13958,13972,14005,15105,15148,15453	91.3	78.3	100	0	2018
1546	125	3	4	Tandjaore	34_2018	20	15	NA	11	NA	15	10	13894,13899,13900,13901,13912,13917,13919,13933,13942,13967,14001,15274,15284,15484,16106	75	55	100	90.9	2018
1547	146	3	4	Tone	34_2018	34	33	NA	24	NA	33	22	13887,13891,13892,13896,13897,13898,13906,13908,13909,13910,13921,13926,13928,13931,13954,13956,13966,13976,13980,13991,13993,13996,14009,14021,14043,14045,14155,15248,15254,15260,15271,15297,15512	97.1	70.6	100	91.7	2018
1548	2	1	1	Togo	35_2018	182	164	2	127	1	2	1	14115,14126,14151,14179,14180,14347,15462,14048,14064,14083,14090,14095,14100,14103,14104,14107,14110,14111,14119,14123,14127,14129,14141,14144,14148,14150,14154,14157,14163,14165,14166,14170,14176,14203,14204,14213,15016,15184,14047,14093,14101,14105,14116,14130,14131,14135,14159,14186,14187,15487,14057,14088,14113,14114,14145,14152,14185,14196,14075,14081,14098,14128,14132,14134,14146,14160,141…	90.1	69.8	100	100	2018
1549	3	2	2	LomeCom	35_2018	83	75	5	57	5	5	5	14115,14126,14151,14179,14180,14347,15462,14048,14064,14083,14090,14095,14100,14103,14104,14107,14110,14111,14119,14123,14127,14129,14141,14144,14148,14150,14154,14157,14163,14165,14166,14170,14176,14203,14204,14213,15016,15184,14047,14093,14101,14105,14116,14130,14131,14135,14159,14186,14187,15487,14057,14088,14113,14114,14145,14152,14185,14196,14075,14081,14098,14128,14132,14134,14146,14160,141…	90.4	68.7	100	100	2018
1550	4	2	2	Savanes	35_2018	99	89	5	70	4	5	0	14096,14097,14120,14156,15218,15223,14053,14056,14060,14072,14076,14077,14080,14094,14108,14143,14171,14172,14173,14174,14049,14050,14052,14061,14065,14067,14071,14073,14074,14079,14109,14112,14125,14133,14136,14147,14149,14175,14192,15118,15155,14066,14068,14069,14070,14078,14091,14102,14140,14182,14184,14195,15275,15285,15483,16110,14051,14054,14055,14058,14059,14062,14063,14082,14084,14085,140…	89.9	70.7	100	0	2018
1551	5	3	3	District1	35_2018	7	7	NA	5	NA	6	2	14115,14126,14151,14179,14180,14347,15462	100	71.4	85.7	40	2018
1552	12	3	3	District2	35_2018	34	31	NA	26	NA	31	25	14048,14064,14083,14090,14095,14100,14103,14104,14107,14110,14111,14119,14123,14127,14129,14141,14144,14148,14150,14154,14157,14163,14165,14166,14170,14176,14203,14204,14213,15016,15184	91.2	76.5	100	96.2	2018
1553	45	3	3	District3	35_2018	12	12	NA	9	NA	12	9	14047,14093,14101,14105,14116,14130,14131,14135,14159,14186,14187,15487	100	75	100	100	2018
1554	55	3	3	District4	35_2018	8	8	NA	7	NA	8	7	14057,14088,14113,14114,14145,14152,14185,14196	100	87.5	100	100	2018
1555	62	3	3	District5	35_2018	22	17	NA	10	NA	16	6	14075,14081,14098,14128,14132,14134,14146,14160,14181,14183,14194,14197,14202,14444,14997,15010,15076	77.3	45.5	94.1	60	2018
1556	78	3	4	Cinkasse	35_2018	7	6	NA	4	NA	6	4	14096,14097,14120,14156,15218,15223	85.7	57.1	100	100	2018
1557	86	3	4	Kpendjal	35_2018	15	14	NA	14	NA	14	14	14053,14056,14060,14072,14076,14077,14080,14094,14108,14143,14171,14172,14173,14174	93.3	93.3	100	100	2018
1558	101	3	4	Oti	35_2018	23	21	NA	18	NA	21	14	14049,14050,14052,14061,14065,14067,14071,14073,14074,14079,14109,14112,14125,14133,14136,14147,14149,14175,14192,15118,15155	91.3	78.3	100	77.8	2018
1559	125	3	4	Tandjaore	35_2018	20	15	NA	10	NA	15	9	14066,14068,14069,14070,14078,14091,14102,14140,14182,14184,14195,15275,15285,15483,16110	75	50	100	90	2018
1560	146	3	4	Tone	35_2018	34	33	NA	24	NA	33	0	14051,14054,14055,14058,14059,14062,14063,14082,14084,14085,14086,14087,14089,14092,14099,14106,14117,14121,14122,14124,14138,14139,14153,14158,14190,14268,15246,15249,15255,15261,15272,15511,15731	97.1	70.6	100	0	2018
1561	2	1	1	Togo	36_2018	182	167	2	127	0	2	1	14284,14302,14342,14343,14483,15464,15689,14242,14253,14255,14258,14259,14264,14272,14281,14287,14291,14295,14297,14298,14308,14309,14312,14313,14316,14317,14318,14320,14321,14326,14328,14329,14332,14338,14358,15017,15182,14214,14260,14269,14276,14283,14294,14305,14307,14314,14330,14351,15488,14243,14270,14280,14285,14293,14296,14356,14357,14220,14227,14249,14262,14273,14290,14292,14299,14319,143…	91.8	69.8	100	NA	2018
1562	3	2	2	LomeCom	36_2018	83	78	5	58	3	5	0	14284,14302,14342,14343,14483,15464,15689,14242,14253,14255,14258,14259,14264,14272,14281,14287,14291,14295,14297,14298,14308,14309,14312,14313,14316,14317,14318,14320,14321,14326,14328,14329,14332,14338,14358,15017,15182,14214,14260,14269,14276,14283,14294,14305,14307,14314,14330,14351,15488,14243,14270,14280,14285,14293,14296,14356,14357,14220,14227,14249,14262,14273,14290,14292,14299,14319,143…	94	69.9	100	0	2018
1563	4	2	2	Savanes	36_2018	99	89	5	69	3	5	0	14274,14275,14306,14335,15219,15225,14215,14216,14219,14231,14232,14233,14234,14235,14241,14261,14286,14311,14324,14350,14218,14222,14224,14228,14236,14239,14256,14263,14265,14278,14279,14288,14303,14323,14327,14339,14340,14366,15159,15234,15501,14223,14230,14238,14245,14246,14247,14266,14282,14315,14333,14348,14352,15286,15482,16114,14217,14221,14225,14226,14229,14237,14240,14244,14248,14250,142…	89.9	69.7	100	0	2018
1564	5	3	3	District1	36_2018	7	7	NA	4	NA	6	0	14284,14302,14342,14343,14483,15464,15689	100	57.1	85.7	0	2018
1565	12	3	3	District2	36_2018	34	30	NA	27	NA	30	0	14242,14253,14255,14258,14259,14264,14272,14281,14287,14291,14295,14297,14298,14308,14309,14312,14313,14316,14317,14318,14320,14321,14326,14328,14329,14332,14338,14358,15017,15182	88.2	79.4	100	0	2018
1566	45	3	3	District3	36_2018	12	12	NA	10	NA	12	9	14214,14260,14269,14276,14283,14294,14305,14307,14314,14330,14351,15488	100	83.3	100	90	2018
1567	55	3	3	District4	36_2018	8	8	NA	6	NA	8	6	14243,14270,14280,14285,14293,14296,14356,14357	100	75	100	100	2018
1568	62	3	3	District5	36_2018	22	21	NA	11	NA	21	10	14220,14227,14249,14262,14273,14290,14292,14299,14319,14337,14341,14353,14359,14367,14446,14468,14998,15001,15008,15011,15079	95.5	50	100	90.9	2018
1569	78	3	4	Cinkasse	36_2018	7	6	NA	4	NA	6	0	14274,14275,14306,14335,15219,15225	85.7	57.1	100	0	2018
1570	86	3	4	Kpendjal	36_2018	15	14	NA	13	NA	14	13	14215,14216,14219,14231,14232,14233,14234,14235,14241,14261,14286,14311,14324,14350	93.3	86.7	100	100	2018
1571	101	3	4	Oti	36_2018	23	21	NA	17	NA	21	10	14218,14222,14224,14228,14236,14239,14256,14263,14265,14278,14279,14288,14303,14323,14327,14339,14340,14366,15159,15234,15501	91.3	73.9	100	58.8	2018
1572	125	3	4	Tandjaore	36_2018	20	15	NA	10	NA	15	10	14223,14230,14238,14245,14246,14247,14266,14282,14315,14333,14348,14352,15286,15482,16114	75	50	100	100	2018
1573	146	3	4	Tone	36_2018	34	33	NA	25	NA	33	0	14217,14221,14225,14226,14229,14237,14240,14244,14248,14250,14251,14252,14254,14257,14267,14271,14289,14300,14301,14304,14310,14325,14331,14334,14345,14368,14426,15250,15256,15262,15288,15505,15732	97.1	73.5	100	0	2018
1574	2	1	1	Togo	37_2018	164	155	2	127	2	2	2	14459,14498,14499,14631,15465,14371,14379,14392,14399,14409,14415,14422,14435,14442,14443,14445,14448,14451,14452,14456,14462,14465,14469,14475,14477,14482,14486,14487,14489,14495,14497,14522,14528,14621,15018,15181,14381,14402,14423,14449,14450,14458,14467,14472,14476,14504,14521,15489,14376,14416,14425,14485,14491,14517,14518,14529,14387,14417,14418,14419,14455,14480,14488,14494,14503,14505,145…	94.5	77.4	100	100	2018
1575	3	2	2	LomeCom	37_2018	81	75	5	57	2	5	2	14459,14498,14499,14631,15465,14371,14379,14392,14399,14409,14415,14422,14435,14442,14443,14445,14448,14451,14452,14456,14462,14465,14469,14475,14477,14482,14486,14487,14489,14495,14497,14522,14528,14621,15018,15181,14381,14402,14423,14449,14450,14458,14467,14472,14476,14504,14521,15489,14376,14416,14425,14485,14491,14517,14518,14529,14387,14417,14418,14419,14455,14480,14488,14494,14503,14505,145…	92.6	70.4	100	100	2018
1576	4	2	2	Savanes	37_2018	83	80	5	70	5	5	5	14424,14428,14439,14514,14380,14383,14389,14390,14394,14403,14407,14427,14429,14431,14440,14453,14466,14519,14369,14370,14375,14382,14385,14386,14404,14405,14406,14433,14454,14461,14478,14481,14490,14496,14509,14520,15164,15235,15496,14377,14397,14400,14410,14412,14413,14420,14421,14463,14470,14493,14502,14372,14373,14374,14378,14384,14388,14391,14393,14395,14396,14398,14401,14408,14411,14414,144…	96.4	84.3	100	100	2018
1577	5	3	3	District1	37_2018	7	5	NA	3	NA	5	0	14459,14498,14499,14631,15465	71.4	42.9	100	0	2018
1578	12	3	3	District2	37_2018	34	31	NA	26	NA	31	25	14371,14379,14392,14399,14409,14415,14422,14435,14442,14443,14445,14448,14451,14452,14456,14462,14465,14469,14475,14477,14482,14486,14487,14489,14495,14497,14522,14528,14621,15018,15181	91.2	76.5	100	96.2	2018
1579	45	3	3	District3	37_2018	12	12	NA	10	NA	12	0	14381,14402,14423,14449,14450,14458,14467,14472,14476,14504,14521,15489	100	83.3	100	0	2018
1580	55	3	3	District4	37_2018	8	8	NA	5	NA	8	0	14376,14416,14425,14485,14491,14517,14518,14529	100	62.5	100	0	2018
1581	62	3	3	District5	37_2018	20	19	NA	13	NA	19	13	14387,14417,14418,14419,14455,14480,14488,14494,14503,14505,14506,14507,14510,14524,14674,14999,15002,15012,15080	95	65	100	100	2018
1582	78	3	4	Cinkasse	37_2018	4	4	NA	3	NA	4	3	14424,14428,14439,14514	100	75	100	100	2018
1583	86	3	4	Kpendjal	37_2018	15	14	NA	13	NA	14	12	14380,14383,14389,14390,14394,14403,14407,14427,14429,14431,14440,14453,14466,14519	93.3	86.7	100	92.3	2018
1584	101	3	4	Oti	37_2018	22	21	NA	17	NA	21	9	14369,14370,14375,14382,14385,14386,14404,14405,14406,14433,14454,14461,14478,14481,14490,14496,14509,14520,15164,15235,15496	95.5	77.3	100	52.9	2018
1585	125	3	4	Tandjaore	37_2018	13	12	NA	12	NA	12	9	14377,14397,14400,14410,14412,14413,14420,14421,14463,14470,14493,14502	92.3	92.3	100	75	2018
1586	146	3	4	Tone	37_2018	29	29	NA	25	NA	29	23	14372,14373,14374,14378,14384,14388,14391,14393,14395,14396,14398,14401,14408,14411,14414,14430,14432,14436,14457,14460,14464,14473,14484,14492,14500,14516,14588,15289,15733	100	86.2	100	92	2018
1587	2	1	1	Togo	38_2018	164	159	2	128	2	2	2	14629,14639,14649,14680,15411,15422,15466,14549,14578,14581,14587,14589,14591,14599,14604,14608,14611,14613,14616,14618,14623,14627,14628,14630,14642,14643,14644,14647,14651,14653,14655,14660,14665,14675,14683,14992,15180,15679,16276,14530,14559,14570,14600,14615,14637,14648,14654,14673,14679,14979,15490,14533,14573,14582,14585,14590,14597,14633,14659,14556,14583,14598,14602,14607,14612,14614,146…	97	78	100	100	2018
1588	3	2	2	LomeCom	38_2018	81	78	5	59	3	5	3	14629,14639,14649,14680,15411,15422,15466,14549,14578,14581,14587,14589,14591,14599,14604,14608,14611,14613,14616,14618,14623,14627,14628,14630,14642,14643,14644,14647,14651,14653,14655,14660,14665,14675,14683,14992,15180,15679,16276,14530,14559,14570,14600,14615,14637,14648,14654,14673,14679,14979,15490,14533,14573,14582,14585,14590,14597,14633,14659,14556,14583,14598,14602,14607,14612,14614,146…	96.3	72.8	100	100	2018
1589	4	2	2	Savanes	38_2018	83	81	5	69	4	5	4	14562,14566,14567,14656,14531,14532,14536,14539,14555,14565,14579,14584,14632,14635,14645,14667,14672,14677,15277,14535,14540,14541,14544,14546,14550,14554,14560,14571,14572,14576,14580,14603,14606,14610,14617,14622,14641,14646,15166,15236,14545,14547,14548,14551,14552,14558,14561,14577,14592,14593,14609,14652,14534,14537,14538,14542,14543,14553,14557,14563,14564,14568,14569,14574,14575,14586,145…	97.6	83.1	100	100	2018
1590	5	3	3	District1	38_2018	7	7	NA	3	NA	7	0	14629,14639,14649,14680,15411,15422,15466	100	42.9	100	0	2018
1591	12	3	3	District2	38_2018	34	32	NA	26	NA	32	25	14549,14578,14581,14587,14589,14591,14599,14604,14608,14611,14613,14616,14618,14623,14627,14628,14630,14642,14643,14644,14647,14651,14653,14655,14660,14665,14675,14683,14992,15180,15679,16276	94.1	76.5	100	96.2	2018
1592	45	3	3	District3	38_2018	12	12	NA	8	NA	12	0	14530,14559,14570,14600,14615,14637,14648,14654,14673,14679,14979,15490	100	66.7	100	0	2018
1593	55	3	3	District4	38_2018	8	8	NA	8	NA	8	8	14533,14573,14582,14585,14590,14597,14633,14659	100	100	100	100	2018
1594	62	3	3	District5	38_2018	20	19	NA	14	NA	19	15	14556,14583,14598,14602,14607,14612,14614,14634,14636,14640,14657,14658,14661,14662,14669,14676,15003,15013,15084	95	70	100	100	2018
1595	78	3	4	Cinkasse	38_2018	4	4	NA	4	NA	4	0	14562,14566,14567,14656	100	100	100	0	2018
1596	86	3	4	Kpendjal	38_2018	15	15	NA	11	NA	15	11	14531,14532,14536,14539,14555,14565,14579,14584,14632,14635,14645,14667,14672,14677,15277	100	73.3	100	100	2018
1597	101	3	4	Oti	38_2018	22	21	NA	19	NA	21	18	14535,14540,14541,14544,14546,14550,14554,14560,14571,14572,14576,14580,14603,14606,14610,14617,14622,14641,14646,15166,15236	95.5	86.4	100	94.7	2018
1598	125	3	4	Tandjaore	38_2018	13	12	NA	12	NA	12	10	14545,14547,14548,14551,14552,14558,14561,14577,14592,14593,14609,14652	92.3	92.3	100	83.3	2018
1599	146	3	4	Tone	38_2018	29	29	NA	23	NA	29	21	14534,14537,14538,14542,14543,14553,14557,14563,14564,14568,14569,14574,14575,14586,14594,14595,14596,14601,14619,14620,14624,14626,14638,14678,14750,14773,14837,15290,15927	100	79.3	100	91.3	2018
1600	2	1	1	Togo	39_2018	164	156	2	127	2	2	2	14817,14825,14829,15423,15467,15686,14690,14713,14735,14739,14741,14742,14748,14749,14752,14754,14762,14768,14774,14775,14777,14780,14783,14787,14792,14794,14799,14802,14813,14814,14821,14830,14835,15006,15019,15178,15680,16277,14688,14697,14703,14718,14755,14764,14771,14779,14784,14811,14980,15491,14689,14705,14766,14769,14785,14806,14818,14836,14733,14736,14747,14751,14757,14778,14782,14788,147…	95.1	77.4	100	100	2018
1601	3	2	2	LomeCom	39_2018	81	78	5	57	3	5	3	14817,14825,14829,15423,15467,15686,14690,14713,14735,14739,14741,14742,14748,14749,14752,14754,14762,14768,14774,14775,14777,14780,14783,14787,14792,14794,14799,14802,14813,14814,14821,14830,14835,15006,15019,15178,15680,16277,14688,14697,14703,14718,14755,14764,14771,14779,14784,14811,14980,15491,14689,14705,14766,14769,14785,14806,14818,14836,14733,14736,14747,14751,14757,14778,14782,14788,147…	96.3	70.4	100	100	2018
1602	4	2	2	Savanes	39_2018	83	78	5	70	4	5	4	14729,14731,14765,14789,14687,14692,14698,14701,14702,14709,14715,14722,14761,14776,14808,14810,14826,15278,14691,14693,14699,14710,14712,14719,14724,14734,14738,14744,14756,14760,14763,14770,14796,14800,14809,14812,15169,15237,14695,14706,14707,14711,14716,14720,14723,14726,14728,14743,14746,14772,14694,14696,14700,14704,14708,14714,14717,14721,14725,14727,14730,14732,14737,14740,14745,14753,147…	94	84.3	100	100	2018
1603	5	3	3	District1	39_2018	7	6	NA	1	NA	6	0	14817,14825,14829,15423,15467,15686	85.7	14.3	100	0	2018
1604	12	3	3	District2	39_2018	34	32	NA	25	NA	32	24	14690,14713,14735,14739,14741,14742,14748,14749,14752,14754,14762,14768,14774,14775,14777,14780,14783,14787,14792,14794,14799,14802,14813,14814,14821,14830,14835,15006,15019,15178,15680,16277	94.1	73.5	100	96	2018
1605	45	3	3	District3	39_2018	12	12	NA	10	NA	12	0	14688,14697,14703,14718,14755,14764,14771,14779,14784,14811,14980,15491	100	83.3	100	0	2018
1606	55	3	3	District4	39_2018	8	8	NA	7	NA	8	7	14689,14705,14766,14769,14785,14806,14818,14836	100	87.5	100	100	2018
1607	62	3	3	District5	39_2018	20	20	NA	14	NA	20	11	14733,14736,14747,14751,14757,14778,14782,14788,14790,14795,14798,14803,14816,14820,14827,14831,14833,14996,15004,15014	100	70	100	78.6	2018
1608	78	3	4	Cinkasse	39_2018	4	4	NA	4	NA	4	0	14729,14731,14765,14789	100	100	100	0	2018
1609	86	3	4	Kpendjal	39_2018	15	14	NA	12	NA	14	12	14687,14692,14698,14701,14702,14709,14715,14722,14761,14776,14808,14810,14826,15278	93.3	80	100	100	2018
1610	101	3	4	Oti	39_2018	22	20	NA	18	NA	20	15	14691,14693,14699,14710,14712,14719,14724,14734,14738,14744,14756,14760,14763,14770,14796,14800,14809,14812,15169,15237	90.9	81.8	100	83.3	2018
1611	125	3	4	Tandjaore	39_2018	13	12	NA	12	NA	12	9	14695,14706,14707,14711,14716,14720,14723,14726,14728,14743,14746,14772	92.3	92.3	100	75	2018
1612	146	3	4	Tone	39_2018	29	28	NA	24	NA	28	18	14694,14696,14700,14704,14708,14714,14717,14721,14725,14727,14730,14732,14737,14740,14745,14753,14758,14759,14767,14781,14791,14793,14797,14822,14838,15251,15291,15932	96.6	82.8	100	75	2018
1613	2	1	1	Togo	40_2018	164	159	2	127	2	2	0	14893,14957,14958,14985,15424,15468,14840,14850,14873,14874,14878,14880,14890,14891,14904,14911,14915,14916,14922,14925,14929,14932,14935,14937,14938,14947,14954,14959,14962,14966,14976,14986,14989,14990,14993,15146,15156,16278,14839,14860,14876,14879,14895,14907,14908,14913,14926,14949,14969,15714,14853,14868,14889,14892,14897,14917,14941,14955,14851,14885,14898,14899,14900,14901,14905,14919,149…	97	77.4	100	0	2018
1614	3	2	2	LomeCom	40_2018	81	78	5	61	4	5	1	14893,14957,14958,14985,15424,15468,14840,14850,14873,14874,14878,14880,14890,14891,14904,14911,14915,14916,14922,14925,14929,14932,14935,14937,14938,14947,14954,14959,14962,14966,14976,14986,14989,14990,14993,15146,15156,16278,14839,14860,14876,14879,14895,14907,14908,14913,14926,14949,14969,15714,14853,14868,14889,14892,14897,14917,14941,14955,14851,14885,14898,14899,14900,14901,14905,14919,149…	96.3	75.3	100	25	2018
1615	4	2	2	Savanes	40_2018	83	81	5	66	4	5	4	14855,14872,14918,14982,14843,14847,14857,14881,14882,14896,14906,14909,14912,14931,14944,14951,14956,15279,15280,14842,14845,14846,14848,14849,14856,14861,14870,14884,14887,14903,14920,14927,14934,14940,14972,14977,14991,15170,15238,15500,14841,14852,14862,14863,14866,14875,14883,14902,14928,14930,14948,15267,14844,14854,14858,14859,14864,14865,14867,14869,14871,14877,14886,14888,14894,14910,149…	97.6	79.5	100	100	2018
1616	5	3	3	District1	40_2018	7	6	NA	3	NA	6	0	14893,14957,14958,14985,15424,15468	85.7	42.9	100	0	2018
1617	12	3	3	District2	40_2018	34	32	NA	24	NA	32	23	14840,14850,14873,14874,14878,14880,14890,14891,14904,14911,14915,14916,14922,14925,14929,14932,14935,14937,14938,14947,14954,14959,14962,14966,14976,14986,14989,14990,14993,15146,15156,16278	94.1	70.6	100	95.8	2018
1618	45	3	3	District3	40_2018	12	12	NA	11	NA	12	9	14839,14860,14876,14879,14895,14907,14908,14913,14926,14949,14969,15714	100	91.7	100	81.8	2018
1619	55	3	3	District4	40_2018	8	8	NA	8	NA	8	7	14853,14868,14889,14892,14897,14917,14941,14955	100	100	100	87.5	2018
1620	62	3	3	District5	40_2018	20	20	NA	15	NA	20	12	14851,14885,14898,14899,14900,14901,14905,14919,14924,14942,14943,14945,14946,14950,14961,14981,15005,15015,15152,16418	100	75	100	80	2018
1621	78	3	4	Cinkasse	40_2018	4	4	NA	3	NA	4	0	14855,14872,14918,14982	100	75	100	0	2018
1622	86	3	4	Kpendjal	40_2018	15	15	NA	13	NA	15	13	14843,14847,14857,14881,14882,14896,14906,14909,14912,14931,14944,14951,14956,15279,15280	100	86.7	100	100	2018
1623	101	3	4	Oti	40_2018	22	21	NA	16	NA	21	2	14842,14845,14846,14848,14849,14856,14861,14870,14884,14887,14903,14920,14927,14934,14940,14972,14977,14991,15170,15238,15500	95.5	72.7	100	12.5	2018
1624	125	3	4	Tandjaore	40_2018	13	12	NA	11	NA	12	9	14841,14852,14862,14863,14866,14875,14883,14902,14928,14930,14948,15267	92.3	84.6	100	81.8	2018
1625	146	3	4	Tone	40_2018	29	29	NA	23	NA	29	20	14844,14854,14858,14859,14864,14865,14867,14869,14871,14877,14886,14888,14894,14910,14914,14921,14923,14933,14953,14963,14967,14968,14971,14975,14978,15244,15292,15308,16537	100	79.3	100	87	2018
1626	2	1	1	Togo	41_2018	165	161	2	132	2	2	2	15104,15113,15151,15204,15425,15469,15688,15038,15040,15056,15057,15071,15083,15085,15087,15090,15091,15109,15111,15115,15116,15128,15138,15144,15150,15157,15158,15161,15162,15171,15177,15179,15186,15192,15193,15195,15199,15691,16279,15020,15055,15092,15093,15096,15103,15110,15112,15143,15147,15188,15715,15066,15070,15078,15117,15163,15176,15196,15197,15030,15062,15063,15068,15073,15074,15088,151…	97.6	80	100	100	2018
1627	3	2	2	LomeCom	41_2018	82	80	5	63	4	5	4	15104,15113,15151,15204,15425,15469,15688,15038,15040,15056,15057,15071,15083,15085,15087,15090,15091,15109,15111,15115,15116,15128,15138,15144,15150,15157,15158,15161,15162,15171,15177,15179,15186,15192,15193,15195,15199,15691,16279,15020,15055,15092,15093,15096,15103,15110,15112,15143,15147,15188,15715,15066,15070,15078,15117,15163,15176,15196,15197,15030,15062,15063,15068,15073,15074,15088,151…	97.6	76.8	100	100	2018
1628	4	2	2	Savanes	41_2018	83	81	5	69	4	5	5	15028,15052,15053,15072,15026,15031,15033,15034,15043,15049,15058,15060,15077,15099,15100,15127,15168,15264,15281,15021,15022,15023,15024,15027,15032,15042,15046,15048,15054,15059,15069,15075,15089,15097,15102,15114,15121,15131,15154,15200,15036,15039,15044,15050,15086,15098,15108,15126,15145,15187,15265,15266,15276,15029,15035,15037,15041,15045,15047,15051,15061,15064,15065,15067,15081,15082,150…	97.6	83.1	100	100	2018
1629	5	3	3	District1	41_2018	7	7	NA	3	NA	7	0	15104,15113,15151,15204,15425,15469,15688	100	42.9	100	0	2018
1630	12	3	3	District2	41_2018	34	32	NA	28	NA	32	28	15038,15040,15056,15057,15071,15083,15085,15087,15090,15091,15109,15111,15115,15116,15128,15138,15144,15150,15157,15158,15161,15162,15171,15177,15179,15186,15192,15193,15195,15199,15691,16279	94.1	82.4	100	100	2018
1631	45	3	3	District3	41_2018	12	12	NA	11	NA	12	10	15020,15055,15092,15093,15096,15103,15110,15112,15143,15147,15188,15715	100	91.7	100	90.9	2018
1632	55	3	3	District4	41_2018	8	8	NA	6	NA	8	7	15066,15070,15078,15117,15163,15176,15196,15197	100	75	100	100	2018
1633	62	3	3	District5	41_2018	21	21	NA	15	NA	21	15	15030,15062,15063,15068,15073,15074,15088,15106,15107,15119,15122,15141,15153,15167,15172,15205,15206,15207,15208,15224,15477	100	71.4	100	100	2018
1634	78	3	4	Cinkasse	41_2018	4	4	NA	4	NA	4	0	15028,15052,15053,15072	100	100	100	0	2018
1635	86	3	4	Kpendjal	41_2018	15	15	NA	13	NA	15	12	15026,15031,15033,15034,15043,15049,15058,15060,15077,15099,15100,15127,15168,15264,15281	100	86.7	100	92.3	2018
1636	101	3	4	Oti	41_2018	22	21	NA	20	NA	21	20	15021,15022,15023,15024,15027,15032,15042,15046,15048,15054,15059,15069,15075,15089,15097,15102,15114,15121,15131,15154,15200	95.5	90.9	100	100	2018
1637	125	3	4	Tandjaore	41_2018	13	13	NA	10	NA	13	8	15036,15039,15044,15050,15086,15098,15108,15126,15145,15187,15265,15266,15276	100	76.9	100	80	2018
1638	146	3	4	Tone	41_2018	29	28	NA	22	NA	28	20	15029,15035,15037,15041,15045,15047,15051,15061,15064,15065,15067,15081,15082,15095,15101,15120,15123,15124,15149,15165,15173,15185,15201,15231,15233,15239,15293,15307	96.6	75.9	100	90.9	2018
1639	2	1	1	Togo	42_2018	175	169	2	152	1	2	0	15330,15344,15390,15410,15421,15470,15498,15345,15351,15353,15357,15359,15362,15366,15368,15369,15381,15385,15389,15392,15393,15401,15412,15417,15426,15427,15429,15430,15434,15437,15439,15442,15444,15452,15460,15473,15493,15692,16280,15377,15382,15395,15399,15405,15445,15458,15471,15486,15660,15716,15352,15375,15388,15431,15438,15461,15476,15310,15356,15371,15379,15384,15391,15402,15404,15415,154…	96.6	86.9	100	0	2018
1640	3	2	2	LomeCom	42_2018	82	78	5	64	4	5	0	15330,15344,15390,15410,15421,15470,15498,15345,15351,15353,15357,15359,15362,15366,15368,15369,15381,15385,15389,15392,15393,15401,15412,15417,15426,15427,15429,15430,15434,15437,15439,15442,15444,15452,15460,15473,15493,15692,16280,15377,15382,15395,15399,15405,15445,15458,15471,15486,15660,15716,15352,15375,15388,15431,15438,15461,15476,15310,15356,15371,15379,15384,15391,15402,15404,15415,154…	95.1	78	100	0	2018
1641	4	2	2	Savanes	42_2018	93	91	5	88	3	5	3	15335,15336,15340,15347,15349,15448,15305,15309,15312,15313,15317,15318,15325,15341,15343,15374,15409,15418,15443,15451,15456,15298,15299,15302,15319,15323,15324,15331,15333,15334,15338,15339,15358,15364,15365,15367,15373,15376,15383,15387,15397,15398,15433,15495,15300,15301,15304,15314,15321,15322,15326,15328,15329,15361,15380,15386,15403,15406,15408,15414,15441,15294,15303,15306,15311,15315,153…	97.8	94.6	100	100	2018
1642	5	3	3	District1	42_2018	7	7	NA	6	NA	7	0	15330,15344,15390,15410,15421,15470,15498	100	85.7	100	0	2018
1643	12	3	3	District2	42_2018	34	32	NA	28	NA	32	28	15345,15351,15353,15357,15359,15362,15366,15368,15369,15381,15385,15389,15392,15393,15401,15412,15417,15426,15427,15429,15430,15434,15437,15439,15442,15444,15452,15460,15473,15493,15692,16280	94.1	82.4	100	100	2018
1644	45	3	3	District3	42_2018	12	11	NA	8	NA	11	8	15377,15382,15395,15399,15405,15445,15458,15471,15486,15660,15716	91.7	66.7	100	100	2018
1645	55	3	3	District4	42_2018	8	7	NA	6	NA	7	6	15352,15375,15388,15431,15438,15461,15476	87.5	75	100	100	2018
1646	62	3	3	District5	42_2018	21	21	NA	16	NA	21	18	15310,15356,15371,15379,15384,15391,15402,15404,15415,15416,15428,15436,15449,15454,15457,15459,15475,15478,15479,15480,15492	100	76.2	100	100	2018
1647	78	3	4	Cinkasse	42_2018	7	6	NA	6	NA	6	0	15335,15336,15340,15347,15349,15448	85.7	85.7	100	0	2018
1648	86	3	4	Kpendjal	42_2018	15	15	NA	15	NA	15	15	15305,15309,15312,15313,15317,15318,15325,15341,15343,15374,15409,15418,15443,15451,15456	100	100	100	100	2018
1649	101	3	4	Oti	42_2018	23	23	NA	22	NA	23	18	15298,15299,15302,15319,15323,15324,15331,15333,15334,15338,15339,15358,15364,15365,15367,15373,15376,15383,15387,15397,15398,15433,15495	100	95.7	100	81.8	2018
1650	125	3	4	Tandjaore	42_2018	18	17	NA	17	NA	17	0	15300,15301,15304,15314,15321,15322,15326,15328,15329,15361,15380,15386,15403,15406,15408,15414,15441	94.4	94.4	100	0	2018
1651	146	3	4	Tone	42_2018	30	30	NA	28	NA	30	28	15294,15303,15306,15311,15315,15316,15320,15327,15332,15337,15342,15346,15348,15350,15354,15355,15360,15363,15370,15372,15378,15394,15400,15407,15413,15419,15420,15455,15515,15516	100	93.3	100	100	2018
1652	2	1	1	Togo	43_2018	185	178	2	155	2	2	2	15554,15577,15592,15604,15630,15654,15694,15704,15707,15757,16273,15545,15560,15565,15566,15574,15588,15599,15603,15606,15607,15623,15624,15627,15629,15643,15644,15650,15652,15653,15656,15664,15665,15670,15674,15676,15687,15696,15720,15721,15802,15911,15523,15570,15605,15612,15617,15622,15645,15649,15673,15690,15717,15719,15614,15619,15657,15681,15683,15703,15709,15553,15593,15595,15597,15608,156…	96.2	83.8	100	100	2018
1653	3	2	2	LomeCom	43_2018	87	83	5	64	4	5	4	15554,15577,15592,15604,15630,15654,15694,15704,15707,15757,16273,15545,15560,15565,15566,15574,15588,15599,15603,15606,15607,15623,15624,15627,15629,15643,15644,15650,15652,15653,15656,15664,15665,15670,15674,15676,15687,15696,15720,15721,15802,15911,15523,15570,15605,15612,15617,15622,15645,15649,15673,15690,15717,15719,15614,15619,15657,15681,15683,15703,15709,15553,15593,15595,15597,15608,156…	95.4	73.6	100	100	2018
1654	4	2	2	Savanes	43_2018	98	95	5	91	3	5	3	15556,15563,15568,15618,15640,15661,15518,15519,15524,15530,15534,15538,15540,15557,15571,15582,15587,15615,15632,15639,15646,15517,15520,15521,15522,15527,15536,15539,15541,15542,15543,15544,15550,15562,15564,15567,15569,15576,15580,15594,15600,15641,15672,15713,15525,15528,15535,15537,15548,15552,15572,15575,15579,15598,15602,15609,15611,15613,15637,15658,15718,15526,15529,15531,15532,15533,155…	96.9	92.9	100	100	2018
1655	5	3	3	District1	43_2018	11	11	NA	6	NA	11	5	15554,15577,15592,15604,15630,15654,15694,15704,15707,15757,16273	100	54.5	100	83.3	2018
1656	12	3	3	District2	43_2018	34	31	NA	26	NA	31	27	15545,15560,15565,15566,15574,15588,15599,15603,15606,15607,15623,15624,15627,15629,15643,15644,15650,15652,15653,15656,15664,15665,15670,15674,15676,15687,15696,15720,15721,15802,15911	91.2	76.5	100	100	2018
1657	45	3	3	District3	43_2018	12	12	NA	10	NA	12	10	15523,15570,15605,15612,15617,15622,15645,15649,15673,15690,15717,15719	100	83.3	100	100	2018
1658	55	3	3	District4	43_2018	8	7	NA	5	NA	7	0	15614,15619,15657,15681,15683,15703,15709	87.5	62.5	100	0	2018
1659	62	3	3	District5	43_2018	22	22	NA	17	NA	22	16	15553,15593,15595,15597,15608,15620,15621,15626,15628,15631,15648,15655,15666,15668,15675,15677,15678,15695,15699,15705,15710,15712	100	77.3	100	94.1	2018
1660	78	3	4	Cinkasse	43_2018	7	6	NA	6	NA	6	0	15556,15563,15568,15618,15640,15661	85.7	85.7	100	0	2018
1661	86	3	4	Kpendjal	43_2018	15	15	NA	15	NA	15	15	15518,15519,15524,15530,15534,15538,15540,15557,15571,15582,15587,15615,15632,15639,15646	100	100	100	100	2018
1662	101	3	4	Oti	43_2018	23	23	NA	22	NA	23	21	15517,15520,15521,15522,15527,15536,15539,15541,15542,15543,15544,15550,15562,15564,15567,15569,15576,15580,15594,15600,15641,15672,15713	100	95.7	100	95.5	2018
1663	125	3	4	Tandjaore	43_2018	19	17	NA	16	NA	17	0	15525,15528,15535,15537,15548,15552,15572,15575,15579,15598,15602,15609,15611,15613,15637,15658,15718	89.5	84.2	100	0	2018
1664	146	3	4	Tone	43_2018	34	34	NA	32	NA	34	32	15526,15529,15531,15532,15533,15546,15547,15549,15551,15555,15558,15559,15561,15573,15578,15581,15583,15584,15585,15586,15589,15590,15591,15596,15601,15610,15625,15642,15647,15651,15659,15693,15701,15722	100	94.1	100	100	2018
1665	2	1	1	Togo	44_2018	185	178	2	159	1	2	1	15755,15760,15781,15816,15817,15842,15864,15867,15882,15892,16444,15726,15738,15759,15763,15776,15791,15795,15796,15797,15800,15812,15831,15832,15837,15838,15839,15844,15850,15855,15857,15862,15866,15868,15870,15871,15873,15875,15876,15887,15893,15898,15910,15723,15769,15777,15789,15819,15820,15826,15828,15833,15849,15872,15907,15737,15746,15807,15822,15891,15897,16067,15740,15750,15798,15801,158…	96.2	85.9	100	100	2018
1666	3	2	2	LomeCom	44_2018	87	84	5	76	5	5	0	15755,15760,15781,15816,15817,15842,15864,15867,15882,15892,16444,15726,15738,15759,15763,15776,15791,15795,15796,15797,15800,15812,15831,15832,15837,15838,15839,15844,15850,15855,15857,15862,15866,15868,15870,15871,15873,15875,15876,15887,15893,15898,15910,15723,15769,15777,15789,15819,15820,15826,15828,15833,15849,15872,15907,15737,15746,15807,15822,15891,15897,16067,15740,15750,15798,15801,158…	96.6	87.4	100	0	2018
1667	4	2	2	Savanes	44_2018	98	94	5	83	2	5	2	15724,15779,15784,15787,15799,15804,15984,15725,15728,15748,15756,15771,15830,15834,15836,15840,15854,15861,15874,15877,15908,16263,15727,15734,15736,15741,15742,15743,15747,15754,15758,15765,15773,15780,15782,15788,15790,15794,15803,15808,15809,15815,15851,15894,15899,15745,15753,15764,15772,15785,15793,15805,15806,15823,15843,15845,15848,15856,15860,15880,16574,16627,15729,15730,15735,15739,157…	95.9	84.7	100	100	2018
1668	5	3	3	District1	44_2018	11	11	NA	10	NA	11	8	15755,15760,15781,15816,15817,15842,15864,15867,15882,15892,16444	100	90.9	100	80	2018
1669	12	3	3	District2	44_2018	34	32	NA	30	NA	32	28	15726,15738,15759,15763,15776,15791,15795,15796,15797,15800,15812,15831,15832,15837,15838,15839,15844,15850,15855,15857,15862,15866,15868,15870,15871,15873,15875,15876,15887,15893,15898,15910	94.1	88.2	100	93.3	2018
1670	45	3	3	District3	44_2018	12	12	NA	11	NA	12	10	15723,15769,15777,15789,15819,15820,15826,15828,15833,15849,15872,15907	100	91.7	100	90.9	2018
1671	55	3	3	District4	44_2018	8	7	NA	5	NA	7	4	15737,15746,15807,15822,15891,15897,16067	87.5	62.5	100	80	2018
1672	62	3	3	District5	44_2018	22	22	NA	20	NA	22	19	15740,15750,15798,15801,15811,15813,15814,15818,15821,15829,15835,15841,15846,15847,15853,15858,15865,15881,15883,15886,15896,16415	100	90.9	100	95	2018
1673	78	3	4	Cinkasse	44_2018	7	7	NA	6	NA	7	0	15724,15779,15784,15787,15799,15804,15984	100	85.7	100	0	2018
1674	86	3	4	Kpendjal	44_2018	15	15	NA	13	NA	15	0	15725,15728,15748,15756,15771,15830,15834,15836,15840,15854,15861,15874,15877,15908,16263	100	86.7	100	0	2018
1675	101	3	4	Oti	44_2018	23	23	NA	21	NA	23	9	15727,15734,15736,15741,15742,15743,15747,15754,15758,15765,15773,15780,15782,15788,15790,15794,15803,15808,15809,15815,15851,15894,15899	100	91.3	100	42.9	2018
1676	125	3	4	Tandjaore	44_2018	19	17	NA	15	NA	17	0	15745,15753,15764,15772,15785,15793,15805,15806,15823,15843,15845,15848,15856,15860,15880,16574,16627	89.5	78.9	100	0	2018
1677	146	3	4	Tone	44_2018	34	32	NA	28	NA	32	26	15729,15730,15735,15739,15744,15749,15751,15752,15761,15762,15766,15767,15768,15770,15774,15775,15778,15783,15786,15792,15810,15824,15825,15852,15859,15863,15869,15890,15912,15981,16086,16473	94.1	82.4	100	92.9	2018
1678	2	1	1	Togo	45_2018	185	178	2	143	2	2	0	15980,15989,15991,16028,16032,16053,16060,16076,16272,16442,16443,15928,15950,15951,15961,15966,15967,15973,15975,15995,16000,16004,16006,16007,16009,16014,16019,16021,16025,16033,16035,16037,16038,16039,16046,16047,16049,16050,16062,16063,16072,16075,16079,16081,15920,15958,15969,15983,15992,15993,15998,16001,16005,16040,16084,15915,15971,15982,16026,16054,16056,16068,15930,15941,15942,15977,159…	96.2	77.3	100	0	2018
1679	3	2	2	LomeCom	45_2018	87	84	5	68	5	5	2	15980,15989,15991,16028,16032,16053,16060,16076,16272,16442,16443,15928,15950,15951,15961,15966,15967,15973,15975,15995,16000,16004,16006,16007,16009,16014,16019,16021,16025,16033,16035,16037,16038,16039,16046,16047,16049,16050,16062,16063,16072,16075,16079,16081,15920,15958,15969,15983,15992,15993,15998,16001,16005,16040,16084,15915,15971,15982,16026,16054,16056,16068,15930,15941,15942,15977,159…	96.6	78.2	100	40	2018
1680	4	2	2	Savanes	45_2018	98	94	5	75	3	5	3	15926,15970,15976,15987,15988,16010,16031,15913,15921,15925,15931,15943,15945,15955,15972,15990,16011,16013,16036,16048,16061,16261,15918,15922,15933,15934,15935,15944,15947,15949,15952,15954,15956,15962,15965,15974,15997,15999,16008,16018,16020,16034,16043,16045,16065,15948,15953,15986,16023,16466,16474,16559,16573,16609,16628,16643,16671,16688,17059,17509,19376,15914,15916,15917,15919,15923,159…	95.9	76.5	100	100	2018
1681	5	3	3	District1	45_2018	11	11	NA	7	NA	11	7	15980,15989,15991,16028,16032,16053,16060,16076,16272,16442,16443	100	63.6	100	100	2018
1682	12	3	3	District2	45_2018	34	33	NA	29	NA	33	29	15928,15950,15951,15961,15966,15967,15973,15975,15995,16000,16004,16006,16007,16009,16014,16019,16021,16025,16033,16035,16037,16038,16039,16046,16047,16049,16050,16062,16063,16072,16075,16079,16081	97.1	85.3	100	100	2018
1683	45	3	3	District3	45_2018	12	11	NA	10	NA	11	10	15920,15958,15969,15983,15992,15993,15998,16001,16005,16040,16084	91.7	83.3	100	100	2018
1684	55	3	3	District4	45_2018	8	7	NA	7	NA	7	6	15915,15971,15982,16026,16054,16056,16068	87.5	87.5	100	85.7	2018
1685	62	3	3	District5	45_2018	22	22	NA	15	NA	22	13	15930,15941,15942,15977,15979,16022,16027,16029,16030,16041,16042,16044,16055,16057,16058,16070,16073,16077,16078,16080,16085,16417	100	68.2	100	86.7	2018
1686	78	3	4	Cinkasse	45_2018	7	7	NA	7	NA	7	0	15926,15970,15976,15987,15988,16010,16031	100	100	100	0	2018
1687	86	3	4	Kpendjal	45_2018	15	15	NA	14	NA	15	14	15913,15921,15925,15931,15943,15945,15955,15972,15990,16011,16013,16036,16048,16061,16261	100	93.3	100	100	2018
1688	101	3	4	Oti	45_2018	23	23	NA	23	NA	23	21	15918,15922,15933,15934,15935,15944,15947,15949,15952,15954,15956,15962,15965,15974,15997,15999,16008,16018,16020,16034,16043,16045,16065	100	100	100	91.3	2018
1689	125	3	4	Tandjaore	45_2018	19	16	NA	4	NA	14	3	15948,15953,15986,16023,16466,16474,16559,16573,16609,16628,16643,16671,16688,17059,17509,19376	84.2	21.1	87.5	75	2018
1690	146	3	4	Tone	45_2018	34	33	NA	27	NA	33	0	15914,15916,15917,15919,15923,15924,15929,15936,15937,15938,15939,15940,15946,15957,15959,15960,15963,15964,15968,15978,15994,15996,16003,16015,16016,16017,16024,16087,16190,16203,16470,16472,16655	97.1	79.4	100	0	2018
1691	2	1	1	Togo	46_2018	185	177	2	143	2	2	0	16131,16168,16169,16175,16183,16184,16200,16266,16271,16439,16440,16088,16122,16123,16124,16130,16138,16140,16147,16156,16163,16165,16170,16173,16176,16189,16191,16201,16205,16207,16210,16211,16217,16223,16227,16229,16230,16244,16256,16257,16259,16264,16269,16174,16185,16192,16194,16198,16202,16204,16215,16237,16243,16251,16372,16136,16177,16187,16221,16231,16258,16267,16098,16152,16153,16172,161…	95.7	77.3	100	0	2018
1692	3	2	2	LomeCom	46_2018	87	84	5	68	4	5	5	16131,16168,16169,16175,16183,16184,16200,16266,16271,16439,16440,16088,16122,16123,16124,16130,16138,16140,16147,16156,16163,16165,16170,16173,16176,16189,16191,16201,16205,16207,16210,16211,16217,16223,16227,16229,16230,16244,16256,16257,16259,16264,16269,16174,16185,16192,16194,16198,16202,16204,16215,16237,16243,16251,16372,16136,16177,16187,16221,16231,16258,16267,16098,16152,16153,16172,161…	96.6	78.2	100	100	2018
1693	4	2	2	Savanes	46_2018	98	93	5	75	3	5	3	16108,16132,16134,16135,16148,16157,16232,16111,16115,16118,16125,16139,16158,16159,16160,16162,16179,16195,16197,16248,16249,16260,16090,16091,16095,16096,16097,16101,16105,16112,16113,16126,16127,16128,16144,16145,16149,16151,16164,16166,16178,16186,16193,16216,16228,16092,16099,16120,16161,16465,16522,16556,16572,16624,16646,16657,16687,16831,17511,16089,16093,16094,16103,16107,16109,16116,161…	94.9	76.5	100	100	2018
1694	5	3	3	District1	46_2018	11	11	NA	7	NA	11	0	16131,16168,16169,16175,16183,16184,16200,16266,16271,16439,16440	100	63.6	100	0	2018
1695	12	3	3	District2	46_2018	34	32	NA	27	NA	32	27	16088,16122,16123,16124,16130,16138,16140,16147,16156,16163,16165,16170,16173,16176,16189,16191,16201,16205,16207,16210,16211,16217,16223,16227,16229,16230,16244,16256,16257,16259,16264,16269	94.1	79.4	100	100	2018
1696	45	3	3	District3	46_2018	12	12	NA	10	NA	12	10	16174,16185,16192,16194,16198,16202,16204,16215,16237,16243,16251,16372	100	83.3	100	100	2018
1697	55	3	3	District4	46_2018	8	7	NA	5	NA	7	5	16136,16177,16187,16221,16231,16258,16267	87.5	62.5	100	100	2018
1698	62	3	3	District5	46_2018	22	22	NA	19	NA	22	18	16098,16152,16153,16172,16180,16182,16188,16213,16214,16218,16222,16233,16234,16236,16238,16239,16240,16242,16247,16250,16262,16275	100	86.4	100	94.7	2018
1699	78	3	4	Cinkasse	46_2018	7	7	NA	7	NA	7	0	16108,16132,16134,16135,16148,16157,16232	100	100	100	0	2018
1700	86	3	4	Kpendjal	46_2018	15	15	NA	12	NA	15	14	16111,16115,16118,16125,16139,16158,16159,16160,16162,16179,16195,16197,16248,16249,16260	100	80	100	100	2018
1701	101	3	4	Oti	46_2018	23	23	NA	23	NA	23	21	16090,16091,16095,16096,16097,16101,16105,16112,16113,16126,16127,16128,16144,16145,16149,16151,16164,16166,16178,16186,16193,16216,16228	100	100	100	91.3	2018
1702	125	3	4	Tandjaore	46_2018	19	14	NA	4	NA	13	0	16092,16099,16120,16161,16465,16522,16556,16572,16624,16646,16657,16687,16831,17511	73.7	21.1	92.9	0	2018
1703	146	3	4	Tone	46_2018	34	34	NA	29	NA	34	27	16089,16093,16094,16103,16107,16109,16116,16119,16121,16129,16133,16137,16141,16142,16143,16146,16155,16167,16171,16181,16196,16206,16208,16209,16212,16219,16220,16224,16225,16255,16270,16468,16471,16654	100	85.3	100	93.1	2018
1704	2	1	1	Togo	47_2018	185	178	2	142	2	2	0	16337,16369,16377,16380,16382,16384,16436,16437,16438,16441,16456,16282,16315,16328,16334,16354,16363,16365,16374,16385,16386,16388,16390,16392,16393,16394,16396,16400,16401,16403,16404,16405,16406,16407,16411,16412,16414,16423,16427,16433,16446,16448,16452,16281,16288,16318,16358,16391,16395,16397,16398,16399,16410,16449,16457,16292,16331,16349,16356,16409,16434,16454,16462,16297,16319,16322,163…	96.2	76.8	100	0	2018
1705	3	2	2	LomeCom	47_2018	87	85	5	69	5	5	5	16337,16369,16377,16380,16382,16384,16436,16437,16438,16441,16456,16282,16315,16328,16334,16354,16363,16365,16374,16385,16386,16388,16390,16392,16393,16394,16396,16400,16401,16403,16404,16405,16406,16407,16411,16412,16414,16423,16427,16433,16446,16448,16452,16281,16288,16318,16358,16391,16395,16397,16398,16399,16410,16449,16457,16292,16331,16349,16356,16409,16434,16454,16462,16297,16319,16322,163…	97.7	79.3	100	100	2018
1706	4	2	2	Savanes	47_2018	98	93	5	73	3	5	3	16320,16321,16336,16351,16422,16430,16459,16283,16287,16289,16295,16298,16301,16304,16305,16314,16326,16339,16345,16347,16352,16419,16284,16286,16293,16294,16302,16306,16311,16313,16316,16329,16330,16332,16338,16341,16353,16355,16373,16376,16387,16421,16428,16435,16458,16285,16308,16317,16327,16464,16475,16476,16546,16562,16565,16595,16626,16644,16811,17510,16290,16291,16296,16299,16300,16303,163…	94.9	74.5	100	100	2018
1707	5	3	3	District1	47_2018	11	11	NA	6	NA	11	10	16337,16369,16377,16380,16382,16384,16436,16437,16438,16441,16456	100	54.5	100	100	2018
1708	12	3	3	District2	47_2018	34	32	NA	29	NA	32	19	16282,16315,16328,16334,16354,16363,16365,16374,16385,16386,16388,16390,16392,16393,16394,16396,16400,16401,16403,16404,16405,16406,16407,16411,16412,16414,16423,16427,16433,16446,16448,16452	94.1	85.3	100	65.5	2018
1709	45	3	3	District3	47_2018	12	12	NA	10	NA	12	9	16281,16288,16318,16358,16391,16395,16397,16398,16399,16410,16449,16457	100	83.3	100	90	2018
1710	55	3	3	District4	47_2018	8	8	NA	5	NA	8	5	16292,16331,16349,16356,16409,16434,16454,16462	100	62.5	100	100	2018
1711	62	3	3	District5	47_2018	22	22	NA	19	NA	22	18	16297,16319,16322,16325,16343,16350,16357,16360,16362,16375,16378,16379,16381,16383,16389,16408,16425,16426,16432,16451,16455,16461	100	86.4	100	94.7	2018
1712	78	3	4	Cinkasse	47_2018	7	7	NA	6	NA	7	0	16320,16321,16336,16351,16422,16430,16459	100	85.7	100	0	2018
1713	86	3	4	Kpendjal	47_2018	15	15	NA	15	NA	15	15	16283,16287,16289,16295,16298,16301,16304,16305,16314,16326,16339,16345,16347,16352,16419	100	100	100	100	2018
1714	101	3	4	Oti	47_2018	23	23	NA	21	NA	23	19	16284,16286,16293,16294,16302,16306,16311,16313,16316,16329,16330,16332,16338,16341,16353,16355,16373,16376,16387,16421,16428,16435,16458	100	91.3	100	90.5	2018
1715	125	3	4	Tandjaore	47_2018	19	15	NA	4	NA	14	0	16285,16308,16317,16327,16464,16475,16476,16546,16562,16565,16595,16626,16644,16811,17510	78.9	21.1	93.3	0	2018
1716	146	3	4	Tone	47_2018	34	33	NA	27	NA	33	27	16290,16291,16296,16299,16300,16303,16307,16309,16310,16312,16323,16324,16333,16335,16340,16342,16344,16346,16348,16359,16361,16364,16367,16368,16371,16402,16413,16450,16463,16467,16469,16653,16675	97.1	79.4	100	100	2018
1717	2	1	1	Togo	48_2018	185	176	2	153	2	2	2	16529,16554,16564,16571,16576,16589,16639,16664,16665,16666,16676,16478,16480,16516,16533,16544,16555,16560,16561,16568,16575,16579,16582,16596,16606,16611,16613,16621,16623,16629,16630,16632,16633,16637,16640,16642,16647,16656,16661,16669,16679,16686,16490,16520,16535,16547,16570,16578,16591,16618,16658,16659,16677,17240,16496,16525,16588,16608,16635,16649,16673,16498,16519,16528,16541,16548,165…	95.1	82.7	100	100	2018
1718	3	2	2	LomeCom	48_2018	87	83	5	66	5	5	1	16529,16554,16564,16571,16576,16589,16639,16664,16665,16666,16676,16478,16480,16516,16533,16544,16555,16560,16561,16568,16575,16579,16582,16596,16606,16611,16613,16621,16623,16629,16630,16632,16633,16637,16640,16642,16647,16656,16661,16669,16679,16686,16490,16520,16535,16547,16570,16578,16591,16618,16658,16659,16677,17240,16496,16525,16588,16608,16635,16649,16673,16498,16519,16528,16541,16548,165…	95.4	75.9	100	20	2018
1719	4	2	2	Savanes	48_2018	98	93	5	87	4	5	4	16500,16509,16536,16540,16542,16599,16638,16477,16484,16486,16504,16508,16511,16512,16515,16527,16550,16552,16593,16631,16680,18082,16481,16483,16485,16487,16489,16491,16497,16503,16506,16507,16545,16549,16553,16563,16569,16597,16600,16622,16636,16641,16648,16674,16495,16501,16502,16513,16517,16521,16538,16543,16557,16566,16583,16607,16625,16645,16678,16479,16482,16488,16492,16493,16494,16499,165…	94.9	88.8	100	100	2018
1720	5	3	3	District1	48_2018	11	11	NA	7	NA	11	10	16529,16554,16564,16571,16576,16589,16639,16664,16665,16666,16676	100	63.6	100	100	2018
1721	12	3	3	District2	48_2018	34	31	NA	27	NA	31	28	16478,16480,16516,16533,16544,16555,16560,16561,16568,16575,16579,16582,16596,16606,16611,16613,16621,16623,16629,16630,16632,16633,16637,16640,16642,16647,16656,16661,16669,16679,16686	91.2	79.4	100	100	2018
1722	45	3	3	District3	48_2018	12	12	NA	10	NA	12	10	16490,16520,16535,16547,16570,16578,16591,16618,16658,16659,16677,17240	100	83.3	100	100	2018
1723	55	3	3	District4	48_2018	8	7	NA	6	NA	7	6	16496,16525,16588,16608,16635,16649,16673	87.5	75	100	100	2018
1724	62	3	3	District5	48_2018	22	22	NA	16	NA	22	16	16498,16519,16528,16541,16548,16577,16580,16592,16598,16601,16603,16604,16615,16620,16634,16660,16663,16670,16681,16682,16683,16684	100	72.7	100	100	2018
1725	78	3	4	Cinkasse	48_2018	7	7	NA	7	NA	7	0	16500,16509,16536,16540,16542,16599,16638	100	100	100	0	2018
1726	86	3	4	Kpendjal	48_2018	15	15	NA	13	NA	15	13	16477,16484,16486,16504,16508,16511,16512,16515,16527,16550,16552,16593,16631,16680,18082	100	86.7	100	100	2018
1727	101	3	4	Oti	48_2018	23	22	NA	21	NA	22	13	16481,16483,16485,16487,16489,16491,16497,16503,16506,16507,16545,16549,16553,16563,16569,16597,16600,16622,16636,16641,16648,16674	95.7	91.3	100	61.9	2018
1728	125	3	4	Tandjaore	48_2018	19	15	NA	14	NA	15	11	16495,16501,16502,16513,16517,16521,16538,16543,16557,16566,16583,16607,16625,16645,16678	78.9	73.7	100	78.6	2018
1729	146	3	4	Tone	48_2018	34	34	NA	32	NA	34	32	16479,16482,16488,16492,16493,16494,16499,16505,16510,16514,16518,16523,16524,16526,16530,16531,16532,16534,16539,16551,16558,16567,16581,16584,16585,16587,16590,16594,16602,16605,16616,16650,16779,16874	100	94.1	100	100	2018
1730	2	1	1	Togo	49_2018	185	174	2	145	1	2	0	16771,16787,16789,16793,16818,16822,16828,16836,16837,16839,17030,16690,16700,16728,16745,16746,16747,16752,16773,16777,16783,16786,16799,16805,16806,16808,16819,16820,16821,16823,16825,16827,16829,16840,16844,16849,16852,16866,16870,16871,16926,17058,16750,16768,16770,16790,16796,16813,16830,16845,16853,16865,17238,16749,16775,16782,16832,16833,16847,16869,16695,16727,16732,16753,16766,16769,167…	94.1	78.4	100	0	2018
1731	3	2	2	LomeCom	49_2018	87	82	5	60	4	5	0	16771,16787,16789,16793,16818,16822,16828,16836,16837,16839,17030,16690,16700,16728,16745,16746,16747,16752,16773,16777,16783,16786,16799,16805,16806,16808,16819,16820,16821,16823,16825,16827,16829,16840,16844,16849,16852,16866,16870,16871,16926,17058,16750,16768,16770,16790,16796,16813,16830,16845,16853,16865,17238,16749,16775,16782,16832,16833,16847,16869,16695,16727,16732,16753,16766,16769,167…	94.3	69	100	0	2018
1732	4	2	2	Savanes	49_2018	98	92	5	85	3	5	3	16699,16702,16739,16742,16754,16755,16798,16692,16694,16706,16707,16714,16715,16724,16757,16760,16781,16784,16785,16838,16855,18084,16693,16703,16709,16717,16718,16719,16720,16721,16725,16733,16734,16737,16741,16756,16758,16762,16764,16765,16794,16804,16807,16809,16842,16689,16705,16711,16712,16713,16716,16726,16730,16731,16738,16778,16797,16803,17504,16691,16696,16697,16698,16701,16704,16708,167…	93.9	86.7	100	100	2018
1733	5	3	3	District1	49_2018	11	11	NA	10	NA	11	10	16771,16787,16789,16793,16818,16822,16828,16836,16837,16839,17030	100	90.9	100	100	2018
1734	12	3	3	District2	49_2018	34	31	NA	23	NA	31	24	16690,16700,16728,16745,16746,16747,16752,16773,16777,16783,16786,16799,16805,16806,16808,16819,16820,16821,16823,16825,16827,16829,16840,16844,16849,16852,16866,16870,16871,16926,17058	91.2	67.6	100	100	2018
1735	45	3	3	District3	49_2018	12	11	NA	7	NA	11	8	16750,16768,16770,16790,16796,16813,16830,16845,16853,16865,17238	91.7	58.3	100	100	2018
1736	55	3	3	District4	49_2018	8	7	NA	5	NA	7	0	16749,16775,16782,16832,16833,16847,16869	87.5	62.5	100	0	2018
1737	62	3	3	District5	49_2018	22	22	NA	15	NA	22	17	16695,16727,16732,16753,16766,16769,16776,16780,16788,16800,16814,16815,16817,16834,16835,16841,16843,16854,16856,16863,16867,16872	100	68.2	100	100	2018
1738	78	3	4	Cinkasse	49_2018	7	7	NA	7	NA	7	0	16699,16702,16739,16742,16754,16755,16798	100	100	100	0	2018
1739	86	3	4	Kpendjal	49_2018	15	15	NA	13	NA	15	13	16692,16694,16706,16707,16714,16715,16724,16757,16760,16781,16784,16785,16838,16855,18084	100	86.7	100	100	2018
1740	101	3	4	Oti	49_2018	23	23	NA	22	NA	23	21	16693,16703,16709,16717,16718,16719,16720,16721,16725,16733,16734,16737,16741,16756,16758,16762,16764,16765,16794,16804,16807,16809,16842	100	95.7	100	95.5	2018
1741	125	3	4	Tandjaore	49_2018	19	14	NA	13	NA	13	0	16689,16705,16711,16712,16713,16716,16726,16730,16731,16738,16778,16797,16803,17504	73.7	68.4	92.9	0	2018
1742	146	3	4	Tone	49_2018	34	33	NA	30	NA	33	28	16691,16696,16697,16698,16701,16704,16708,16710,16722,16723,16729,16735,16736,16740,16743,16744,16751,16759,16761,16763,16767,16772,16774,16791,16792,16795,16802,16810,16824,16826,16850,16875,17233	97.1	88.2	100	93.3	2018
1743	2	1	1	Togo	50_2018	185	172	2	151	1	2	1	16952,16955,16959,16973,16979,16990,16992,17000,17003,17029,17033,16876,16888,16916,16921,16923,16932,16934,16938,16954,16975,16984,16988,16989,16995,17005,17007,17008,17009,17011,17014,17016,17018,17020,17022,17024,17027,17028,17043,17046,17057,17060,16894,16908,16924,16957,16969,16971,16981,16982,16991,17006,17026,17241,16895,16946,16947,16958,17035,17042,17047,16920,16927,16943,16962,16963,169…	93	81.6	100	100	2018
1744	3	2	2	LomeCom	50_2018	87	83	5	70	5	5	0	16952,16955,16959,16973,16979,16990,16992,17000,17003,17029,17033,16876,16888,16916,16921,16923,16932,16934,16938,16954,16975,16984,16988,16989,16995,17005,17007,17008,17009,17011,17014,17016,17018,17020,17022,17024,17027,17028,17043,17046,17057,17060,16894,16908,16924,16957,16969,16971,16981,16982,16991,17006,17026,17241,16895,16946,16947,16958,17035,17042,17047,16920,16927,16943,16962,16963,169…	95.4	80.5	100	0	2018
1745	4	2	2	Savanes	50_2018	98	89	5	81	4	5	4	16877,16937,16948,16980,16996,17001,16883,16885,16889,16890,16919,16928,16945,16960,16961,16986,17023,17032,17034,18085,16884,16886,16887,16896,16900,16902,16906,16907,16910,16914,16930,16933,16935,16940,16949,16964,16965,16966,16968,16987,16994,17068,16880,16881,16882,16891,16897,16903,16905,16912,16913,16922,16929,16936,16950,16967,17505,16879,16892,16893,16898,16899,16901,16904,16909,16911,169…	90.8	82.7	100	100	2018
1746	5	3	3	District1	50_2018	11	11	NA	11	NA	11	10	16952,16955,16959,16973,16979,16990,16992,17000,17003,17029,17033	100	100	100	90.9	2018
1747	12	3	3	District2	50_2018	34	31	NA	27	NA	31	28	16876,16888,16916,16921,16923,16932,16934,16938,16954,16975,16984,16988,16989,16995,17005,17007,17008,17009,17011,17014,17016,17018,17020,17022,17024,17027,17028,17043,17046,17057,17060	91.2	79.4	100	100	2018
1748	45	3	3	District3	50_2018	12	12	NA	11	NA	12	11	16894,16908,16924,16957,16969,16971,16981,16982,16991,17006,17026,17241	100	91.7	100	100	2018
1749	55	3	3	District4	50_2018	8	7	NA	5	NA	7	4	16895,16946,16947,16958,17035,17042,17047	87.5	62.5	100	80	2018
1750	62	3	3	District5	50_2018	22	22	NA	16	NA	22	19	16920,16927,16943,16962,16963,16970,16972,16974,16983,16997,16998,17004,17010,17013,17015,17019,17037,17039,17040,17045,17048,17050	100	72.7	100	100	2018
1751	78	3	4	Cinkasse	50_2018	7	6	NA	6	NA	6	6	16877,16937,16948,16980,16996,17001	85.7	85.7	100	100	2018
1752	86	3	4	Kpendjal	50_2018	15	14	NA	13	NA	14	13	16883,16885,16889,16890,16919,16928,16945,16960,16961,16986,17023,17032,17034,18085	93.3	86.7	100	100	2018
1753	101	3	4	Oti	50_2018	23	22	NA	21	NA	22	19	16884,16886,16887,16896,16900,16902,16906,16907,16910,16914,16930,16933,16935,16940,16949,16964,16965,16966,16968,16987,16994,17068	95.7	91.3	100	90.5	2018
1754	125	3	4	Tandjaore	50_2018	19	15	NA	14	NA	14	0	16880,16881,16882,16891,16897,16903,16905,16912,16913,16922,16929,16936,16950,16967,17505	78.9	73.7	93.3	0	2018
1755	146	3	4	Tone	50_2018	34	32	NA	27	NA	32	26	16879,16892,16893,16898,16899,16901,16904,16909,16911,16915,16917,16918,16931,16939,16941,16944,16951,16953,16956,16976,16977,16978,16985,16993,16999,17002,17012,17049,17051,17052,17056,17234	94.1	79.4	100	96.3	2018
1756	2	1	1	Togo	51_2018	185	168	2	147	0	2	0	17105,17107,17134,17155,17158,17161,17162,17166,17179,17181,17075,17139,17147,17150,17152,17160,17163,17165,17169,17172,17174,17183,17184,17190,17194,17195,17206,17212,17217,17218,17221,17225,17230,17232,17237,17239,17243,17361,17083,17090,17103,17116,17123,17137,17151,17154,17167,17173,17196,17242,17086,17088,17122,17135,17141,17182,17231,17091,17101,17114,17118,17127,17128,17129,17130,17136,171…	90.8	79.5	100	NA	2018
1757	3	2	2	LomeCom	51_2018	87	79	5	68	5	5	0	17105,17107,17134,17155,17158,17161,17162,17166,17179,17181,17075,17139,17147,17150,17152,17160,17163,17165,17169,17172,17174,17183,17184,17190,17194,17195,17206,17212,17217,17218,17221,17225,17230,17232,17237,17239,17243,17361,17083,17090,17103,17116,17123,17137,17151,17154,17167,17173,17196,17242,17086,17088,17122,17135,17141,17182,17231,17091,17101,17114,17118,17127,17128,17129,17130,17136,171…	90.8	78.2	100	0	2018
1758	4	2	2	Savanes	51_2018	98	89	5	79	5	5	0	17078,17111,17126,17138,17145,17216,17064,17073,17076,17077,17084,17089,17113,17117,17131,17185,17199,17214,18086,18110,17061,17062,17065,17066,17067,17069,17071,17074,17080,17081,17082,17087,17092,17094,17102,17106,17112,17143,17144,17146,17168,17186,17192,17085,17093,17096,17097,17098,17119,17125,17148,17149,17153,17170,17334,17507,17063,17070,17072,17079,17095,17099,17100,17104,17108,17109,171…	90.8	80.6	100	0	2018
1759	5	3	3	District1	51_2018	11	10	NA	10	NA	10	10	17105,17107,17134,17155,17158,17161,17162,17166,17179,17181	90.9	90.9	100	100	2018
1760	12	3	3	District2	51_2018	34	28	NA	20	NA	28	17	17075,17139,17147,17150,17152,17160,17163,17165,17169,17172,17174,17183,17184,17190,17194,17195,17206,17212,17217,17218,17221,17225,17230,17232,17237,17239,17243,17361	82.4	58.8	100	85	2018
1761	45	3	3	District3	51_2018	12	12	NA	11	NA	12	11	17083,17090,17103,17116,17123,17137,17151,17154,17167,17173,17196,17242	100	91.7	100	100	2018
1762	55	3	3	District4	51_2018	8	7	NA	6	NA	7	6	17086,17088,17122,17135,17141,17182,17231	87.5	75	100	100	2018
1763	62	3	3	District5	51_2018	22	22	NA	21	NA	22	22	17091,17101,17114,17118,17127,17128,17129,17130,17136,17176,17178,17187,17188,17191,17193,17198,17200,17201,17204,17207,17209,17219	100	95.5	100	100	2018
1764	78	3	4	Cinkasse	51_2018	7	6	NA	6	NA	6	6	17078,17111,17126,17138,17145,17216	85.7	85.7	100	100	2018
1765	86	3	4	Kpendjal	51_2018	15	14	NA	12	NA	14	12	17064,17073,17076,17077,17084,17089,17113,17117,17131,17185,17199,17214,18086,18110	93.3	80	100	100	2018
1766	101	3	4	Oti	51_2018	23	23	NA	23	NA	23	22	17061,17062,17065,17066,17067,17069,17071,17074,17080,17081,17082,17087,17092,17094,17102,17106,17112,17143,17144,17146,17168,17186,17192	100	100	100	95.7	2018
1767	125	3	4	Tandjaore	51_2018	19	13	NA	11	NA	12	9	17085,17093,17096,17097,17098,17119,17125,17148,17149,17153,17170,17334,17507	68.4	57.9	92.3	81.8	2018
1768	146	3	4	Tone	51_2018	34	33	NA	27	NA	33	25	17063,17070,17072,17079,17095,17099,17100,17104,17108,17109,17110,17115,17120,17121,17124,17132,17133,17142,17156,17157,17159,17164,17175,17177,17189,17205,17208,17222,17223,17224,17227,17235,17236	97.1	79.4	100	92.6	2018
1769	2	1	1	Togo	52_2018	185	169	2	148	1	2	0	17292,17318,17320,17322,17328,17332,17333,17335,17357,17360,17246,17283,17288,17294,17300,17303,17308,17313,17321,17339,17344,17345,17352,17356,17369,17372,17375,17376,17377,17380,17385,17386,17395,17401,17406,17409,17411,18274,17277,17290,17298,17304,17330,17350,17365,17367,17392,17412,17488,17314,17337,17348,17366,17408,17413,17423,17264,17270,17284,17295,17301,17302,17315,17317,17327,17329,173…	91.4	80	100	0	2018
1770	3	2	2	LomeCom	52_2018	87	78	5	68	4	5	2	17292,17318,17320,17322,17328,17332,17333,17335,17357,17360,17246,17283,17288,17294,17300,17303,17308,17313,17321,17339,17344,17345,17352,17356,17369,17372,17375,17376,17377,17380,17385,17386,17395,17401,17406,17409,17411,18274,17277,17290,17298,17304,17330,17350,17365,17367,17392,17412,17488,17314,17337,17348,17366,17408,17413,17423,17264,17270,17284,17295,17301,17302,17315,17317,17327,17329,173…	89.7	78.2	100	50	2018
1771	4	2	2	Savanes	52_2018	98	91	5	80	4	5	0	17260,17282,17305,17331,17351,17418,17245,17247,17254,17256,17258,17267,17306,17307,17358,17371,17396,17403,17404,18087,18111,17249,17251,17252,17257,17266,17269,17271,17275,17281,17286,17310,17311,17316,17323,17324,17325,17363,17381,17388,17397,17399,17407,17519,17262,17265,17273,17293,17297,17319,17343,17347,17353,17354,17382,17389,17390,17508,17244,17250,17253,17255,17259,17261,17263,17268,172…	92.9	81.6	100	0	2018
1772	5	3	3	District1	52_2018	11	10	NA	10	NA	10	0	17292,17318,17320,17322,17328,17332,17333,17335,17357,17360	90.9	90.9	100	0	2018
1773	12	3	3	District2	52_2018	34	28	NA	23	NA	28	24	17246,17283,17288,17294,17300,17303,17308,17313,17321,17339,17344,17345,17352,17356,17369,17372,17375,17376,17377,17380,17385,17386,17395,17401,17406,17409,17411,18274	82.4	67.6	100	100	2018
1774	45	3	3	District3	52_2018	12	11	NA	9	NA	11	9	17277,17290,17298,17304,17330,17350,17365,17367,17392,17412,17488	91.7	75	100	100	2018
1775	55	3	3	District4	52_2018	8	7	NA	4	NA	7	4	17314,17337,17348,17366,17408,17413,17423	87.5	50	100	100	2018
1776	62	3	3	District5	52_2018	22	22	NA	22	NA	22	22	17264,17270,17284,17295,17301,17302,17315,17317,17327,17329,17338,17342,17346,17349,17355,17359,17368,17374,17378,17387,17393,17394	100	100	100	100	2018
1777	78	3	4	Cinkasse	52_2018	7	6	NA	5	NA	6	5	17260,17282,17305,17331,17351,17418	85.7	71.4	100	100	2018
1778	86	3	4	Kpendjal	52_2018	15	15	NA	11	NA	15	13	17245,17247,17254,17256,17258,17267,17306,17307,17358,17371,17396,17403,17404,18087,18111	100	73.3	100	100	2018
1779	101	3	4	Oti	52_2018	23	23	NA	21	NA	23	19	17249,17251,17252,17257,17266,17269,17271,17275,17281,17286,17310,17311,17316,17323,17324,17325,17363,17381,17388,17397,17399,17407,17519	100	91.3	100	90.5	2018
1780	125	3	4	Tandjaore	52_2018	19	14	NA	13	NA	11	0	17262,17265,17273,17293,17297,17319,17343,17347,17353,17354,17382,17389,17390,17508	73.7	68.4	78.6	0	2018
1781	146	3	4	Tone	52_2018	34	33	NA	30	NA	33	21	17244,17250,17253,17255,17259,17261,17263,17268,17272,17274,17276,17278,17279,17280,17285,17287,17289,17291,17296,17299,17309,17336,17340,17341,17370,17373,17379,17383,17384,17391,17417,17485,17487	97.1	88.2	100	70	2018
1782	2	1	1	Togo	1_2019	185	140	2	66	1	2	1	17453,17454,17469,17472,17477,17497,17520,17535,17593,17689,17690,17694,17419,17434,17446,17458,17461,17463,17466,17470,17478,17479,17481,17490,17512,17513,17517,17518,17631,17685,17751,17771,17823,17840,17859,17881,17889,17903,17926,18284,17455,17464,17465,17467,17471,17473,17476,17486,17534,17538,17623,17706,17422,17439,17444,17468,17494,17658,17729,17474,17475,17484,17491,17493,17495,17498,175…	75.7	35.7	100	100	2019
1783	3	2	2	LomeCom	1_2019	87	79	6	40	2	6	2	17453,17454,17469,17472,17477,17497,17520,17535,17593,17689,17690,17694,17419,17434,17446,17458,17461,17463,17466,17470,17478,17479,17481,17490,17512,17513,17517,17518,17631,17685,17751,17771,17823,17840,17859,17881,17889,17903,17926,18284,17455,17464,17465,17467,17471,17473,17476,17486,17534,17538,17623,17706,17422,17439,17444,17468,17494,17658,17729,17474,17475,17484,17491,17493,17495,17498,175…	90.8	46	100	100	2019
1784	4	2	2	Savanes	1_2019	98	61	4	26	3	4	0	17437,17448,17496,17670,17425,17427,17430,17431,17432,17435,17443,17457,17502,17515,17540,17556,17910,17913,18088,18465,17421,17429,17438,17445,17449,17503,17506,17514,17521,18229,18232,18239,18240,18277,18280,18486,19358,17428,17450,17516,17523,17584,17644,17820,17420,17426,17440,17441,17447,17456,17462,17482,17526,17599,17669,17675,17682,17714,17723,17875,18686	62.2	26.5	100	0	2019
1785	5	3	3	District1	1_2019	11	12	NA	6	NA	11	0	17453,17454,17469,17472,17477,17497,17520,17535,17593,17689,17690,17694	109.1	54.5	91.7	0	2019
1786	12	3	3	District2	1_2019	34	28	NA	12	NA	28	5	17419,17434,17446,17458,17461,17463,17466,17470,17478,17479,17481,17490,17512,17513,17517,17518,17631,17685,17751,17771,17823,17840,17859,17881,17889,17903,17926,18284	82.4	35.3	100	41.7	2019
1787	45	3	3	District3	1_2019	12	12	NA	8	NA	6	2	17455,17464,17465,17467,17471,17473,17476,17486,17534,17538,17623,17706	100	66.7	50	25	2019
1788	55	3	3	District4	1_2019	8	7	NA	5	NA	7	0	17422,17439,17444,17468,17494,17658,17729	87.5	62.5	100	0	2019
1789	62	3	3	District5	1_2019	22	20	NA	9	NA	11	0	17474,17475,17484,17491,17493,17495,17498,17500,17501,17528,17530,17531,17532,17533,17536,17537,17539,17640,17712,18058	90.9	40.9	55	0	2019
1790	78	3	4	Cinkasse	1_2019	7	4	NA	3	NA	4	3	17437,17448,17496,17670	57.1	42.9	100	100	2019
1791	86	3	4	Kpendjal	1_2019	15	16	NA	8	NA	16	0	17425,17427,17430,17431,17432,17435,17443,17457,17502,17515,17540,17556,17910,17913,18088,18465	106.7	53.3	100	0	2019
1792	101	3	4	Oti	1_2019	23	17	NA	5	NA	16	4	17421,17429,17438,17445,17449,17503,17506,17514,17521,18229,18232,18239,18240,18277,18280,18486,19358	73.9	21.7	94.1	80	2019
1793	125	3	4	Tandjaore	1_2019	19	7	NA	2	NA	0	0	17428,17450,17516,17523,17584,17644,17820	36.8	10.5	0	0	2019
1794	146	3	4	Tone	1_2019	34	17	NA	8	NA	17	8	17420,17426,17440,17441,17447,17456,17462,17482,17526,17599,17669,17675,17682,17714,17723,17875,18686	50	23.5	100	100	2019
1795	2	1	1	Togo	2_2019	185	172	2	139	1	2	0	17561,17562,17570,17583,17595,17597,17608,17671,17691,17692,17693,17551,17564,17598,17600,17614,17617,17622,17624,17626,17627,17634,17643,17650,17651,17654,17657,17660,17661,17662,17667,17672,17673,17679,17684,17713,17716,17721,17730,18627,17603,17610,17630,17635,17636,17637,17676,17699,17700,17704,17705,17707,17546,17580,17615,17620,17633,17645,17659,17558,17572,17601,17616,17618,17621,17638,176…	93	75.1	100	0	2019
1796	3	2	2	LomeCom	2_2019	87	80	5	65	3	5	4	17561,17562,17570,17583,17595,17597,17608,17671,17691,17692,17693,17551,17564,17598,17600,17614,17617,17622,17624,17626,17627,17634,17643,17650,17651,17654,17657,17660,17661,17662,17667,17672,17673,17679,17684,17713,17716,17721,17730,18627,17603,17610,17630,17635,17636,17637,17676,17699,17700,17704,17705,17707,17546,17580,17615,17620,17633,17645,17659,17558,17572,17601,17616,17618,17621,17638,176…	92	74.7	100	100	2019
1797	4	2	2	Savanes	2_2019	98	92	4	74	3	4	0	17542,17588,17589,17596,17605,17717,17726,17541,17545,17547,17552,17555,17577,17609,17611,17629,17656,17663,17687,17698,18089,17544,17548,17550,17553,17559,17560,17563,17566,17567,17571,17578,17585,17587,17607,17612,17613,17625,17632,17688,17750,17858,18254,18278,17543,17557,17569,17573,17576,17582,17586,17591,17592,17594,17602,17606,17819,17847,17549,17554,17565,17568,17574,17575,17579,17581,175…	93.9	75.5	100	0	2019
1798	5	3	3	District1	2_2019	11	11	NA	11	NA	11	0	17561,17562,17570,17583,17595,17597,17608,17671,17691,17692,17693	100	100	100	0	2019
1799	12	3	3	District2	2_2019	34	29	NA	24	NA	29	25	17551,17564,17598,17600,17614,17617,17622,17624,17626,17627,17634,17643,17650,17651,17654,17657,17660,17661,17662,17667,17672,17673,17679,17684,17713,17716,17721,17730,18627	85.3	70.6	100	100	2019
1800	45	3	3	District3	2_2019	12	12	NA	8	NA	12	12	17603,17610,17630,17635,17636,17637,17676,17699,17700,17704,17705,17707	100	66.7	100	100	2019
1801	55	3	3	District4	2_2019	8	7	NA	7	NA	7	0	17546,17580,17615,17620,17633,17645,17659	87.5	87.5	100	0	2019
1802	62	3	3	District5	2_2019	22	21	NA	15	NA	21	15	17558,17572,17601,17616,17618,17621,17638,17641,17652,17666,17678,17686,17695,17696,17697,17708,17718,17722,17725,17731,17753	95.5	68.2	100	100	2019
1803	78	3	4	Cinkasse	2_2019	7	7	NA	5	NA	7	5	17542,17588,17589,17596,17605,17717,17726	100	71.4	100	100	2019
1804	86	3	4	Kpendjal	2_2019	15	14	NA	13	NA	14	13	17541,17545,17547,17552,17555,17577,17609,17611,17629,17656,17663,17687,17698,18089	93.3	86.7	100	100	2019
1805	101	3	4	Oti	2_2019	23	23	NA	19	NA	23	19	17544,17548,17550,17553,17559,17560,17563,17566,17567,17571,17578,17585,17587,17607,17612,17613,17625,17632,17688,17750,17858,18254,18278	100	82.6	100	100	2019
1806	125	3	4	Tandjaore	2_2019	19	14	NA	12	NA	0	0	17543,17557,17569,17573,17576,17582,17586,17591,17592,17594,17602,17606,17819,17847	73.7	63.2	0	0	2019
1807	146	3	4	Tone	2_2019	34	34	NA	25	NA	33	0	17549,17554,17565,17568,17574,17575,17579,17581,17590,17604,17619,17639,17642,17646,17647,17648,17649,17655,17664,17665,17668,17677,17680,17681,17683,17701,17702,17710,17711,17715,17733,17865,17894,18604	100	73.5	97.1	0	2019
1808	2	1	1	Togo	3_2019	185	171	2	145	1	2	0	17786,17805,17806,17808,17833,17838,17849,17856,17883,17897,17899,17747,17760,17777,17782,17787,17798,17802,17803,17807,17809,17813,17835,17837,17839,17852,17855,17860,17862,17863,17866,17869,17872,17882,17887,17901,17906,17911,17917,17925,18628,17744,17810,17812,17817,17825,17830,17831,17870,17876,17898,17923,18105,17740,17759,17811,17834,17918,17921,18108,17745,17778,17815,17824,17828,17843,178…	92.4	78.4	100	0	2019
1809	3	2	2	LomeCom	3_2019	87	80	5	63	5	5	0	17786,17805,17806,17808,17833,17838,17849,17856,17883,17897,17899,17747,17760,17777,17782,17787,17798,17802,17803,17807,17809,17813,17835,17837,17839,17852,17855,17860,17862,17863,17866,17869,17872,17882,17887,17901,17906,17911,17917,17925,18628,17744,17810,17812,17817,17825,17830,17831,17870,17876,17898,17923,18105,17740,17759,17811,17834,17918,17921,18108,17745,17778,17815,17824,17828,17843,178…	92	72.4	100	0	2019
1810	4	2	2	Savanes	3_2019	98	91	4	82	3	4	3	17756,17775,17789,17821,17826,17836,17877,17738,17739,17742,17749,17774,17814,17829,17868,17900,17914,17940,18090,18103,17735,17736,17743,17746,17748,17752,17755,17757,17766,17772,17781,17783,17792,17793,17794,17799,17832,17845,17861,17893,18256,18281,18487,17737,17754,17758,17763,17767,17768,17779,17784,17791,17796,17800,17816,17827,17867,17741,17761,17762,17764,17765,17769,17770,17773,17776,177…	92.9	83.7	100	100	2019
1811	5	3	3	District1	3_2019	11	11	NA	11	NA	11	11	17786,17805,17806,17808,17833,17838,17849,17856,17883,17897,17899	100	100	100	100	2019
1812	12	3	3	District2	3_2019	34	30	NA	24	NA	30	27	17747,17760,17777,17782,17787,17798,17802,17803,17807,17809,17813,17835,17837,17839,17852,17855,17860,17862,17863,17866,17869,17872,17882,17887,17901,17906,17911,17917,17925,18628	88.2	70.6	100	100	2019
1813	45	3	3	District3	3_2019	12	12	NA	10	NA	11	9	17744,17810,17812,17817,17825,17830,17831,17870,17876,17898,17923,18105	100	83.3	91.7	90	2019
1814	55	3	3	District4	3_2019	8	7	NA	4	NA	7	4	17740,17759,17811,17834,17918,17921,18108	87.5	50	100	100	2019
1815	62	3	3	District5	3_2019	22	20	NA	14	NA	20	16	17745,17778,17815,17824,17828,17843,17846,17848,17850,17878,17880,17884,17885,17886,17905,17907,17919,17920,17922,18062	90.9	63.6	100	100	2019
1816	78	3	4	Cinkasse	3_2019	7	7	NA	7	NA	7	7	17756,17775,17789,17821,17826,17836,17877	100	100	100	100	2019
1817	86	3	4	Kpendjal	3_2019	15	13	NA	9	NA	13	9	17738,17739,17742,17749,17774,17814,17829,17868,17900,17914,17940,18090,18103	86.7	60	100	100	2019
1818	101	3	4	Oti	3_2019	23	23	NA	20	NA	23	17	17735,17736,17743,17746,17748,17752,17755,17757,17766,17772,17781,17783,17792,17793,17794,17799,17832,17845,17861,17893,18256,18281,18487	100	87	100	85	2019
1819	125	3	4	Tandjaore	3_2019	19	14	NA	14	NA	0	0	17737,17754,17758,17763,17767,17768,17779,17784,17791,17796,17800,17816,17827,17867	73.7	73.7	0	0	2019
1820	146	3	4	Tone	3_2019	34	34	NA	32	NA	34	0	17741,17761,17762,17764,17765,17769,17770,17773,17776,17780,17785,17788,17790,17795,17797,17801,17804,17818,17822,17842,17851,17854,17857,17864,17874,17879,17888,17890,17891,17892,17895,17896,17904,18060	100	94.1	100	0	2019
1821	2	1	1	Togo	4_2019	185	165	2	135	1	2	1	17947,17966,17998,18008,18009,18010,18054,18097,18267,18269,17930,17961,17977,17983,17991,18000,18004,18011,18013,18014,18022,18026,18027,18030,18034,18037,18041,18046,18047,18048,18052,18055,18064,18065,18077,18091,18092,18094,18102,18629,17929,17959,17980,17981,17989,17992,18015,18028,18043,18106,17964,17976,17990,18033,18068,18083,17951,17973,17984,17996,17997,17999,18017,18018,18020,18032,180…	89.2	73	100	100	2019
1822	3	2	2	LomeCom	4_2019	87	75	5	62	5	5	5	17947,17966,17998,18008,18009,18010,18054,18097,18267,18269,17930,17961,17977,17983,17991,18000,18004,18011,18013,18014,18022,18026,18027,18030,18034,18037,18041,18046,18047,18048,18052,18055,18064,18065,18077,18091,18092,18094,18102,18629,17929,17959,17980,17981,17989,17992,18015,18028,18043,18106,17964,17976,17990,18033,18068,18083,17951,17973,17984,17996,17997,17999,18017,18018,18020,18032,180…	86.2	71.3	100	100	2019
1823	4	2	2	Savanes	4_2019	98	90	4	73	4	4	0	17931,17933,17962,17967,18012,18025,18049,17945,17950,17954,17956,18001,18036,18042,18056,18059,18069,18080,18081,18093,18109,17928,17934,17936,17937,17938,17939,17943,17944,17948,17957,17958,17968,17971,18003,18019,18029,18045,18051,18235,18255,18257,18271,18282,17932,17942,17952,17963,17969,17972,17982,17985,17993,18006,18104,18107,18329,17935,17941,17946,17949,17953,17955,17960,17965,17970,179…	91.8	74.5	100	0	2019
1824	5	3	3	District1	4_2019	11	10	NA	7	NA	10	6	17947,17966,17998,18008,18009,18010,18054,18097,18267,18269	90.9	63.6	100	85.7	2019
1825	12	3	3	District2	4_2019	34	30	NA	25	NA	30	25	17930,17961,17977,17983,17991,18000,18004,18011,18013,18014,18022,18026,18027,18030,18034,18037,18041,18046,18047,18048,18052,18055,18064,18065,18077,18091,18092,18094,18102,18629	88.2	73.5	100	100	2019
1826	45	3	3	District3	4_2019	12	10	NA	9	NA	10	8	17929,17959,17980,17981,17989,17992,18015,18028,18043,18106	83.3	75	100	88.9	2019
1827	55	3	3	District4	4_2019	8	6	NA	5	NA	6	5	17964,17976,17990,18033,18068,18083	75	62.5	100	100	2019
1828	62	3	3	District5	4_2019	22	19	NA	16	NA	19	17	17951,17973,17984,17996,17997,17999,18017,18018,18020,18032,18035,18039,18050,18061,18074,18078,18079,18095,18228	86.4	72.7	100	100	2019
1829	78	3	4	Cinkasse	4_2019	7	7	NA	7	NA	7	7	17931,17933,17962,17967,18012,18025,18049	100	100	100	100	2019
1830	86	3	4	Kpendjal	4_2019	15	14	NA	10	NA	14	11	17945,17950,17954,17956,18001,18036,18042,18056,18059,18069,18080,18081,18093,18109	93.3	66.7	100	100	2019
1831	101	3	4	Oti	4_2019	23	23	NA	18	NA	23	17	17928,17934,17936,17937,17938,17939,17943,17944,17948,17957,17958,17968,17971,18003,18019,18029,18045,18051,18235,18255,18257,18271,18282	100	78.3	100	94.4	2019
1832	125	3	4	Tandjaore	4_2019	19	13	NA	10	NA	0	0	17932,17942,17952,17963,17969,17972,17982,17985,17993,18006,18104,18107,18329	68.4	52.6	0	0	2019
1833	146	3	4	Tone	4_2019	34	33	NA	28	NA	33	27	17935,17941,17946,17949,17953,17955,17960,17965,17970,17974,17975,17978,17979,17986,17987,17988,17994,17995,18005,18007,18016,18021,18023,18031,18057,18063,18066,18073,18098,18099,18100,18101,18611	97.1	82.4	100	96.4	2019
1834	2	1	1	Togo	5_2019	185	170	2	121	1	2	1	18148,18156,18167,18180,18184,18199,18201,18206,18246,18266,18293,18140,18149,18153,18166,18169,18172,18173,18175,18182,18186,18187,18191,18194,18195,18208,18216,18218,18223,18227,18230,18231,18233,18262,18263,18268,18273,18287,18290,18291,18295,18630,18143,18147,18170,18171,18179,18188,18200,18279,18471,18665,18134,18168,18243,18248,18252,18122,18150,18159,18163,18165,18176,18178,18202,18212,182…	91.9	65.4	100	100	2019
1835	3	2	2	LomeCom	5_2019	87	78	5	56	5	5	0	18148,18156,18167,18180,18184,18199,18201,18206,18246,18266,18293,18140,18149,18153,18166,18169,18172,18173,18175,18182,18186,18187,18191,18194,18195,18208,18216,18218,18223,18227,18230,18231,18233,18262,18263,18268,18273,18287,18290,18291,18295,18630,18143,18147,18170,18171,18179,18188,18200,18279,18471,18665,18134,18168,18243,18248,18252,18122,18150,18159,18163,18165,18176,18178,18202,18212,182…	89.7	64.4	100	0	2019
1836	4	2	2	Savanes	5_2019	98	92	4	65	4	4	4	18113,18117,18152,18160,18185,18297,18413,18112,18118,18135,18151,18162,18183,18197,18205,18209,18219,18224,18234,18264,18270,18438,18114,18123,18124,18125,18128,18131,18132,18141,18158,18177,18181,18193,18198,18249,18251,18258,18272,18276,18289,18296,18306,18379,18402,18116,18126,18139,18144,18145,18164,18174,18190,18220,18245,18288,18324,18372,18448,18119,18120,18121,18127,18129,18130,18133,181…	93.9	66.3	100	100	2019
1837	5	3	3	District1	5_2019	11	11	NA	8	NA	11	8	18148,18156,18167,18180,18184,18199,18201,18206,18246,18266,18293	100	72.7	100	100	2019
1838	12	3	3	District2	5_2019	34	31	NA	22	NA	31	21	18140,18149,18153,18166,18169,18172,18173,18175,18182,18186,18187,18191,18194,18195,18208,18216,18218,18223,18227,18230,18231,18233,18262,18263,18268,18273,18287,18290,18291,18295,18630	91.2	64.7	100	95.5	2019
1839	45	3	3	District3	5_2019	12	10	NA	7	NA	10	7	18143,18147,18170,18171,18179,18188,18200,18279,18471,18665	83.3	58.3	100	100	2019
1840	55	3	3	District4	5_2019	8	5	NA	3	NA	5	2	18134,18168,18243,18248,18252	62.5	37.5	100	66.7	2019
1841	62	3	3	District5	5_2019	22	21	NA	16	NA	21	14	18122,18150,18159,18163,18165,18176,18178,18202,18212,18217,18221,18222,18225,18226,18238,18242,18247,18261,18283,18294,18674	95.5	72.7	100	87.5	2019
1842	78	3	4	Cinkasse	5_2019	7	7	NA	5	NA	7	5	18113,18117,18152,18160,18185,18297,18413	100	71.4	100	100	2019
1843	86	3	4	Kpendjal	5_2019	15	15	NA	12	NA	15	12	18112,18118,18135,18151,18162,18183,18197,18205,18209,18219,18224,18234,18264,18270,18438	100	80	100	100	2019
1844	101	3	4	Oti	5_2019	23	23	NA	13	NA	23	11	18114,18123,18124,18125,18128,18131,18132,18141,18158,18177,18181,18193,18198,18249,18251,18258,18272,18276,18289,18296,18306,18379,18402	100	56.5	100	84.6	2019
1845	125	3	4	Tandjaore	5_2019	19	14	NA	10	NA	0	0	18116,18126,18139,18144,18145,18164,18174,18190,18220,18245,18288,18324,18372,18448	73.7	52.6	0	0	2019
1846	146	3	4	Tone	5_2019	34	33	NA	25	NA	33	23	18119,18120,18121,18127,18129,18130,18133,18136,18137,18138,18142,18146,18154,18155,18157,18161,18189,18196,18203,18204,18210,18213,18215,18241,18244,18265,18286,18292,18331,18334,18416,18457,18614	97.1	73.5	100	92	2019
1847	2	1	1	Togo	6_2019	185	171	2	149	2	2	2	18360,18392,18393,18395,18405,18426,18452,18463,18467,18488,18304,18314,18340,18344,18348,18364,18365,18389,18394,18396,18410,18415,18421,18422,18430,18432,18434,18436,18437,18439,18442,18445,18446,18450,18454,18462,18477,18479,18489,18495,18779,19367,18327,18335,18342,18355,18380,18381,18391,18411,18418,18472,18473,18666,18337,18353,18384,18390,18460,18475,18481,18494,18357,18367,18370,18399,184…	92.4	80.5	100	100	2019
1848	3	2	2	LomeCom	6_2019	87	80	5	63	4	5	5	18360,18392,18393,18395,18405,18426,18452,18463,18467,18488,18304,18314,18340,18344,18348,18364,18365,18389,18394,18396,18410,18415,18421,18422,18430,18432,18434,18436,18437,18439,18442,18445,18446,18450,18454,18462,18477,18479,18489,18495,18779,19367,18327,18335,18342,18355,18380,18381,18391,18411,18418,18472,18473,18666,18337,18353,18384,18390,18460,18475,18481,18494,18357,18367,18370,18399,184…	92	72.4	100	100	2019
1849	4	2	2	Savanes	6_2019	98	91	4	86	4	4	3	18298,18300,18359,18362,18386,18408,18409,18301,18308,18310,18320,18326,18332,18354,18363,18400,18420,18425,18427,18428,18433,18464,18302,18305,18307,18312,18313,18315,18321,18323,18325,18358,18361,18369,18375,18376,18377,18387,18397,18401,18440,18444,18458,18483,18485,18311,18319,18322,18328,18338,18346,18347,18350,18351,18366,18371,18374,18404,18447,18299,18303,18309,18316,18317,18318,18330,183…	92.9	87.8	100	75	2019
1850	5	3	3	District1	6_2019	11	10	NA	8	NA	10	7	18360,18392,18393,18395,18405,18426,18452,18463,18467,18488	90.9	72.7	100	87.5	2019
1851	12	3	3	District2	6_2019	34	32	NA	26	NA	30	25	18304,18314,18340,18344,18348,18364,18365,18389,18394,18396,18410,18415,18421,18422,18430,18432,18434,18436,18437,18439,18442,18445,18446,18450,18454,18462,18477,18479,18489,18495,18779,19367	94.1	76.5	93.8	96.2	2019
1852	45	3	3	District3	6_2019	12	12	NA	9	NA	12	9	18327,18335,18342,18355,18380,18381,18391,18411,18418,18472,18473,18666	100	75	100	100	2019
1853	55	3	3	District4	6_2019	8	8	NA	5	NA	8	0	18337,18353,18384,18390,18460,18475,18481,18494	100	62.5	100	0	2019
1854	62	3	3	District5	6_2019	22	18	NA	15	NA	18	13	18357,18367,18370,18399,18419,18423,18424,18429,18431,18435,18441,18449,18453,18456,18461,18474,18478,18661	81.8	68.2	100	86.7	2019
1855	78	3	4	Cinkasse	6_2019	7	7	NA	7	NA	7	7	18298,18300,18359,18362,18386,18408,18409	100	100	100	100	2019
1856	86	3	4	Kpendjal	6_2019	15	15	NA	15	NA	15	15	18301,18308,18310,18320,18326,18332,18354,18363,18400,18420,18425,18427,18428,18433,18464	100	100	100	100	2019
1857	101	3	4	Oti	6_2019	23	23	NA	21	NA	23	19	18302,18305,18307,18312,18313,18315,18321,18323,18325,18358,18361,18369,18375,18376,18377,18387,18397,18401,18440,18444,18458,18483,18485	100	91.3	100	90.5	2019
1858	125	3	4	Tandjaore	6_2019	19	14	NA	14	NA	0	0	18311,18319,18322,18328,18338,18346,18347,18350,18351,18366,18371,18374,18404,18447	73.7	73.7	0	0	2019
1859	146	3	4	Tone	6_2019	34	32	NA	29	NA	32	28	18299,18303,18309,18316,18317,18318,18330,18333,18336,18339,18341,18343,18345,18349,18352,18356,18368,18373,18378,18382,18383,18385,18388,18398,18406,18412,18417,18443,18451,18493,18618,18819	94.1	85.3	100	96.6	2019
1860	2	1	1	Togo	7_2019	184	172	1	153	1	1	1	18519,18529,18583,18587,18590,18598,18605,18612,18636,18680,18688,18510,18521,18562,18570,18580,18591,18593,18596,18617,18620,18624,18633,18638,18639,18641,18649,18650,18651,18652,18653,18660,18662,18663,18667,18671,18675,18676,18683,18684,18989,18535,18544,18545,18556,18575,18586,18599,18607,18613,18616,18643,18808,18518,18538,18559,18588,18632,18657,18658,18687,18508,18546,18554,18581,18584,185…	93.5	83.2	100	100	2019
1861	3	2	2	LomeCom	7_2019	86	80	5	66	5	5	5	18519,18529,18583,18587,18590,18598,18605,18612,18636,18680,18688,18510,18521,18562,18570,18580,18591,18593,18596,18617,18620,18624,18633,18638,18639,18641,18649,18650,18651,18652,18653,18660,18662,18663,18667,18671,18675,18676,18683,18684,18989,18535,18544,18545,18556,18575,18586,18599,18607,18613,18616,18643,18808,18518,18538,18559,18588,18632,18657,18658,18687,18508,18546,18554,18581,18584,185…	93	76.7	100	100	2019
1862	4	2	2	Savanes	7_2019	98	92	4	87	4	0	0	18498,18514,18539,18547,18555,18569,18573,18496,18503,18506,18507,18511,18512,18522,18531,18552,18557,18594,18601,18644,18668,18497,18501,18504,18505,18516,18520,18523,18527,18532,18533,18534,18540,18543,18549,18558,18565,18568,18571,18574,18579,18597,18619,18621,18500,18515,18517,18530,18537,18541,18548,18551,18560,18563,18577,18578,18626,18682,18499,18502,18509,18513,18524,18525,18526,18528,185…	93.9	88.8	0	0	2019
1863	5	3	3	District1	7_2019	11	11	NA	9	NA	10	9	18519,18529,18583,18587,18590,18598,18605,18612,18636,18680,18688	100	81.8	90.9	100	2019
1864	12	3	3	District2	7_2019	33	30	NA	23	NA	30	26	18510,18521,18562,18570,18580,18591,18593,18596,18617,18620,18624,18633,18638,18639,18641,18649,18650,18651,18652,18653,18660,18662,18663,18667,18671,18675,18676,18683,18684,18989	90.9	69.7	100	100	2019
1865	45	3	3	District3	7_2019	12	12	NA	11	NA	12	10	18535,18544,18545,18556,18575,18586,18599,18607,18613,18616,18643,18808	100	91.7	100	90.9	2019
1866	55	3	3	District4	7_2019	8	8	NA	7	NA	8	7	18518,18538,18559,18588,18632,18657,18658,18687	100	87.5	100	100	2019
1867	62	3	3	District5	7_2019	22	19	NA	16	NA	19	17	18508,18546,18554,18581,18584,18589,18592,18595,18622,18631,18635,18640,18642,18646,18648,18664,18670,18677,18678	86.4	72.7	100	100	2019
1868	78	3	4	Cinkasse	7_2019	7	7	NA	7	NA	7	7	18498,18514,18539,18547,18555,18569,18573	100	100	100	100	2019
1869	86	3	4	Kpendjal	7_2019	15	14	NA	13	NA	14	13	18496,18503,18506,18507,18511,18512,18522,18531,18552,18557,18594,18601,18644,18668	93.3	86.7	100	100	2019
1870	101	3	4	Oti	7_2019	23	23	NA	23	NA	23	19	18497,18501,18504,18505,18516,18520,18523,18527,18532,18533,18534,18540,18543,18549,18558,18565,18568,18571,18574,18579,18597,18619,18621	100	100	100	82.6	2019
1871	125	3	4	Tandjaore	7_2019	19	14	NA	13	NA	0	0	18500,18515,18517,18530,18537,18541,18548,18551,18560,18563,18577,18578,18626,18682	73.7	68.4	0	0	2019
1872	146	3	4	Tone	7_2019	34	34	NA	31	NA	34	32	18499,18502,18509,18513,18524,18525,18526,18528,18536,18542,18550,18553,18561,18564,18566,18572,18576,18582,18585,18600,18602,18603,18606,18608,18615,18634,18637,18647,18654,18656,18659,18669,18681,18820	100	91.2	100	100	2019
1873	2	1	1	Togo	8_2019	184	167	1	0	0	1	0	18719,18720,18739,18754,18758,18760,18763,18782,18787,18839,18729,18748,18750,18756,18761,18765,18775,18783,18786,18789,18795,18796,18800,18802,18805,18814,18822,18825,18826,18827,18828,18832,18835,18836,18840,18841,18844,18845,18921,18990,18690,18715,18755,18764,18774,18777,18778,18784,18797,18807,18815,18833,18700,18746,18781,18785,18811,18842,18843,18703,18708,18740,18752,18759,18767,18770,187…	90.8	0	100	NA	2019
1874	3	2	2	LomeCom	8_2019	86	78	5	0	0	5	0	18719,18720,18739,18754,18758,18760,18763,18782,18787,18839,18729,18748,18750,18756,18761,18765,18775,18783,18786,18789,18795,18796,18800,18802,18805,18814,18822,18825,18826,18827,18828,18832,18835,18836,18840,18841,18844,18845,18921,18990,18690,18715,18755,18764,18774,18777,18778,18784,18797,18807,18815,18833,18700,18746,18781,18785,18811,18842,18843,18703,18708,18740,18752,18759,18767,18770,187…	90.7	0	100	NA	2019
1875	4	2	2	Savanes	8_2019	98	89	4	0	0	0	0	18701,18721,18722,18727,18732,18742,18762,18691,18704,18710,18711,18726,18733,18741,18743,18773,18776,18791,18792,18810,18817,18824,18689,18694,18696,18697,18698,18699,18702,18712,18716,18730,18744,18747,18753,18757,18768,18769,18780,18812,18813,18818,18823,18831,18940,18737,18749,19001,19038,19053,19067,19082,19086,19176,19403,19452,18692,18693,18695,18705,18706,18707,18709,18713,18714,18717,187…	90.8	0	0	NA	2019
1876	5	3	3	District1	8_2019	11	10	NA	0	NA	10	0	18719,18720,18739,18754,18758,18760,18763,18782,18787,18839	90.9	0	100	NA	2019
1877	12	3	3	District2	8_2019	33	30	NA	0	NA	30	0	18729,18748,18750,18756,18761,18765,18775,18783,18786,18789,18795,18796,18800,18802,18805,18814,18822,18825,18826,18827,18828,18832,18835,18836,18840,18841,18844,18845,18921,18990	90.9	0	100	NA	2019
1878	45	3	3	District3	8_2019	12	12	NA	0	NA	12	0	18690,18715,18755,18764,18774,18777,18778,18784,18797,18807,18815,18833	100	0	100	NA	2019
1879	55	3	3	District4	8_2019	8	7	NA	0	NA	7	0	18700,18746,18781,18785,18811,18842,18843	87.5	0	100	NA	2019
1880	62	3	3	District5	8_2019	22	19	NA	0	NA	19	0	18703,18708,18740,18752,18759,18767,18770,18771,18790,18794,18799,18801,18803,18804,18809,18816,18834,18837,18838	86.4	0	100	NA	2019
1881	78	3	4	Cinkasse	8_2019	7	7	NA	0	NA	7	0	18701,18721,18722,18727,18732,18742,18762	100	0	100	NA	2019
1882	86	3	4	Kpendjal	8_2019	15	15	NA	0	NA	15	0	18691,18704,18710,18711,18726,18733,18741,18743,18773,18776,18791,18792,18810,18817,18824	100	0	100	NA	2019
1883	101	3	4	Oti	8_2019	23	23	NA	0	NA	23	0	18689,18694,18696,18697,18698,18699,18702,18712,18716,18730,18744,18747,18753,18757,18768,18769,18780,18812,18813,18818,18823,18831,18940	100	0	100	NA	2019
1884	125	3	4	Tandjaore	8_2019	19	11	NA	0	NA	0	0	18737,18749,19001,19038,19053,19067,19082,19086,19176,19403,19452	57.9	0	0	NA	2019
1885	146	3	4	Tone	8_2019	34	33	NA	0	NA	33	0	18692,18693,18695,18705,18706,18707,18709,18713,18714,18717,18718,18723,18724,18725,18728,18731,18734,18735,18736,18738,18745,18751,18766,18772,18788,18793,18798,18806,18821,18829,18830,19019,19102	97.1	0	100	NA	2019
1886	2	1	1	Togo	9_2019	184	166	1	0	0	1	0	18862,18886,18895,18915,18931,18939,18943,18947,18948,18949,18965,18853,18855,18891,18892,18904,18907,18912,18924,18925,18929,18935,18936,18944,18945,18951,18960,18964,18966,18968,18972,18973,18975,18976,18978,18984,18987,18988,18999,19069,19161,18896,18901,18914,18917,18920,18928,18934,18941,18959,18971,18995,18998,18861,18919,18954,18958,18993,18996,18881,18889,18890,18916,18927,18932,18933,189…	90.2	0	100	NA	2019
1887	3	2	2	LomeCom	9_2019	86	78	5	0	0	5	0	18862,18886,18895,18915,18931,18939,18943,18947,18948,18949,18965,18853,18855,18891,18892,18904,18907,18912,18924,18925,18929,18935,18936,18944,18945,18951,18960,18964,18966,18968,18972,18973,18975,18976,18978,18984,18987,18988,18999,19069,19161,18896,18901,18914,18917,18920,18928,18934,18941,18959,18971,18995,18998,18861,18919,18954,18958,18993,18996,18881,18889,18890,18916,18927,18932,18933,189…	90.7	0	100	NA	2019
1888	4	2	2	Savanes	9_2019	98	88	4	0	0	0	0	18851,18876,18902,18911,18938,18950,19396,18856,18859,18866,18877,18884,18888,18899,18909,18910,18918,18923,18969,18980,18985,19060,18846,18847,18848,18850,18857,18858,18860,18863,18869,18872,18879,18880,18882,18885,18887,18906,18913,18922,18930,18946,18963,18967,18997,18898,18956,19000,19002,19070,19075,19085,19114,19174,19402,18849,18852,18854,18864,18865,18867,18868,18870,18871,18873,18874,188…	89.8	0	0	NA	2019
1889	5	3	3	District1	9_2019	11	11	NA	0	NA	11	0	18862,18886,18895,18915,18931,18939,18943,18947,18948,18949,18965	100	0	100	NA	2019
1890	12	3	3	District2	9_2019	33	30	NA	0	NA	30	0	18853,18855,18891,18892,18904,18907,18912,18924,18925,18929,18935,18936,18944,18945,18951,18960,18964,18966,18968,18972,18973,18975,18976,18978,18984,18987,18988,18999,19069,19161	90.9	0	100	NA	2019
1891	45	3	3	District3	9_2019	12	12	NA	0	NA	12	0	18896,18901,18914,18917,18920,18928,18934,18941,18959,18971,18995,18998	100	0	100	NA	2019
1892	55	3	3	District4	9_2019	8	6	NA	0	NA	6	0	18861,18919,18954,18958,18993,18996	75	0	100	NA	2019
1893	62	3	3	District5	9_2019	22	19	NA	0	NA	19	0	18881,18889,18890,18916,18927,18932,18933,18937,18953,18957,18961,18970,18974,18977,18979,18981,18982,18992,18994	86.4	0	100	NA	2019
1894	78	3	4	Cinkasse	9_2019	7	7	NA	0	NA	7	0	18851,18876,18902,18911,18938,18950,19396	100	0	100	NA	2019
1895	86	3	4	Kpendjal	9_2019	15	15	NA	0	NA	15	0	18856,18859,18866,18877,18884,18888,18899,18909,18910,18918,18923,18969,18980,18985,19060	100	0	100	NA	2019
1896	101	3	4	Oti	9_2019	23	23	NA	0	NA	23	0	18846,18847,18848,18850,18857,18858,18860,18863,18869,18872,18879,18880,18882,18885,18887,18906,18913,18922,18930,18946,18963,18967,18997	100	0	100	NA	2019
1897	125	3	4	Tandjaore	9_2019	19	10	NA	0	NA	0	0	18898,18956,19000,19002,19070,19075,19085,19114,19174,19402	52.6	0	0	NA	2019
1898	146	3	4	Tone	9_2019	34	33	NA	0	NA	33	0	18849,18852,18854,18864,18865,18867,18868,18870,18871,18873,18874,18875,18878,18883,18893,18894,18897,18900,18903,18905,18908,18926,18942,18952,18955,18962,18983,18986,18991,19021,19098,19157,19182	97.1	0	100	NA	2019
1899	2	1	1	Togo	10_2019	184	167	1	154	0	1	0	19045,19063,19092,19096,19099,19103,19117,19120,19123,19135,19169,19005,19014,19043,19064,19084,19095,19108,19122,19124,19126,19128,19132,19133,19134,19139,19147,19151,19153,19155,19158,19160,19165,19171,19172,19178,19181,19187,19188,19207,19343,19028,19054,19056,19061,19071,19088,19118,19125,19129,19162,19190,19206,19052,19066,19078,19081,19119,19140,19142,19183,19033,19039,19100,19105,19113,191…	90.8	83.7	100	NA	2019
1900	3	2	2	LomeCom	10_2019	86	80	5	69	0	5	0	19045,19063,19092,19096,19099,19103,19117,19120,19123,19135,19169,19005,19014,19043,19064,19084,19095,19108,19122,19124,19126,19128,19132,19133,19134,19139,19147,19151,19153,19155,19158,19160,19165,19171,19172,19178,19181,19187,19188,19207,19343,19028,19054,19056,19061,19071,19088,19118,19125,19129,19162,19190,19206,19052,19066,19078,19081,19119,19140,19142,19183,19033,19039,19100,19105,19113,191…	93	80.2	100	NA	2019
1901	4	2	2	Savanes	10_2019	98	87	4	85	0	0	0	19013,19047,19048,19058,19090,19104,19121,19008,19012,19016,19030,19037,19041,19068,19072,19109,19112,19137,19163,19164,19175,19003,19004,19006,19007,19009,19010,19015,19018,19027,19031,19034,19050,19062,19073,19077,19089,19091,19094,19097,19106,19143,19150,19024,19032,19036,19040,19044,19049,19057,19059,19076,19093,19131,19138,19177,19011,19017,19020,19022,19023,19025,19026,19029,19035,19042,190…	88.8	86.7	0	NA	2019
1902	5	3	3	District1	10_2019	11	11	NA	11	NA	11	0	19045,19063,19092,19096,19099,19103,19117,19120,19123,19135,19169	100	100	100	0	2019
1903	12	3	3	District2	10_2019	33	30	NA	24	NA	30	0	19005,19014,19043,19064,19084,19095,19108,19122,19124,19126,19128,19132,19133,19134,19139,19147,19151,19153,19155,19158,19160,19165,19171,19172,19178,19181,19187,19188,19207,19343	90.9	72.7	100	0	2019
1904	45	3	3	District3	10_2019	12	12	NA	10	NA	12	0	19028,19054,19056,19061,19071,19088,19118,19125,19129,19162,19190,19206	100	83.3	100	0	2019
1905	55	3	3	District4	10_2019	8	8	NA	7	NA	8	0	19052,19066,19078,19081,19119,19140,19142,19183	100	87.5	100	0	2019
1906	62	3	3	District5	10_2019	22	19	NA	17	NA	19	0	19033,19039,19100,19105,19113,19115,19116,19136,19141,19144,19146,19154,19156,19166,19168,19170,19173,19179,19180	86.4	77.3	100	0	2019
1907	78	3	4	Cinkasse	10_2019	7	7	NA	7	NA	7	0	19013,19047,19048,19058,19090,19104,19121	100	100	100	0	2019
1908	86	3	4	Kpendjal	10_2019	15	14	NA	13	NA	14	0	19008,19012,19016,19030,19037,19041,19068,19072,19109,19112,19137,19163,19164,19175	93.3	86.7	100	0	2019
1909	101	3	4	Oti	10_2019	23	22	NA	22	NA	22	0	19003,19004,19006,19007,19009,19010,19015,19018,19027,19031,19034,19050,19062,19073,19077,19089,19091,19094,19097,19106,19143,19150	95.7	95.7	100	0	2019
1910	125	3	4	Tandjaore	10_2019	19	13	NA	12	NA	0	0	19024,19032,19036,19040,19044,19049,19057,19059,19076,19093,19131,19138,19177	68.4	63.2	0	0	2019
1911	146	3	4	Tone	10_2019	34	31	NA	31	NA	31	0	19011,19017,19020,19022,19023,19025,19026,19029,19035,19042,19046,19051,19055,19065,19074,19079,19080,19083,19087,19101,19107,19110,19111,19127,19130,19145,19148,19149,19152,19159,19167	91.2	91.2	100	0	2019
1912	2	1	1	Togo	11_2019	184	167	1	142	1	1	1	19255,19259,19263,19265,19274,19276,19299,19312,19313,19314,19213,19218,19237,19253,19258,19268,19271,19283,19284,19290,19292,19309,19310,19315,19316,19324,19325,19327,19330,19331,19333,19337,19338,19340,19345,19348,19353,19362,19368,19373,19380,19389,19393,19250,19272,19282,19295,19296,19298,19300,19322,19329,19335,19382,19224,19225,19236,19280,19289,19352,19370,19525,19222,19266,19277,19291,193…	90.8	77.2	100	100	2019
1913	3	2	2	LomeCom	11_2019	86	79	5	69	4	5	4	19255,19259,19263,19265,19274,19276,19299,19312,19313,19314,19213,19218,19237,19253,19258,19268,19271,19283,19284,19290,19292,19309,19310,19315,19316,19324,19325,19327,19330,19331,19333,19337,19338,19340,19345,19348,19353,19362,19368,19373,19380,19389,19393,19250,19272,19282,19295,19296,19298,19300,19322,19329,19335,19382,19224,19225,19236,19280,19289,19352,19370,19525,19222,19266,19277,19291,193…	91.9	80.2	100	100	2019
1914	4	2	2	Savanes	11_2019	98	88	4	73	3	0	0	19233,19242,19249,19256,19262,19319,19355,19217,19220,19221,19226,19234,19260,19264,19269,19270,19273,19297,19303,19318,19555,19211,19212,19214,19216,19219,19228,19229,19231,19232,19240,19245,19254,19261,19267,19275,19281,19286,19293,19308,19332,19334,19351,19227,19235,19365,19369,19371,19372,19400,19427,19432,19454,19467,19583,19215,19223,19230,19238,19239,19241,19243,19244,19246,19247,19248,192…	89.8	74.5	0	0	2019
1915	5	3	3	District1	11_2019	11	10	NA	10	NA	10	10	19255,19259,19263,19265,19274,19276,19299,19312,19313,19314	90.9	90.9	100	100	2019
1916	12	3	3	District2	11_2019	33	33	NA	27	NA	33	29	19213,19218,19237,19253,19258,19268,19271,19283,19284,19290,19292,19309,19310,19315,19316,19324,19325,19327,19330,19331,19333,19337,19338,19340,19345,19348,19353,19362,19368,19373,19380,19389,19393	100	81.8	100	100	2019
1917	45	3	3	District3	11_2019	12	11	NA	10	NA	11	10	19250,19272,19282,19295,19296,19298,19300,19322,19329,19335,19382	91.7	83.3	100	100	2019
1918	55	3	3	District4	11_2019	8	8	NA	6	NA	8	6	19224,19225,19236,19280,19289,19352,19370,19525	100	75	100	100	2019
1919	62	3	3	District5	11_2019	22	17	NA	16	NA	17	0	19222,19266,19277,19291,19301,19302,19306,19307,19320,19321,19323,19326,19336,19342,19344,19356,19374	77.3	72.7	100	0	2019
1920	78	3	4	Cinkasse	11_2019	7	7	NA	7	NA	7	7	19233,19242,19249,19256,19262,19319,19355	100	100	100	100	2019
1921	86	3	4	Kpendjal	11_2019	15	14	NA	13	NA	14	13	19217,19220,19221,19226,19234,19260,19264,19269,19270,19273,19297,19303,19318,19555	93.3	86.7	100	100	2019
1922	101	3	4	Oti	11_2019	23	22	NA	22	NA	22	0	19211,19212,19214,19216,19219,19228,19229,19231,19232,19240,19245,19254,19261,19267,19275,19281,19286,19293,19308,19332,19334,19351	95.7	95.7	100	0	2019
1923	125	3	4	Tandjaore	11_2019	19	12	NA	2	NA	0	0	19227,19235,19365,19369,19371,19372,19400,19427,19432,19454,19467,19583	63.2	10.5	0	0	2019
1924	146	3	4	Tone	11_2019	34	33	NA	29	NA	33	28	19215,19223,19230,19238,19239,19241,19243,19244,19246,19247,19248,19251,19252,19257,19278,19279,19285,19287,19288,19294,19304,19305,19311,19317,19328,19341,19346,19347,19350,19392,19394,19509,19511	97.1	85.3	100	96.6	2019
1925	2	1	1	Togo	12_2019	184	170	1	151	1	1	0	19430,19438,19455,19457,19491,19492,19493,19527,19534,19541,19562,19398,19424,19439,19460,19462,19463,19465,19471,19476,19478,19479,19486,19488,19500,19501,19503,19504,19506,19507,19512,19516,19521,19524,19532,19533,19540,19542,19545,19546,19548,19549,19554,19556,19436,19443,19450,19480,19499,19502,19505,19510,19520,19550,19574,19734,19448,19458,19459,19526,19530,19531,19544,19570,19416,19434,194…	92.4	82.1	100	0	2019
1926	3	2	2	LomeCom	12_2019	86	84	5	78	4	5	5	19430,19438,19455,19457,19491,19492,19493,19527,19534,19541,19562,19398,19424,19439,19460,19462,19463,19465,19471,19476,19478,19479,19486,19488,19500,19501,19503,19504,19506,19507,19512,19516,19521,19524,19532,19533,19540,19542,19545,19546,19548,19549,19554,19556,19436,19443,19450,19480,19499,19502,19505,19510,19520,19550,19574,19734,19448,19458,19459,19526,19530,19531,19544,19570,19416,19434,194…	97.7	90.7	100	100	2019
1927	4	2	2	Savanes	12_2019	98	86	4	73	2	0	0	19397,19401,19423,19426,19445,19485,19569,19407,19409,19410,19422,19435,19449,19451,19474,19475,19489,19514,19537,19557,19721,19404,19405,19408,19413,19415,19418,19420,19429,19431,19441,19456,19469,19470,19484,19487,19498,19519,19528,19551,19572,19581,19723,19399,19417,19419,19425,19428,19437,19447,19497,19567,19578,19582,19406,19411,19412,19414,19421,19433,19440,19442,19444,19446,19453,19461,194…	87.8	74.5	0	0	2019
1928	5	3	3	District1	12_2019	11	11	NA	11	NA	11	0	19430,19438,19455,19457,19491,19492,19493,19527,19534,19541,19562	100	100	100	0	2019
1929	12	3	3	District2	12_2019	33	33	NA	33	NA	33	33	19398,19424,19439,19460,19462,19463,19465,19471,19476,19478,19479,19486,19488,19500,19501,19503,19504,19506,19507,19512,19516,19521,19524,19532,19533,19540,19542,19545,19546,19548,19549,19554,19556	100	100	100	100	2019
1930	45	3	3	District3	12_2019	12	12	NA	10	NA	12	10	19436,19443,19450,19480,19499,19502,19505,19510,19520,19550,19574,19734	100	83.3	100	100	2019
1931	55	3	3	District4	12_2019	8	8	NA	7	NA	8	2	19448,19458,19459,19526,19530,19531,19544,19570	100	87.5	100	28.6	2019
1932	62	3	3	District5	12_2019	22	20	NA	17	NA	20	15	19416,19434,19466,19477,19481,19483,19496,19508,19513,19523,19529,19535,19539,19543,19552,19558,19561,19571,19576,19761	90.9	77.3	100	88.2	2019
1933	78	3	4	Cinkasse	12_2019	7	7	NA	6	NA	7	7	19397,19401,19423,19426,19445,19485,19569	100	85.7	100	100	2019
1934	86	3	4	Kpendjal	12_2019	15	14	NA	13	NA	13	0	19407,19409,19410,19422,19435,19449,19451,19474,19475,19489,19514,19537,19557,19721	93.3	86.7	92.9	0	2019
1935	101	3	4	Oti	12_2019	23	22	NA	19	NA	21	0	19404,19405,19408,19413,19415,19418,19420,19429,19431,19441,19456,19469,19470,19484,19487,19498,19519,19528,19551,19572,19581,19723	95.7	82.6	95.5	0	2019
1936	125	3	4	Tandjaore	12_2019	19	11	NA	8	NA	0	0	19399,19417,19419,19425,19428,19437,19447,19497,19567,19578,19582	57.9	42.1	0	0	2019
1937	146	3	4	Tone	12_2019	34	32	NA	27	NA	31	24	19406,19411,19412,19414,19421,19433,19440,19442,19444,19446,19453,19461,19464,19468,19472,19473,19482,19490,19494,19495,19515,19518,19536,19538,19547,19553,19559,19565,19566,19577,19579,19587	94.1	79.4	96.9	88.9	2019
2	NA	2	NA	aggregate_region	1_2017	148	134	10	100	7	7	0	NA	90.5	67.6	70	0	2017
3	NA	3	NA	aggregate_district	1_2017	148	134	NA	100	NA	120	52	NA	90.5	67.6	89.6	52	2017
5	NA	2	NA	aggregate_region	1_2018	148	82	8	41	0	7	0	NA	55.4	27.7	87.5	NA	2018
6	NA	3	NA	aggregate_district	1_2018	148	82	NA	41	NA	78	0	NA	55.4	27.7	95.1	0	2018
8	NA	2	NA	aggregate_region	1_2019	185	140	10	66	5	10	2	NA	75.7	35.7	100	40	2019
9	NA	3	NA	aggregate_district	1_2019	185	140	NA	66	NA	116	22	NA	75.7	35.7	82.9	33.3	2019
11	NA	2	NA	aggregate_region	10_2017	148	133	10	95	4	4	4	NA	89.9	64.2	40	100	2017
12	NA	3	NA	aggregate_district	10_2017	148	133	NA	95	NA	117	32	NA	89.9	64.2	88	33.7	2017
14100	NA	2	NA	aggregate_region	10_2018	148	69	9	35	1	3	0	NA	46.6	23.6	33.3	0	2018
15100	NA	3	NA	aggregate_district	10_2018	148	69	NA	35	NA	50	9	NA	46.6	23.6	72.5	25.7	2018
17100	NA	2	NA	aggregate_region	10_2019	184	167	9	154	0	5	0	NA	90.8	83.7	55.6	NA	2019
18100	NA	3	NA	aggregate_district	10_2019	184	167	NA	154	NA	154	0	NA	90.8	83.7	92.2	0	2019
2010	NA	2	NA	aggregate_region	11_2017	148	131	10	100	4	3	0	NA	88.5	67.6	30	0	2017
2110	NA	3	NA	aggregate_district	11_2017	148	131	NA	100	NA	108	44	NA	88.5	67.6	82.4	44	2017
2310	NA	2	NA	aggregate_region	11_2018	148	60	8	32	1	5	0	NA	40.5	21.6	62.5	0	2018
2410	NA	3	NA	aggregate_district	11_2018	148	60	NA	32	NA	51	8	NA	40.5	21.6	85	25	2018
2610	NA	2	NA	aggregate_region	11_2019	184	167	9	142	7	5	4	NA	90.8	77.2	55.6	57.1	2019
2710	NA	3	NA	aggregate_district	11_2019	184	167	NA	142	NA	155	103	NA	90.8	77.2	92.8	72.5	2019
2910	NA	2	NA	aggregate_region	12_2017	148	133	10	92	5	3	0	NA	89.9	62.2	30	0	2017
3010	NA	3	NA	aggregate_district	12_2017	148	133	NA	92	NA	104	30	NA	89.9	62.2	78.2	32.6	2017
3210	NA	2	NA	aggregate_region	12_2018	148	58	6	31	1	4	0	NA	39.2	20.9	66.7	0	2018
3310	NA	3	NA	aggregate_district	12_2018	148	58	NA	31	NA	45	7	NA	39.2	20.9	77.6	22.6	2018
3510	NA	2	NA	aggregate_region	12_2019	184	170	9	151	6	5	5	NA	92.4	82.1	55.6	83.3	2019
3610	NA	3	NA	aggregate_district	12_2019	184	170	NA	151	NA	156	91	NA	92.4	82.1	91.8	60.3	2019
3810	NA	2	NA	aggregate_region	13_2017	148	128	10	93	6	4	3	NA	86.5	62.8	40	50	2017
3910	NA	3	NA	aggregate_district	13_2017	148	128	NA	93	NA	105	60	NA	86.5	62.8	82	64.5	2017
4110	NA	2	NA	aggregate_region	13_2018	148	63	7	23	0	3	0	NA	42.6	15.5	42.9	NA	2018
4210	NA	3	NA	aggregate_district	13_2018	148	63	NA	23	NA	55	0	NA	42.6	15.5	87.3	0	2018
4410	NA	2	NA	aggregate_region	14_2017	148	123	10	94	5	6	0	NA	83.1	63.5	60	0	2017
4510	NA	3	NA	aggregate_district	14_2017	148	123	NA	94	NA	106	52	NA	83.1	63.5	86.2	55.3	2017
4710	NA	2	NA	aggregate_region	14_2018	148	53	6	19	1	4	0	NA	35.8	12.8	66.7	0	2018
4810	NA	3	NA	aggregate_district	14_2018	148	53	NA	19	NA	44	1	NA	35.8	12.8	83	5.3	2018
5010	NA	2	NA	aggregate_region	15_2017	148	121	10	59	1	6	0	NA	81.8	39.9	60	0	2017
5110	NA	3	NA	aggregate_district	15_2017	148	121	NA	59	NA	103	5	NA	81.8	39.9	85.1	8.5	2017
5310	NA	2	NA	aggregate_region	15_2018	148	53	7	29	0	5	0	NA	35.8	19.6	71.4	NA	2018
5410	NA	3	NA	aggregate_district	15_2018	148	53	NA	29	NA	48	0	NA	35.8	19.6	90.6	0	2018
5610	NA	2	NA	aggregate_region	16_2017	148	115	10	76	2	8	0	NA	77.7	51.4	80	0	2017
5710	NA	3	NA	aggregate_district	16_2017	148	115	NA	76	NA	109	13	NA	77.7	51.4	94.8	17.1	2017
5910	NA	2	NA	aggregate_region	16_2018	148	55	8	35	1	8	0	NA	37.2	23.6	100	0	2018
6010	NA	3	NA	aggregate_district	16_2018	148	55	NA	35	NA	46	9	NA	37.2	23.6	83.6	25.7	2018
6210	NA	2	NA	aggregate_region	17_2017	148	113	10	0	0	5	0	NA	76.4	0	50	NA	2017
6310	NA	3	NA	aggregate_district	17_2017	148	113	NA	0	NA	103	0	NA	76.4	0	91.2	NA	2017
6510	NA	2	NA	aggregate_region	17_2018	148	54	8	28	1	7	0	NA	36.5	18.9	87.5	0	2018
6610	NA	3	NA	aggregate_district	17_2018	148	54	NA	28	NA	45	7	NA	36.5	18.9	83.3	25	2018
6810	NA	2	NA	aggregate_region	18_2017	148	109	10	0	0	7	0	NA	73.6	0	70	NA	2017
6910	NA	3	NA	aggregate_district	18_2017	148	109	NA	0	NA	99	0	NA	73.6	0	90.8	NA	2017
7110	NA	2	NA	aggregate_region	18_2018	148	49	8	28	1	6	0	NA	33.1	18.9	75	0	2018
7210	NA	3	NA	aggregate_district	18_2018	148	49	NA	28	NA	43	4	NA	33.1	18.9	87.8	14.3	2018
7410	NA	2	NA	aggregate_region	19_2017	148	117	10	75	1	7	0	NA	79.1	50.7	70	0	2017
7510	NA	3	NA	aggregate_district	19_2017	148	117	NA	75	NA	100	3	NA	79.1	50.7	85.5	4	2017
7710	NA	2	NA	aggregate_region	19_2018	148	39	5	11	0	4	0	NA	26.4	7.4	80	NA	2018
7810	NA	3	NA	aggregate_district	19_2018	148	39	NA	11	NA	36	0	NA	26.4	7.4	92.3	0	2018
8010	NA	2	NA	aggregate_region	2_2017	148	137	10	99	6	7	3	NA	92.6	66.9	70	50	2017
8110	NA	3	NA	aggregate_district	2_2017	148	137	NA	99	NA	129	45	NA	92.6	66.9	94.2	45.5	2017
8310	NA	2	NA	aggregate_region	2_2018	148	83	8	53	2	4	1	NA	56.1	35.8	50	50	2018
8410	NA	3	NA	aggregate_district	2_2018	148	83	NA	53	NA	63	24	NA	56.1	35.8	75.9	45.3	2018
8610	NA	2	NA	aggregate_region	2_2019	185	172	9	139	6	9	4	NA	93	75.1	100	66.7	2019
8710	NA	3	NA	aggregate_district	2_2019	185	172	NA	139	NA	157	89	NA	93	75.1	91.3	64	2019
8910	NA	2	NA	aggregate_region	20_2017	148	112	10	82	2	6	0	NA	75.7	55.4	60	0	2017
9010	NA	3	NA	aggregate_district	20_2017	148	112	NA	82	NA	98	28	NA	75.7	55.4	87.5	34.1	2017
9210	NA	2	NA	aggregate_region	20_2018	148	45	6	14	0	4	0	NA	30.4	9.5	66.7	NA	2018
9310	NA	3	NA	aggregate_district	20_2018	148	45	NA	14	NA	34	0	NA	30.4	9.5	75.6	0	2018
9510	NA	2	NA	aggregate_region	21_2016	148	147	10	116	0	5	2	NA	99.3	78.4	50	NA	2016
9610	NA	3	NA	aggregate_district	21_2016	148	147	NA	116	NA	138	82	NA	99.3	78.4	93.9	70.7	2016
9810	NA	2	NA	aggregate_region	21_2017	148	114	10	83	2	5	0	NA	77	56.1	50	0	2017
9910	NA	3	NA	aggregate_district	21_2017	148	114	NA	83	NA	100	27	NA	77	56.1	87.7	32.5	2017
10110	NA	2	NA	aggregate_region	21_2018	148	62	9	24	0	9	0	NA	41.9	16.2	100	NA	2018
10210	NA	3	NA	aggregate_district	21_2018	148	62	NA	24	NA	50	0	NA	41.9	16.2	80.6	0	2018
10410	NA	2	NA	aggregate_region	22_2016	148	144	10	107	0	5	0	NA	97.3	72.3	50	NA	2016
10510	NA	3	NA	aggregate_district	22_2016	148	144	NA	107	NA	127	64	NA	97.3	72.3	88.2	59.8	2016
10710	NA	2	NA	aggregate_region	22_2017	148	108	10	55	1	4	0	NA	73	37.2	40	0	2017
10810	NA	3	NA	aggregate_district	22_2017	148	108	NA	55	NA	94	1	NA	73	37.2	87	1.8	2017
11010	NA	2	NA	aggregate_region	22_2018	148	72	10	37	1	6	0	NA	48.6	25	60	0	2018
11110	NA	3	NA	aggregate_district	22_2018	148	72	NA	37	NA	56	3	NA	48.6	25	77.8	8.1	2018
11310	NA	2	NA	aggregate_region	23_2016	148	140	10	102	0	5	0	NA	94.6	68.9	50	NA	2016
[truncated: 221 more rows]
